# Supplementary material for: Transcriptome Sequencing Unravels Potential Biomarkers at Different Stages of Cerebral Ischemic Stroke
Source: Front Genet. 2019 Sep 24;10:814. doi: 10.3389/fgene.2019.00814 (PMC6798056; doi:10.3389/fgene.2019.00814)
Supplement: Supplementary Table 1 — Excel spreadsheet listing DEgenes at each time point after stroke. [file Table_1.xlsx]

## Sheet: 01Day
	baseMean	log2FoldChange	lfcSE	stat	p-value	padj
Tgm1	596.011	5.07947	0.255712	19.864	8.33155e-88	6.90519e-84
Msr1	631.508	4.33672	0.262769	16.5039	3.43873e-61	5.18185e-58
Lilr4b	158.764	4.29777	0.258086	16.6525	2.90365e-62	5.34787e-59
Lilrb4a	275.909	4.2854	0.229164	18.7002	4.93213e-78	2.04387e-74
Klk9	109.446	4.20756	0.266142	15.8094	2.67911e-56	2.96059e-53
Slc10a6	157.412	4.17062	0.273363	15.2567	1.48607e-52	1.29648e-49
Lgals3	325.852	4.08351	0.2648	15.4211	1.18002e-53	1.15059e-50
Ccl12	215.364	4.03833	0.2306	17.5122	1.15583e-68	2.73701e-65
Hmox1	1855.93	3.96762	0.223276	17.77	1.20686e-70	3.33414e-67
Serpina3n	6559.55	3.91978	0.20036	19.5637	3.15256e-85	1.74189e-81
Ptx3	312.206	3.6609	0.280562	13.0485	6.48475e-39	3.70659e-36
Atf3	415.725	3.58456	0.257137	13.9403	3.60543e-44	2.49015e-41
Hspa1b	4844.09	3.52093	0.215913	16.3072	8.77678e-60	1.11911e-56
Socs3	1407.62	3.42442	0.209844	16.3189	7.24596e-60	1.00091e-56
Bcl3	248.063	3.3961	0.205772	16.5041	3.42532e-61	5.18185e-58
Flnc	2020.23	3.37905	0.219301	15.4083	1.43923e-53	1.32537e-50
Ms4a6d	343.915	3.37224	0.217499	15.5047	3.22624e-54	3.34238e-51
Ccl9	398.741	3.35862	0.264078	12.7183	4.67938e-37	2.58551e-34
Osmr	1642.09	3.3228	0.180698	18.3887	1.61745e-75	5.36217e-72
Adam8	642.23	3.3136	0.24784	13.3699	9.06329e-41	5.7782e-38
Ccl3	98.5637	3.28889	0.279067	11.7853	4.64807e-32	1.92616e-29
Mmp12	71.979	3.2263	0.296139	10.8945	1.22371e-27	4.05684e-25
Rhoj	700.463	3.19742	0.158974	20.1128	5.69756e-90	9.44428e-86
AI607873	86.3633	3.14756	0.262923	11.9714	5.01636e-33	2.13208e-30
Serpina3m	65.5702	3.12023	0.298126	10.4661	1.23598e-25	3.41459e-23
Klk6	300.229	3.07397	0.216446	14.202	8.89931e-46	6.70523e-43
Il6	91.1975	3.06747	0.294486	10.4163	2.08868e-25	5.67572e-23
Emp1	639.647	3.05406	0.241817	12.6296	1.45008e-36	7.75373e-34
Serpine1	506.475	3.03163	0.24782	12.2332	2.06674e-34	9.51619e-32
Plaur	303.05	3.00552	0.266872	11.262	2.02045e-29	7.44244e-27
Adamts9	889.656	2.99956	0.17182	17.4575	3.01728e-68	6.2518e-65
Cd44	1165.54	2.96005	0.198185	14.9358	1.92822e-50	1.59811e-47
Spp1	2418.54	2.92235	0.233889	12.4946	7.98679e-36	4.01179e-33
Gpr35	96.4275	2.91091	0.273945	10.6259	2.25832e-26	6.68464e-24
Mt2	11819.9	2.89598	0.178478	16.226	3.30391e-59	3.91184e-56
C5ar1	410.5	2.85127	0.235769	12.0935	1.14374e-33	4.98911e-31
Adamts1	3370.06	2.84451	0.202308	14.0603	6.65731e-45	4.7979e-42
A2m	1136.83	2.81975	0.250748	11.2453	2.44206e-29	8.79992e-27
Csf2rb2	170.916	2.81844	0.253896	11.1007	1.24418e-28	4.29657e-26
Hspb1	1094.63	2.7688	0.228532	12.1156	8.73535e-34	3.91344e-31
Gdf15	109.87	2.74427	0.300025	9.1468	5.86439e-20	1.14362e-17
Fosl1	68.3572	2.7395	0.292221	9.37472	6.93574e-21	1.45528e-18
Sele	84.0239	2.71766	0.297629	9.13103	6.78502e-20	1.29274e-17
Ms4a6c	193.571	2.69155	0.235713	11.4188	3.36957e-30	1.26941e-27
Hspa1a	3706.54	2.66206	0.246806	10.7861	4.00591e-27	1.22967e-24
Ccr1	73.8193	2.62627	0.277852	9.45204	3.32288e-21	7.34402e-19
Zfp36	1014.92	2.61862	0.238065	10.9996	3.8391e-28	1.29871e-25
C3ar1	604.632	2.59673	0.197557	13.1442	1.83767e-39	1.12819e-36
Tnc	1286.27	2.55938	0.236679	10.8138	2.96285e-27	9.44464e-25
Ccl11	48.373	2.55684	0.301062	8.49274	2.01819e-17	3.15599e-15
Tnfrsf12a	467.599	2.55647	0.220834	11.5764	5.42572e-31	2.14135e-28
Lif	198.523	2.55011	0.266363	9.57381	1.03037e-21	2.43992e-19
Clcf1	89.844	2.54762	0.266185	9.57085	1.06028e-21	2.47539e-19
Gpr84	254.815	2.51787	0.262972	9.57466	1.02197e-21	2.43992e-19
Ccl4	62.575	2.51114	0.297009	8.45476	2.79666e-17	4.29235e-15
Ctla2a	1082.28	2.51046	0.202041	12.4255	1.90076e-35	9.26679e-33
Eda2r	55.0739	2.49822	0.275504	9.0678	1.21445e-19	2.21217e-17
Tmem252	528.601	2.49549	0.279855	8.91706	4.78835e-19	8.4438e-17
Selp	92.2801	2.49334	0.300848	8.2877	1.15457e-16	1.64984e-14
Cd244	33.8565	2.47956	0.299708	8.27323	1.30376e-16	1.83146e-14
Cdkn1a	3122.79	2.47765	0.172601	14.3548	9.942e-47	7.84755e-44
Gtse1	98.7477	2.45228	0.256516	9.55995	1.17818e-21	2.71242e-19
Tnf	48.7237	2.42247	0.297095	8.15386	3.52503e-16	4.75048e-14
Rnf125	170.267	2.40117	0.207551	11.5691	5.91279e-31	2.27931e-28
Glipr2	417.107	2.39731	0.191078	12.5463	4.16755e-36	2.15879e-33
Csf2rb	224.415	2.38326	0.266306	8.94933	3.5763e-19	6.37428e-17
Steap4	91.6103	2.36609	0.283178	8.35547	6.51725e-17	9.73242e-15
Ccl7	35.3398	2.36135	0.301437	7.83364	4.73958e-15	5.65203e-13
Cd300lf	44.2251	2.32957	0.295085	7.89457	2.91327e-15	3.57707e-13
Tlr13	325.321	2.32482	0.170529	13.633	2.54857e-42	1.6898e-39
Plin2	684.636	2.29312	0.243997	9.39814	5.55339e-21	1.21122e-18
Timp1	349.357	2.26003	0.278172	8.1246	4.48841e-16	6e-14
Fcgr4	66.646	2.25907	0.290072	7.78797	6.80951e-15	8.00528e-13
Cybb	175.128	2.23232	0.286745	7.78504	6.96928e-15	8.13541e-13
Gbp2	295.071	2.21586	0.225172	9.84073	7.51607e-23	1.88767e-20
Gfap	20719.6	2.21132	0.208611	10.6002	2.97284e-26	8.49617e-24
Il33	2632.53	2.19965	0.167393	13.1406	1.92584e-39	1.1401e-36
C3	139.567	2.1916	0.298172	7.35014	1.98003e-13	1.98915e-11
Cd180	165.069	2.18496	0.207205	10.545	5.36007e-26	1.50591e-23
Tlr2	207.466	2.17585	0.273358	7.9597	1.72462e-15	2.16571e-13
Bcl2a1b	112.969	2.17361	0.261987	8.29663	1.0711e-16	1.55742e-14
Hcar2	55.0012	2.1605	0.296451	7.28789	3.1485e-13	3.08814e-11
Dab2	1219.39	2.15836	0.200016	10.7909	3.79847e-27	1.18799e-24
Fcgr2b	273.738	2.15549	0.237408	9.07929	1.09286e-19	2.01281e-17
Cd300ld	24.9693	2.14872	0.300886	7.14131	9.24471e-13	8.70684e-11
Cebpd	1038.19	2.14671	0.219919	9.76137	1.64907e-22	4.07984e-20
Col5a3	257.168	2.11609	0.196278	10.7811	4.22882e-27	1.27449e-24
Lyve1	213.965	2.11238	0.260129	8.12049	4.64289e-16	6.15684e-14
Slc15a3	331.327	2.11098	0.262471	8.04273	8.78565e-16	1.13774e-13
Apold1	1118.63	2.10525	0.266134	7.91047	2.56418e-15	3.17193e-13
Ch25h	179.085	2.0976	0.204795	10.2425	1.27938e-24	3.31361e-22
Maff	490.668	2.07513	0.236603	8.77052	1.77847e-18	3.03917e-16
Cd72	107.105	2.06651	0.292369	7.06814	1.57022e-12	1.41457e-10
Milr1	47.2667	2.06552	0.267241	7.72904	1.08365e-14	1.23152e-12
Osm	31.0622	2.043	0.300507	6.79849	1.05722e-11	8.76222e-10
Cd14	1157.57	2.04156	0.301538	6.77048	1.28358e-11	1.0533e-09
Rab7b	109.688	2.0229	0.252259	8.01914	1.0649e-15	1.36835e-13
Ctla2b	90.5144	2.0211	0.249323	8.10635	5.21632e-16	6.80832e-14
P2ry2	103.446	2.01995	0.267665	7.54655	4.46941e-14	4.65944e-12
Il4ra	1043.96	2.01726	0.214699	9.39575	5.68122e-21	1.22301e-18
Serpina3i	24.758	2.01479	0.299951	6.71708	1.85402e-11	1.47044e-09
Aspg	231.55	2.00085	0.255239	7.8391	4.53794e-15	5.45079e-13
Irx3	54.8946	1.99295	0.292528	6.81284	9.56875e-12	8.01069e-10
Sbno2	1794.1	1.99277	0.179041	11.1303	8.93572e-29	3.15146e-26
Tgfbi	576.332	1.98652	0.260749	7.61852	2.56593e-14	2.76187e-12
Itgax	42.0042	1.98131	0.294136	6.73604	1.62762e-11	1.30968e-09
Tubb6	631.603	1.96773	0.225097	8.74169	2.29641e-18	3.88421e-16
Msn	3648.68	1.96649	0.221562	8.87559	6.95643e-19	1.21379e-16
Bcl2a1d	19.3365	1.95716	0.301522	6.49094	8.53009e-11	6.0494e-09
Runx1	249.752	1.95103	0.183702	10.6206	2.39009e-26	6.95055e-24
Ripk3	35.8629	1.9485	0.291446	6.68564	2.29918e-11	1.7977e-09
Tm4sf1	558.37	1.94844	0.21126	9.22296	2.89021e-20	5.84246e-18
Tnfrsf1a	1171.87	1.94472	0.202099	9.62261	6.41835e-22	1.56457e-19
Rgs1	60.8542	1.92664	0.293183	6.57148	4.98163e-11	3.71962e-09
Tlr1	77.6484	1.92145	0.247205	7.7727	7.68317e-15	8.90603e-13
Map3k6	972.15	1.91302	0.18734	10.2115	1.76071e-24	4.49009e-22
Stx11	42.9236	1.90431	0.293387	6.49077	8.53982e-11	6.0494e-09
Hmgb2	72.9631	1.89267	0.236466	8.004	1.20441e-15	1.53572e-13
Mt1	16903.2	1.88743	0.17428	10.8299	2.48507e-27	8.07698e-25
Slc14a1	843.729	1.87623	0.151647	12.3724	3.68833e-35	1.74679e-32
Vim	3867.6	1.87409	0.202965	9.23359	2.61708e-20	5.35565e-18
Cxcl16	136.512	1.87167	0.258163	7.24997	4.16874e-13	4.0175e-11
Gpr65	44.9151	1.87099	0.289624	6.46007	1.04656e-10	7.289e-09
Mvp	736.879	1.86231	0.223119	8.34672	7.01858e-17	1.03875e-14
Gldn	165.704	1.85195	0.245086	7.55636	4.14501e-14	4.34859e-12
Parp3	318.068	1.8302	0.200264	9.13891	6.30867e-20	1.21596e-17
Rab20	46.8392	1.82774	0.290229	6.29758	3.02331e-10	1.97301e-08
Plek	1370.4	1.82251	0.155835	11.6951	1.34969e-31	5.45671e-29
Il19	21.4193	1.80465	0.297709	6.0618	1.34603e-09	7.9685e-08
Tnfsf8	16.6646	1.80185	0.301518	5.97592	2.28802e-09	1.28129e-07
Mnda	16.0826	1.79719	0.300892	5.97286	2.33135e-09	1.29679e-07
Clec7a	36.7606	1.79331	0.295041	6.07817	1.21564e-09	7.30089e-08
Procr	70.1353	1.76991	0.289671	6.11007	9.95894e-10	6.0248e-08
Srgn	534.888	1.76955	0.216508	8.17313	3.00478e-16	4.08255e-14
Pdpn	718.725	1.76608	0.222377	7.94184	1.99208e-15	2.48277e-13
Tnn	45.7688	1.76417	0.272128	6.48286	9.00005e-11	6.32139e-09
Sphk1	382.259	1.76228	0.206901	8.51752	1.63011e-17	2.59815e-15
Mmp19	92.3282	1.76142	0.266899	6.59957	4.1236e-11	3.12113e-09
Capg	357.969	1.76057	0.269935	6.52221	6.92776e-11	5.01461e-09
Ifi204	54.7624	1.75662	0.297457	5.90546	3.51672e-09	1.91125e-07
Ctsc	512.749	1.75032	0.169994	10.2964	7.31705e-25	1.9252e-22
Phox2a	16.7095	1.74911	0.29898	5.85027	4.90782e-09	2.61582e-07
Ccl6	109.582	1.74664	0.272614	6.40702	1.48394e-10	1.00399e-08
Fgr	46.0693	1.74583	0.30169	5.78683	7.17288e-09	3.69247e-07
Cd109	292.916	1.73879	0.243996	7.12633	1.03081e-12	9.65351e-11
S100a11	167.926	1.73651	0.228111	7.61257	2.68709e-14	2.87362e-12
Nlrc5	105.893	1.73222	0.224122	7.72891	1.08471e-14	1.23152e-12
Oasl1	20.466	1.72875	0.299487	5.77237	7.81632e-09	3.97434e-07
Nes	1457.68	1.71967	0.220406	7.8023	6.07894e-15	7.19747e-13
Ms4a6b	121.971	1.71424	0.241742	7.09118	1.32973e-12	1.22453e-10
Arpc1b	896.064	1.71089	0.179204	9.54718	1.33277e-21	3.02629e-19
Slc44a3	33.9474	1.70641	0.284401	6.00003	1.97276e-09	1.11226e-07
Apobr	101.124	1.69785	0.269987	6.28863	3.20288e-10	2.082e-08
Ecscr	199.232	1.69542	0.24358	6.96045	3.39192e-12	2.97484e-10
Lrrc32	680.575	1.69266	0.263818	6.41601	1.39889e-10	9.54236e-09
Rbm47	147.672	1.6907	0.259771	6.50841	7.59501e-11	5.44999e-09
Epha2	199.1	1.68989	0.256739	6.58214	4.63724e-11	3.49395e-09
Zbp1	25.7616	1.68402	0.294161	5.72482	1.03544e-08	5.23274e-07
AA467197	38.4006	1.68299	0.301552	5.58108	2.39028e-08	1.13488e-06
Tagln2	913.695	1.66475	0.242018	6.87862	6.04334e-12	5.13715e-10
Rsad2	89.4151	1.6621	0.263467	6.30858	2.81613e-10	1.84506e-08
Ifi203	114.123	1.64988	0.293999	5.61185	2.00178e-08	9.61781e-07
Ucn2	23.6026	1.64773	0.299782	5.49642	3.87583e-08	1.77966e-06
Icam1	390.662	1.64435	0.282482	5.82106	5.8475e-09	3.05767e-07
Pappa	145.853	1.64176	0.2346	6.99815	2.59373e-12	2.29913e-10
Akr1b8	59.4709	1.62648	0.281355	5.78089	7.43081e-09	3.80164e-07
Casp4	30.221	1.62246	0.296343	5.47496	4.37619e-08	1.97119e-06
Lpin3	97.0148	1.62243	0.267045	6.07549	1.23608e-09	7.39686e-08
Edn1	253.113	1.61871	0.219037	7.39009	1.4673e-13	1.50136e-11
Osgin1	92.8996	1.61856	0.288963	5.60127	2.12783e-08	1.01353e-06
Cdk6	116.286	1.61721	0.211001	7.66447	1.79572e-14	1.98439e-12
Clec4d	29.8285	1.60966	0.298786	5.38732	7.15166e-08	3.11144e-06
Hk3	139.18	1.60892	0.25404	6.33334	2.39912e-10	1.59072e-08
Lcp1	791.587	1.608	0.217718	7.38568	1.51675e-13	1.54243e-11
Slfn2	189.537	1.60706	0.237935	6.7542	1.43629e-11	1.17281e-09
Bdkrb2	47.0336	1.60626	0.290274	5.5336	3.13718e-08	1.45663e-06
Akap12	4516.32	1.60476	0.224312	7.15413	8.42042e-13	7.97583e-11
Tnfsf9	51.244	1.60089	0.282413	5.66862	1.43951e-08	7.05958e-07
Lcp2	223.816	1.59646	0.183943	8.6791	3.98916e-18	6.61244e-16
Il1r1	449.304	1.58381	0.187279	8.45695	2.74471e-17	4.252e-15
Ucp2	2722.08	1.58063	0.252015	6.27197	3.56508e-10	2.29049e-08
Dmbx1	19.792	1.57384	0.299812	5.24942	1.52576e-07	6.12472e-06
Fgl2	188.704	1.57156	0.190302	8.25825	1.47819e-16	2.05903e-14
Hpx	78.4487	1.56982	0.301677	5.20365	1.95414e-07	7.67578e-06
Naip2	128.449	1.56884	0.210431	7.45537	8.96139e-14	9.22634e-12
Arg1	40.2457	1.56871	0.299466	5.23836	1.62014e-07	6.47118e-06
Il21	22.6178	1.56728	0.30169	5.19499	2.04729e-07	7.9475e-06
Gabre	48.2561	1.56492	0.264223	5.92271	3.16674e-09	1.72671e-07
Klk7	12.8157	1.56106	0.294132	5.30734	1.11237e-07	4.6212e-06
Angpt2	239.196	1.55411	0.207948	7.47356	7.80527e-14	8.08626e-12
Cyr61	1060.05	1.55272	0.244757	6.34392	2.23986e-10	1.49108e-08
Fcgr1	210.241	1.55207	0.194965	7.96076	1.70991e-15	2.16363e-13
Ifitm1	140.185	1.55083	0.286132	5.41997	5.96083e-08	2.63485e-06
Fcer1g	386.13	1.54801	0.217315	7.12336	1.05329e-12	9.8086e-11
Hbegf	862.654	1.54311	0.181298	8.51145	1.71774e-17	2.71173e-15
Fyb	377.177	1.5415	0.164595	9.3654	7.57616e-21	1.56978e-18
Tnfrsf10b	97.5431	1.5394	0.257189	5.98548	2.15754e-09	1.21232e-07
Ifi30	179.14	1.53609	0.253442	6.06093	1.35338e-09	7.98349e-08
Btc	53.5216	1.53455	0.279138	5.49744	3.85345e-08	1.7743e-06
Anxa2	972.527	1.53336	0.252197	6.08001	1.20172e-09	7.2435e-08
Litaf	873.307	1.53328	0.173477	8.83853	9.69821e-19	1.67456e-16
Gpnmb	235.198	1.53057	0.18636	8.21298	2.1577e-16	2.95588e-14
Trem1	20.8815	1.52811	0.291075	5.24991	1.52176e-07	6.12472e-06
Ncf4	68.6816	1.52678	0.295569	5.16557	2.39707e-07	9.26195e-06
Igf2bp2	78.3408	1.5266	0.247764	6.16151	7.20559e-10	4.44014e-08
Fblim1	131.136	1.51725	0.272609	5.56566	2.6116e-08	1.22634e-06
Galnt15	264.331	1.51639	0.197895	7.66263	1.82163e-14	1.98654e-12
Tmem154	29.8095	1.50868	0.285532	5.28376	1.26559e-07	5.21852e-06
Cd53	497.599	1.50665	0.160393	9.39351	5.80307e-21	1.23323e-18
Il2rg	97.2152	1.50636	0.297464	5.06402	4.10513e-07	1.51552e-05
D17H6S56E-5	198.039	1.50067	0.243051	6.17429	6.64628e-10	4.15731e-08
AB124611	55.5954	1.49773	0.284781	5.25926	1.4464e-07	5.86199e-06
Lrrc25	77.6146	1.49528	0.289965	5.15674	2.51281e-07	9.66412e-06
Col4a1	4816.43	1.48946	0.239393	6.22183	4.91386e-10	3.12077e-08
Cd93	1361.14	1.4877	0.247683	6.00644	1.89641e-09	1.07654e-07
Irak3	105.955	1.48514	0.256098	5.79911	6.66663e-09	3.45331e-07
Cd274	134.11	1.48507	0.215754	6.88316	5.8538e-12	5.00168e-10
Pilra	42.7468	1.47715	0.301684	4.89635	9.76351e-07	3.29147e-05
1600002K03Rik	190.437	1.47629	0.274332	5.38141	7.39067e-08	3.18202e-06
Acan	743.613	1.47309	0.186767	7.88732	3.08741e-15	3.73554e-13
Itga5	798.668	1.47158	0.22369	6.57864	4.74776e-11	3.56103e-09
Cyyr1	315.533	1.46977	0.170714	8.60952	7.33656e-18	1.19239e-15
Serpinf2	21.7818	1.45911	0.299373	4.87389	1.09424e-06	3.62763e-05
Lat2	137.216	1.45385	0.241035	6.0317	1.62249e-09	9.37085e-08
Smim3	533.32	1.4518	0.168628	8.60951	7.33737e-18	1.19239e-15
Loxl2	41.5372	1.45012	0.292004	4.96608	6.83205e-07	2.37916e-05
Loxl1	179.006	1.44888	0.240895	6.01458	1.80351e-09	1.02732e-07
Saa1	15.8354	1.44625	0.289438	4.99675	5.83061e-07	2.06955e-05
Nuak2	96.8706	1.44269	0.247492	5.82924	5.56809e-09	2.93005e-07
Ifitm3	667.594	1.43936	0.249278	5.77413	7.73527e-09	3.94523e-07
Il13ra1	401.531	1.43932	0.177355	8.11544	4.84014e-16	6.36748e-14
Gbp6	77.9691	1.43839	0.275841	5.21455	1.84269e-07	7.28984e-06
Tgm2	1942.96	1.43507	0.237117	6.05217	1.42905e-09	8.37028e-08
Stat3	5011.72	1.43264	0.172729	8.29416	1.09355e-16	1.57623e-14
Klk8	71.9228	1.42758	0.245653	5.81138	6.19591e-09	3.21954e-07
Tgif1	102.648	1.42663	0.254148	5.61337	1.98425e-08	9.5613e-07
Cd86	120.9	1.42433	0.22494	6.33204	2.41946e-10	1.59781e-08
Vav1	333.292	1.42267	0.248041	5.73562	9.71565e-09	4.92497e-07
Phf11d	24.3767	1.41897	0.293946	4.82732	1.38381e-06	4.47134e-05
St14	73.9515	1.41639	0.290359	4.87807	1.07127e-06	3.56575e-05
Scara5	45.6222	1.41593	0.299278	4.73114	2.23257e-06	6.82788e-05
Apobec1	94.3971	1.41396	0.215226	6.56967	5.04274e-11	3.74836e-09
Tspan4	787.915	1.41215	0.183056	7.71432	1.21628e-14	1.3715e-12
Gch1	108.999	1.40922	0.243738	5.78172	7.39416e-09	3.7946e-07
Pros1	869.277	1.40627	0.135235	10.3987	2.51356e-25	6.72013e-23
Trib3	87.0041	1.40605	0.259082	5.42704	5.72961e-08	2.54178e-06
Cst7	30.6113	1.40069	0.284308	4.92665	8.36511e-07	2.85897e-05
Slc4a1	18.7131	1.40021	0.301611	4.64244	3.44321e-06	9.89161e-05
B430306N03Rik	19.6456	1.39386	0.301631	4.62106	3.81791e-06	0.000108813
Ccr5	191.111	1.39195	0.244424	5.69481	1.2351e-08	6.14804e-07
Slc43a3	41.707	1.39103	0.290434	4.78948	1.67214e-06	5.27951e-05
Bag3	710.45	1.38842	0.183217	7.57804	3.50817e-14	3.72765e-12
Slc11a1	251.553	1.38618	0.283992	4.88103	1.05532e-06	3.51972e-05
Fas	106.22	1.38364	0.237933	5.81526	6.05399e-09	3.15569e-07
Irgm1	676.136	1.38224	0.205601	6.72292	1.7812e-11	1.41948e-09
Cd68	702.539	1.3819	0.220008	6.28114	3.36103e-10	2.17626e-08
Clec5a	116.695	1.38111	0.213347	6.47355	9.57278e-11	6.69529e-09
Col2a1	64.8982	1.38074	0.285067	4.84357	1.27529e-06	4.16125e-05
Pirb	44.5118	1.38032	0.29806	4.63101	3.63881e-06	0.000103995
Tnni1	116.167	1.37987	0.242215	5.69686	1.22034e-08	6.0929e-07
Elf4	196.938	1.37919	0.2362	5.83906	5.24951e-09	2.78006e-07
Glipr1	45.5732	1.37762	0.282074	4.8839	1.04008e-06	3.47587e-05
Frrs1	68.0954	1.37722	0.254215	5.41756	6.04192e-08	2.66359e-06
Glycam1	13.4243	1.37448	0.29912	4.59509	4.3256e-06	0.000120709
Gadd45g	700.573	1.37181	0.231528	5.92505	3.12195e-09	1.7079e-07
Tlr7	355.725	1.36427	0.161436	8.4508	2.89319e-17	4.39977e-15
Fgf2	102.865	1.36286	0.228677	5.95975	2.52624e-09	1.39583e-07
Cd9	1532.3	1.36087	0.15624	8.71013	3.03528e-18	5.0821e-16
Ggta1	325.251	1.36031	0.176414	7.71094	1.24897e-14	1.39885e-12
Myd88	362.665	1.35909	0.211623	6.4222	1.34323e-10	9.23875e-09
Apobec3	194.014	1.35774	0.201256	6.74635	1.51609e-11	1.2319e-09
Mx2	51.9997	1.3547	0.275572	4.91597	8.83442e-07	2.98856e-05
Odc1	2174.19	1.35148	0.150943	8.9536	3.44077e-19	6.19937e-17
Fcrls	958.359	1.34653	0.219506	6.13436	8.55011e-10	5.22976e-08
Mmp3	229.687	1.33694	0.281209	4.75425	1.99181e-06	6.14826e-05
Iigp1	84.6756	1.33445	0.288785	4.62091	3.82053e-06	0.000108813
Tap1	259.605	1.33317	0.188068	7.08878	1.35302e-12	1.2391e-10
Birc3	139.917	1.32842	0.220802	6.01635	1.78391e-09	1.01966e-07
B4galt1	552.905	1.32725	0.192659	6.88912	5.61379e-12	4.84658e-10
Tmem106a	97.7613	1.32722	0.263921	5.02885	4.93431e-07	1.80157e-05
Ptprc	262.378	1.32585	0.221959	5.97341	2.32347e-09	1.29676e-07
Trf	12209.5	1.32414	0.167868	7.88802	3.07029e-15	3.73554e-13
Hp	52.1835	1.31902	0.299017	4.41119	1.02802e-05	0.000262565
Clic1	583.703	1.31524	0.246679	5.33179	9.72488e-08	4.09136e-06
Sdc1	98.5126	1.31337	0.290302	4.52415	6.06394e-06	0.000162946
Mdfic	160.89	1.30794	0.189955	6.88552	5.75778e-12	4.94512e-10
Sesn2	1033.8	1.30666	0.177332	7.36841	1.72678e-13	1.74531e-11
Rab32	119.737	1.30598	0.232432	5.61876	1.92327e-08	9.32169e-07
Plscr1	94.1015	1.30402	0.270523	4.82038	1.43287e-06	4.60297e-05
Emp3	124.594	1.30178	0.262557	4.95809	7.11905e-07	2.46358e-05
Hcls1	326.33	1.29779	0.256488	5.05986	4.19563e-07	1.54548e-05
Gadd45b	848.765	1.29389	0.17826	7.25845	3.91558e-13	3.79559e-11
Mthfd2	341.277	1.29315	0.176861	7.31164	2.63901e-13	2.60382e-11
Loxhd1	44.4863	1.29162	0.277491	4.65462	3.24583e-06	9.40609e-05
Soat2	23.2428	1.29092	0.301175	4.28628	1.81693e-05	0.000437119
Slc1a5	180.007	1.28611	0.273234	4.707	2.51384e-06	7.60391e-05
Col4a2	4766.9	1.286	0.2345	5.48398	4.1585e-08	1.88792e-06
Marco	27.1068	1.28293	0.282677	4.53851	5.66526e-06	0.000153527
Cebpb	1314	1.28233	0.255963	5.00983	5.44786e-07	1.96313e-05
Ccl2	182.413	1.28158	0.280441	4.56987	4.8803e-06	0.000134602
Ptgir	18.8355	1.27981	0.300862	4.25381	2.10167e-05	0.000491357
Crispld2	300.411	1.27953	0.234586	5.45444	4.91283e-08	2.20611e-06
Lpo	52.1042	1.27917	0.260121	4.91761	8.76081e-07	2.96972e-05
Hmga2	13.8905	1.27539	0.299355	4.26046	2.04006e-05	0.000477628
S100a4	79.1401	1.27485	0.238908	5.33615	9.49428e-08	4.00451e-06
Irf9	494.995	1.27155	0.194909	6.52383	6.85347e-11	4.9826e-09
Muc2	19.699	1.27032	0.300044	4.2338	2.29775e-05	0.000532691
P2ry6	230.283	1.26986	0.236713	5.36459	8.11348e-08	3.46621e-06
Stc2	118.187	1.26886	0.280466	4.5241	6.06524e-06	0.000162946
Itgb2	431.974	1.26561	0.233752	5.41434	6.15164e-08	2.70476e-06
Trim72	60.8923	1.26506	0.253055	4.99914	5.75875e-07	2.05284e-05
Siglec1	73.9473	1.2637	0.280481	4.50546	6.62281e-06	0.000175929
Serpina3f	16.1877	1.26364	0.293748	4.30177	1.69437e-05	0.000410613
Apob	15.0973	1.2628	0.299464	4.21689	2.47694e-05	0.000569623
Pycard	187.514	1.26267	0.175383	7.19953	6.04217e-13	5.78931e-11
Gbp3	186.526	1.26266	0.264552	4.77283	1.81657e-06	5.68142e-05
Plscr2	58.0364	1.26246	0.270799	4.66199	3.13162e-06	9.10698e-05
Cd63	1110.54	1.26241	0.206102	6.12515	9.05984e-10	5.52117e-08
Plce1	1493.94	1.25938	0.136689	9.21342	3.15905e-20	6.30897e-18
Nlrp3	112.211	1.25755	0.276282	4.55167	5.3221e-06	0.000145576
Lrg1	468.33	1.25445	0.276007	4.545	5.49341e-06	0.000149768
Lpxn	79.0844	1.25445	0.234527	5.34884	8.85182e-08	3.75355e-06
Il1r2	42.6509	1.25434	0.293061	4.28015	1.86771e-05	0.000446096
Bpifc	14.3234	1.25284	0.299512	4.18294	2.87762e-05	0.000650743
Rdh10	578.559	1.25249	0.188926	6.62954	3.36735e-11	2.57222e-09
Asf1b	33.4651	1.25234	0.281619	4.44692	8.71089e-06	0.000225484
Zc3h12d	12.8221	1.24531	0.298135	4.17701	2.95364e-05	0.000663418
Spi1	254.636	1.24334	0.265768	4.67831	2.8925e-06	8.56179e-05
Muc1	48.374	1.24163	0.27174	4.56919	4.89602e-06	0.000134811
Krt18	16.7161	1.23434	0.30169	4.09143	4.28729e-05	0.000905302
S1pr3	629.282	1.23044	0.174381	7.05603	1.71331e-12	1.53512e-10
Samsn1	91.8064	1.22902	0.220977	5.56175	2.67086e-08	1.25063e-06
Isg20	27.1353	1.22884	0.284765	4.31528	1.59398e-05	0.000389128
Cd22	19.4305	1.22717	0.300632	4.08198	4.46542e-05	0.000940518
Avpr1a	48.032	1.22412	0.290315	4.21651	2.4811e-05	0.000569623
Ltbr	550.069	1.22217	0.224914	5.43394	5.51241e-08	2.45628e-06
Itprip	122.387	1.21983	0.293109	4.16169	3.15895e-05	0.00069724
Hck	178.736	1.21962	0.254701	4.78844	1.68081e-06	5.29679e-05
Trim30a	141.692	1.21862	0.200824	6.06809	1.29443e-09	7.69814e-08
Angptl4	414.144	1.21857	0.261383	4.66203	3.13099e-06	9.10698e-05
Plet1	15.5647	1.2173	0.30097	4.04459	5.24149e-05	0.0010874
Pabpc1l	30.4849	1.21678	0.278971	4.36167	1.29072e-05	0.000322701
Fam187a	23.9593	1.21341	0.290446	4.17775	2.94405e-05	0.000663052
Slfn8	75.9256	1.21337	0.252401	4.80731	1.52972e-06	4.89509e-05
Ttll13	94.3898	1.2116	0.26299	4.60703	4.0847e-06	0.000114759
Fermt3	330.086	1.21136	0.241482	5.01635	5.26627e-07	1.91015e-05
Cd52	93.1724	1.21064	0.268575	4.50764	6.55536e-06	0.000174697
Kif2c	21.0322	1.21029	0.300393	4.02902	5.60089e-05	0.0011533
Mup3	24.2449	1.20896	0.279581	4.32419	1.5309e-05	0.000375388
Upp1	127.357	1.2058	0.261233	4.61583	3.91533e-06	0.000110941
Mcm6	450.699	1.20559	0.17681	6.81854	9.19712e-12	7.73865e-10
Itgad	74.3021	1.20534	0.244688	4.92601	8.39238e-07	2.86239e-05
B3gnt5	77.4862	1.20297	0.276924	4.34404	1.39885e-05	0.000345565
Parp9	191.766	1.20211	0.194503	6.18043	6.3927e-10	4.01384e-08
Il18rap	18.6279	1.19871	0.297647	4.02728	5.6425e-05	0.0011578
Gprc5a	40.8312	1.19803	0.301083	3.97905	6.91904e-05	0.00137683
Igfbp7	1646.85	1.19651	0.241941	4.94547	7.59586e-07	2.61222e-05
Fam107b	438.272	1.19569	0.163446	7.31546	2.56498e-13	2.54594e-11
Fcgr3	639.654	1.19008	0.14378	8.27714	1.26173e-16	1.78755e-14
Clic4	5690.4	1.18845	0.189234	6.28033	3.37847e-10	2.17904e-08
Sprr1a	13.989	1.18679	0.284406	4.17288	3.00779e-05	0.000672835
Ampd3	1517.6	1.17929	0.129656	9.09552	9.4136e-20	1.75326e-17
Il20rb	34.2848	1.17922	0.290475	4.05962	4.91517e-05	0.00102354
Myo1g	44.1643	1.17837	0.296	3.98098	6.86307e-05	0.00136807
Tnfrsf1b	401.44	1.17666	0.245932	4.78447	1.7144e-06	5.38219e-05
Bcl2a1a	23.5637	1.17431	0.296835	3.95609	7.61855e-05	0.00149627
Lox	76.1357	1.1742	0.298193	3.93771	8.22618e-05	0.00160044
Hk2	441.407	1.1738	0.16723	7.01907	2.23354e-12	1.99049e-10
Gbp5	127.379	1.17121	0.250616	4.67333	2.9636e-06	8.74105e-05
Cyp1b1	378.649	1.16985	0.280553	4.16978	3.04894e-05	0.000680205
Tma16	365.629	1.16924	0.194871	6.00008	1.97225e-09	1.11226e-07
Apod	14060	1.16869	0.175501	6.65919	2.75342e-11	2.12282e-09
Pla2g4a	222.77	1.16629	0.174729	6.67488	2.4744e-11	1.92267e-09
Adamts4	1377.43	1.16601	0.227277	5.13033	2.89236e-07	1.10216e-05
Arid5a	768.828	1.16555	0.181004	6.43935	1.19989e-10	8.32193e-09
Nfkb2	314.238	1.165	0.263434	4.42235	9.76332e-06	0.000250521
Afp	11.8901	1.16297	0.298057	3.90183	9.54673e-05	0.00181268
Tead4	85.8848	1.15753	0.264086	4.38316	1.16972e-05	0.000295569
Mall	73.6844	1.15666	0.279291	4.1414	3.45185e-05	0.000751878
Micall2	140.262	1.15638	0.222279	5.20239	1.96745e-07	7.7098e-06
Ckap2	31.1313	1.15525	0.292899	3.94418	8.00745e-05	0.00155971
Tpm4	1315.1	1.15281	0.16717	6.89603	5.34751e-12	4.64086e-10
Gja5	34.9554	1.15234	0.278732	4.13423	3.56141e-05	0.000770677
Ifit3b	178.711	1.15196	0.219809	5.24075	1.59924e-07	6.40313e-06
Hn1l	242.435	1.14993	0.209389	5.49185	3.97735e-08	1.82123e-06
Itgam	1022.83	1.14775	0.238271	4.81701	1.45725e-06	4.67221e-05
Slfn9	36.5654	1.14577	0.287726	3.98216	6.82927e-05	0.00136552
Dok2	52.8367	1.14553	0.274795	4.16869	3.06359e-05	0.000680725
Bst2	122.498	1.14466	0.24699	4.63442	3.57947e-06	0.000102475
Pmaip1	205.87	1.14347	0.252427	4.52991	5.90087e-06	0.000159304
Hspb6	318.14	1.1425	0.159432	7.16605	7.71928e-13	7.35372e-11
Ccl5	22.2292	1.14075	0.300678	3.79393	0.000148282	0.00265435
Ctsl	3806.68	1.1395	0.13857	8.22328	1.98007e-16	2.73514e-14
Itih4	22.2733	1.13893	0.301045	3.78325	0.000154795	0.00275901
Nckap1l	791.565	1.13884	0.184823	6.16179	7.19252e-10	4.44014e-08
Cxcl3	15.2581	1.13869	0.275599	4.13169	3.60101e-05	0.000777219
Eif4ebp1	199.078	1.13838	0.220445	5.16401	2.41718e-07	9.31795e-06
Samd11	110.577	1.13656	0.216278	5.2551	1.47944e-07	5.98127e-06
Tmbim1	1749.05	1.13601	0.173322	6.55434	5.58901e-11	4.11748e-09
Rac2	176.521	1.13513	0.288782	3.93075	8.46817e-05	0.00163982
Peg10	2643.43	1.12753	0.123161	9.15494	5.43889e-20	1.07327e-17
Ddx21	1918.47	1.12666	0.118978	9.46946	2.81281e-21	6.3007e-19
Cyba	342.445	1.12574	0.250835	4.48795	7.19111e-06	0.000188607
Fhl3	87.0241	1.12496	0.270961	4.15175	3.29942e-05	0.000725346
Sis	17.3346	1.12455	0.30149	3.72996	0.000191514	0.00327037
Scn11a	26.1894	1.12382	0.287394	3.91039	9.21478e-05	0.00176176
Sh3bp2	202.758	1.1216	0.20098	5.58064	2.39629e-08	1.13488e-06
Cd24a	299.244	1.12013	0.199662	5.61014	2.02168e-08	9.68539e-07
Piezo1	862.27	1.11966	0.223859	5.00163	5.68487e-07	2.03087e-05
Pdlim4	545.104	1.11914	0.210427	5.31842	1.04672e-07	4.38142e-06
B3gnt3	141.819	1.11802	0.298038	3.75125	0.000175957	0.0030721
Slc6a3	20.7684	1.11461	0.300212	3.71276	0.000205013	0.00347119
Layn	185.267	1.11355	0.202978	5.48605	4.11029e-08	1.87176e-06
Ly6a	1218.51	1.11321	0.178102	6.25045	4.09272e-10	2.60927e-08
Thbs1	495.852	1.11145	0.300179	3.70261	0.000213389	0.00359101
C4b	2464.97	1.11083	0.209926	5.29153	1.21296e-07	5.0265e-06
Fam83f	27.2919	1.11028	0.286994	3.86867	0.000109432	0.00204044
Oasl2	173.984	1.11024	0.207029	5.36269	8.19897e-08	3.49373e-06
Nptx2	3682.07	1.1086	0.165674	6.69148	2.20926e-11	1.73558e-09
Plin4	2393.1	1.10858	0.194483	5.70014	1.1971e-08	5.99491e-07
Postn	141.281	1.10718	0.231093	4.79105	1.6591e-06	5.24833e-05
Cnn3	2994.11	1.10585	0.131208	8.42821	3.50992e-17	5.28912e-15
Kcne4	86.8851	1.10364	0.294136	3.75212	0.000175343	0.00306915
Fam167a	100.853	1.10356	0.222178	4.96702	6.79906e-07	2.37266e-05
Slamf9	68.1554	1.10027	0.281847	3.90378	9.47004e-05	0.00180431
Tead3	148.574	1.09407	0.233342	4.68868	2.74969e-06	8.20429e-05
Aldh8a1	12.1232	1.09168	0.299702	3.64255	0.00026995	0.00437836
Mafk	860.505	1.09084	0.170991	6.37954	1.77625e-10	1.19688e-08
Mrps6	819.382	1.08927	0.161594	6.74077	1.57553e-11	1.27395e-09
Rhoc	748.654	1.08562	0.218946	4.95839	7.10799e-07	2.46358e-05
Acpp	19.0402	1.08291	0.299936	3.61047	0.00030564	0.00481586
Fam83g	23.1807	1.08203	0.299184	3.61661	0.000298482	0.00472554
Pik3r5	234.08	1.08061	0.243272	4.442	8.9128e-06	0.000230122
Tmem40	78.4458	1.07592	0.285268	3.77161	0.000162195	0.00287237
Klf4	658.129	1.07403	0.230017	4.66932	3.02191e-06	8.86733e-05
Myc	378.794	1.07221	0.183314	5.84903	4.94437e-09	2.62686e-07
Cxcl1	85.5483	1.07219	0.269337	3.98086	6.86676e-05	0.00136807
Cpa4	12.0774	1.07119	0.299027	3.58226	0.000340636	0.00526051
Cd84	205.104	1.06992	0.204384	5.23487	1.65101e-07	6.56286e-06
Txnrd1	3512.24	1.06806	0.147094	7.26107	3.84044e-13	3.74465e-11
Pkd2l1	32.6551	1.06694	0.29327	3.63809	0.000274667	0.0044359
Pzp	39.0467	1.06686	0.284179	3.75417	0.000173919	0.00305067
Apbb1ip	367.454	1.06534	0.187569	5.67972	1.34918e-08	6.67584e-07
Pik3ap1	247.314	1.06508	0.255611	4.16681	3.08896e-05	0.000685444
Gimap4	18.5213	1.06428	0.301649	3.52821	0.000418374	0.00620911
H2-M2	7.5717	1.0638	0.279894	3.80074	0.000144264	0.00259362
Agpat2	99.3207	1.05889	0.243834	4.34265	1.40776e-05	0.000346731
Mtmr11	420.598	1.05808	0.157801	6.70518	2.01165e-11	1.58786e-09
Arl11	29.7523	1.05647	0.284053	3.71928	0.000199795	0.00339671
Slc39a14	2218.27	1.05482	0.115539	9.12958	6.87663e-20	1.29531e-17
Ptges	346.93	1.05391	0.272738	3.86419	0.000111456	0.00206655
Trim16	130.229	1.05341	0.205565	5.12449	2.9834e-07	1.12906e-05
Dnmt3l	10.3902	1.0523	0.291536	3.6095	0.000306785	0.00482931
Mcm3	173.224	1.05228	0.205719	5.11512	3.13541e-07	1.18388e-05
Slc43a1	21.3203	1.04678	0.299091	3.49987	0.000465488	0.0067922
Ltbp2	59.776	1.04529	0.252627	4.13767	3.5085e-05	0.000762214
Tead1	1509.89	1.04244	0.155019	6.72459	1.76089e-11	1.41008e-09
Serpinh1	1151.63	1.04121	0.253543	4.10662	4.0149e-05	0.000855206
Spta1	7.54899	1.04037	0.277848	3.7444	0.000180824	0.00312875
Stat5a	140.105	1.03729	0.218343	4.75075	2.02668e-06	6.21155e-05
Zc3hav1	356.229	1.03517	0.182357	5.67662	1.3738e-08	6.75729e-07
4930486L24Rik	23.2282	1.03492	0.294896	3.50944	0.000449059	0.00658727
Has2	25.9478	1.03178	0.288179	3.58035	0.000343131	0.0052811
Nudt6	215.763	1.03128	0.190793	5.40522	6.47288e-08	2.83848e-06
Cd1d1	34.6158	1.03117	0.27969	3.68683	0.000227065	0.00377515
Xirp1	29.9877	1.03044	0.289917	3.55425	0.000379064	0.00572255
Pvr	441.796	1.02978	0.1586	6.49295	8.41691e-11	6.01374e-09
C1qb	2109.1	1.02936	0.224832	4.57836	4.68626e-06	0.000129899
Chac1	444.111	1.02911	0.225407	4.56557	4.98141e-06	0.000136935
Scd4	33.5455	1.02717	0.287184	3.57668	0.000347992	0.0053361
Rasl11a	205.296	1.02678	0.190252	5.39694	6.77854e-08	2.96467e-06
Ier3	494.143	1.02625	0.217294	4.72285	2.32563e-06	7.07334e-05
Nfkbiz	553.208	1.0255	0.159623	6.42449	1.32314e-10	9.13845e-09
Slc37a2	204.742	1.02483	0.190813	5.37087	7.83558e-08	3.35614e-06
Csf1	1461.04	1.02365	0.184953	5.53466	3.11827e-08	1.45192e-06
Eppk1	58.8745	1.0233	0.286466	3.57216	0.000354047	0.00539897
Pecam1	1389.83	1.0228	0.214248	4.77389	1.80701e-06	5.6622e-05
Srxn1	5241.66	1.02248	0.154855	6.60282	4.03413e-11	3.06742e-09
Runx3	9.28553	1.022	0.287377	3.5563	0.000376121	0.00569368
Tex16	8.55999	1.02126	0.28925	3.5307	0.000414463	0.00616156
Rps27l	550.287	1.02084	0.196094	5.20589	1.93065e-07	7.60152e-06
Lgals1	517.211	1.02019	0.221232	4.6114	3.99965e-06	0.000112752
Flna	5022.49	1.01927	0.205403	4.96231	6.96613e-07	2.42077e-05
Ppp1r15a	1026.36	1.01851	0.215643	4.72312	2.32253e-06	7.07334e-05
Nhlh1	24.1579	1.01585	0.301683	3.36729	0.000759103	0.0101968
Cd38	168.653	1.01574	0.204321	4.97129	6.65096e-07	2.32587e-05
Cdr2	542.468	1.0133	0.155667	6.50943	7.54377e-11	5.43676e-09
Pim1	265.077	1.01271	0.209563	4.8325	1.34827e-06	4.37357e-05
Wdr62	100.742	1.01231	0.236495	4.28046	1.86508e-05	0.000446096
Ehd4	1005.14	1.01188	0.168113	6.01907	1.75426e-09	1.00618e-07
Tlr4	128.653	1.00935	0.212357	4.75311	2.00308e-06	6.16135e-05
Gbp7	343.356	1.0083	0.208238	4.84208	1.28487e-06	4.18428e-05
Lyn	504.078	1.00804	0.18547	5.43506	5.47771e-08	2.4474e-06
Slc22a21	51.0019	1.00796	0.26248	3.84016	0.000122955	0.00225205
Ada	104.801	1.00769	0.218838	4.60474	4.12975e-06	0.000115779
Mx1	12.1648	1.00746	0.300293	3.35491	0.000793918	0.0105873
Klhl6	68.277	1.00736	0.234629	4.29343	1.75933e-05	0.000425112
Xaf1	152.171	1.00687	0.226413	4.44707	8.70495e-06	0.000225484
Ccdc36	29.7673	1.00642	0.293888	3.42451	0.000615917	0.00854346
Cdh5	1403.22	1.00579	0.240626	4.17989	2.91645e-05	0.000657728
Meox1	27.5303	1.00524	0.290171	3.46432	0.000531575	0.00751184
Ifit1	155.885	1.00513	0.237497	4.23218	2.31437e-05	0.000535797
Dysf	459.669	1.00378	0.200173	5.01455	5.31585e-07	1.92392e-05
Myo18b	140.295	1.0016	0.230355	4.34805	1.3735e-05	0.000339927
Fgfr4	14.1745	1.00154	0.301524	3.3216	0.000895025	0.0116488
Pde6b	44.0473	1.00149	0.276791	3.6182	0.000296662	0.00470121
S100a6	541.678	1.00146	0.21358	4.68892	2.74646e-06	8.20429e-05
Krt8	19.8566	1.00046	0.278913	3.58699	0.000334517	0.00518705
Des	151.442	1.00021	0.253341	3.9481	7.87749e-05	0.00153983
Siglece	48.8055	0.999701	0.293646	3.40444	0.000663004	0.00909012
Ppm1j	32.4032	0.998139	0.296835	3.3626	0.000772114	0.0103381
Pf4	54.1008	0.993319	0.301204	3.29783	0.000974365	0.0123953
Tnfsf11	8.26703	0.991725	0.283831	3.49406	0.00047573	0.00688708
Mmp13	7.33117	0.990397	0.285187	3.47279	0.000515069	0.00732858
Ifit3	337.507	0.989643	0.238736	4.14535	3.39302e-05	0.000740035
Slc22a4	319.68	0.98871	0.187606	5.27015	1.3631e-07	5.59274e-06
Csrnp1	1246	0.987773	0.228161	4.32927	1.49603e-05	0.00036738
Gal	21.8942	0.98646	0.29841	3.30573	0.000947309	0.0121631
Chil1	388.221	0.984575	0.218168	4.51292	6.3942e-06	0.000170952
Pxdc1	252.088	0.984475	0.21591	4.55966	5.12357e-06	0.00014061
Rdh9	28.335	0.983153	0.294835	3.33459	0.000854255	0.0112561
Nfkbia	1874.33	0.981701	0.216793	4.52828	5.94661e-06	0.000160278
Usp18	54.4569	0.980844	0.250049	3.92261	8.75932e-05	0.00168458
Fam46c	91.1421	0.977373	0.28273	3.45691	0.000546414	0.00767594
Steap1	14.6733	0.97691	0.301448	3.24072	0.00119228	0.0144047
Tcaf2	45.7027	0.97652	0.274926	3.55194	0.000382401	0.00574156
Ngfr	259.983	0.974095	0.27876	3.49439	0.000475148	0.00688466
Dusp2	56.7055	0.972828	0.261561	3.71932	0.000199761	0.00339671
Cebpa	897.674	0.97263	0.224524	4.33197	1.47783e-05	0.000363449
Trpv4	164.567	0.972135	0.27201	3.5739	0.000351708	0.00537319
Nnmt	23.2705	0.969114	0.297502	3.25751	0.00112396	0.0137801
Sdc4	8049.67	0.968949	0.187034	5.18061	2.21166e-07	8.56553e-06
Adm	113.328	0.967053	0.245038	3.94655	7.9287e-05	0.00154619
Ifrd1	1756.24	0.966788	0.14553	6.64323	3.06882e-11	2.35504e-09
Grrp1	180.205	0.96617	0.18182	5.31387	1.07321e-07	4.48098e-06
Ip6k3	63.809	0.965377	0.282261	3.42015	0.000625857	0.00864518
Plau	176.796	0.963924	0.247021	3.9022	9.53224e-05	0.001812
Cxcl5	16.773	0.963369	0.300944	3.20116	0.00136875	0.0161025
Gimap5	31.202	0.961063	0.296369	3.24279	0.00118364	0.0143211
Id1	1138.8	0.960304	0.219287	4.37921	1.19108e-05	0.000300052
Cmklr1	235.084	0.958038	0.22736	4.21374	2.51174e-05	0.000575859
Cdt1	115.206	0.957315	0.198396	4.82528	1.39806e-06	4.49987e-05
Cldn15	11.6334	0.956898	0.294521	3.249	0.00115812	0.0141049
Nedd9	732.855	0.956505	0.130478	7.33076	2.28856e-13	2.28525e-11
Cd300lb	8.85643	0.955993	0.287702	3.32286	0.000890996	0.011614
Chaf1b	28.2619	0.954188	0.290899	3.28014	0.00103756	0.0129801
Hspg2	2281.09	0.951569	0.300113	3.1707	0.00152072	0.017491
Igfbp3	826.683	0.95155	0.263654	3.60908	0.000307282	0.00483255
Hspe1	1494.61	0.950766	0.167074	5.69067	1.26539e-08	6.27999e-07
Fhad1	390.423	0.950567	0.168213	5.65096	1.59551e-08	7.80154e-07
Itga2b	135.089	0.950144	0.216048	4.39784	1.09335e-05	0.000277539
Ptpn6	252.616	0.949239	0.258788	3.66802	0.000244436	0.00402634
Chil3	32.057	0.948393	0.280009	3.38701	0.000706597	0.00958474
Aff1	2258.62	0.946106	0.136845	6.91372	4.72098e-12	4.11868e-10
Fndc7	13.9232	0.945362	0.301445	3.13611	0.00171207	0.0192402
Tspo	231.526	0.945208	0.26255	3.6001	0.000318092	0.00496488
Clec4n	19.4186	0.943494	0.301351	3.13088	0.00174281	0.0194932
Slc2a9	54.8771	0.942886	0.249751	3.77531	0.000159809	0.00284228
Cd28	23.0724	0.94262	0.301628	3.12511	0.00177739	0.0197731
Cytip	13.8369	0.94196	0.292731	3.21784	0.0012916	0.0153583
Tfpi2	7.62934	0.940626	0.270465	3.4778	0.000505542	0.0072365
Cyb5r1	762.764	0.94045	0.173295	5.42687	5.73496e-08	2.54178e-06
Igsf10	345.372	0.940444	0.181019	5.19528	2.04415e-07	7.9475e-06
Wwtr1	1045.27	0.940072	0.143841	6.53548	6.34061e-11	4.63004e-09
Plekhg6	31.4573	0.939986	0.279319	3.36528	0.000764672	0.0102633
Lamb3	102.959	0.938628	0.203416	4.61433	3.94365e-06	0.000111363
Gsdmd	94.9867	0.936334	0.251036	3.72988	0.000191574	0.00327037
Il1a	43.2559	0.93585	0.258142	3.62533	0.000288592	0.00459088
Cstb	753.674	0.934286	0.158667	5.88835	3.90078e-09	2.10617e-07
Trim47	318.695	0.933316	0.199611	4.67568	2.9298e-06	8.65676e-05
Prkcd	639.096	0.933201	0.188659	4.9465	7.5561e-07	2.60395e-05
Hspb8	863.213	0.930667	0.24127	3.85737	0.000114613	0.00212272
Blnk	386.45	0.930632	0.183477	5.07221	3.93217e-07	1.45816e-05
Vdr	28.676	0.92861	0.29312	3.16801	0.00153484	0.0175822
Tyrobp	571.817	0.924718	0.221718	4.17069	3.03675e-05	0.000678398
Sytl1	61.6016	0.924528	0.262526	3.52166	0.000428857	0.00634204
Adgb	26.3283	0.924312	0.296945	3.11274	0.00185361	0.0204428
Errfi1	2166.43	0.923664	0.130438	7.08125	1.42856e-12	1.30108e-10
Fgf21	10.511	0.92291	0.278789	3.31043	0.000931524	0.0120257
Foxf1	91.3263	0.921935	0.281047	3.28036	0.00103674	0.0129796
Dach2	85.6678	0.921901	0.258445	3.56711	0.000360943	0.00548898
Hapln2	807.235	0.918508	0.197015	4.66212	3.12975e-06	9.10698e-05
Nuggc	7.57433	0.918039	0.289667	3.16929	0.00152813	0.0175398
Zc3h12a	115.694	0.916927	0.237234	3.86507	0.000111057	0.00206145
F2rl2	96.2747	0.916707	0.210484	4.35524	1.32921e-05	0.00033033
Lefty1	23.5542	0.916405	0.297973	3.07547	0.00210174	0.0225055
Ifitm2	503.844	0.91502	0.252855	3.61875	0.000296031	0.00469571
Uhrf1	63.7763	0.914429	0.244787	3.73561	0.000187264	0.00321001
Igtp	306.719	0.913994	0.156673	5.83376	5.41931e-09	2.86084e-07
Glra1	58.9307	0.913202	0.250136	3.65082	0.000261406	0.00426064
Elovl1	572.609	0.912933	0.214688	4.25236	2.11526e-05	0.000493838
Aqp1	32.7445	0.912226	0.301537	3.02525	0.00248429	0.0255774
1300017J02Rik	17.3837	0.912046	0.300729	3.03278	0.00242311	0.0250658
Nrap	86.3702	0.911705	0.237805	3.83384	0.000126161	0.00230313
Serpina1e	9.64645	0.910197	0.261808	3.47658	0.000507854	0.00725081
Nmu	6.12659	0.91017	0.277134	3.28423	0.00102261	0.0128513
Trim6	11.1975	0.909733	0.300708	3.0253	0.00248387	0.0255774
Tes	132.251	0.907405	0.206928	4.38512	1.15922e-05	0.000293362
Arhgap30	226.063	0.907136	0.226453	4.00584	6.17966e-05	0.00125225
Steap3	243.767	0.906365	0.254006	3.56828	0.000359332	0.0054695
Adcy4	335.486	0.904924	0.248959	3.63483	0.000278162	0.00447217
Ednrb	1969.63	0.903128	0.138036	6.54271	6.04123e-11	4.43095e-09
Trim30b	5.63492	0.902336	0.27156	3.32279	0.00089123	0.011614
Bin2	188.935	0.902155	0.232157	3.88597	0.000101921	0.00190897
Fam111a	158.735	0.901931	0.209552	4.30408	1.67679e-05	0.000407543
S100a10	883.884	0.901358	0.140472	6.41665	1.39305e-10	9.54181e-09
Fbln5	360.456	0.901037	0.240589	3.74513	0.000180303	0.00312462
Ppp1r18	659.071	0.899879	0.216837	4.15002	3.32442e-05	0.00072891
Dll4	167.043	0.898862	0.245065	3.66785	0.000244602	0.00402634
Psmb8	207.927	0.898682	0.259079	3.46875	0.000522877	0.00742692
Tram2	60.7977	0.897848	0.259525	3.45958	0.000541017	0.00761928
Tmem88b	2409.35	0.896465	0.161839	5.53925	3.03776e-08	1.41842e-06
Wfdc17	27.7753	0.895931	0.296026	3.02652	0.00247384	0.0255015
Dnase2a	172.762	0.895372	0.255948	3.49826	0.000468307	0.00681532
Ifnlr1	20.1271	0.893595	0.29989	2.97974	0.0028849	0.0288246
Myo15	30.619	0.893057	0.283415	3.15105	0.00162682	0.0184574
Mamstr	158.001	0.89246	0.215783	4.13592	3.53538e-05	0.000766848
Amotl1	2942.82	0.89033	0.125396	7.10015	1.24622e-12	1.15405e-10
Tdrd9	31.5501	0.889613	0.287381	3.09559	0.00196425	0.0213784
Piwil2	37.9042	0.889407	0.292921	3.03633	0.00239475	0.0248874
Pmp22	819.951	0.889387	0.177982	4.99707	5.8207e-07	2.06955e-05
Eif2ak2	391.792	0.88813	0.213967	4.15079	3.31332e-05	0.000727439
Hhipl2	14.1781	0.887403	0.300937	2.9488	0.00319007	0.0312152
Col16a1	595.089	0.886735	0.19705	4.50004	6.79405e-06	0.000179043
Cdk2	99.4307	0.886665	0.214502	4.1336	3.57132e-05	0.000771815
P4ha3	152.634	0.88572	0.207589	4.26669	1.98393e-05	0.000468455
Ripk1	358.433	0.885665	0.173712	5.09847	3.42405e-07	1.2841e-05
Ces1a	6.63722	0.88558	0.280851	3.1532	0.00161491	0.0183816
Spsb1	1187	0.884537	0.1504	5.88123	4.0722e-09	2.18449e-07
Irak4	98.4661	0.883889	0.226808	3.89708	9.73608e-05	0.0018423
Spidr	198.975	0.883469	0.211927	4.16874	3.06284e-05	0.000680725
Fxyd5	396.437	0.883113	0.229666	3.84521	0.000120451	0.0022209
Gm1045	9.41898	0.882917	0.289908	3.04551	0.00232284	0.0242465
Retnlg	23.7405	0.88254	0.297587	2.96566	0.00302037	0.0299615
Col18a1	408.141	0.882509	0.272021	3.24427	0.00117754	0.0142731
Rln1	20.9159	0.88249	0.301683	2.92522	0.00344208	0.0330185
Slc7a11	4147.66	0.882166	0.159851	5.51869	3.41542e-08	1.5814e-06
Ctsz	1743.68	0.881021	0.208023	4.23521	2.28336e-05	0.000530098
Syk	243.177	0.880154	0.252235	3.48942	0.000484064	0.00697725
Ncf1	433.287	0.880036	0.21801	4.03668	5.42139e-05	0.00111772
Sox7	115.092	0.879752	0.234498	3.75165	0.000175678	0.00307176
Hsph1	15508.9	0.877728	0.149198	5.88298	4.0295e-09	2.1686e-07
Snrpa1	751.459	0.877085	0.153627	5.70918	1.13525e-08	5.71972e-07
Isg15	58.7396	0.875729	0.247281	3.54144	0.000397955	0.00595353
Dsc1	11.8456	0.875606	0.301379	2.90533	0.00366861	0.0346896
Ddias	47.2915	0.874527	0.27431	3.1881	0.00143209	0.0166819
Sh3tc1	196.695	0.873421	0.250171	3.4913	0.000480685	0.00693458
Casp8	120.992	0.87306	0.219888	3.97047	7.17296e-05	0.00142224
Dock2	314.906	0.872317	0.175215	4.97855	6.40623e-07	2.24978e-05
Tmco4	170.692	0.87218	0.228147	3.82288	0.000131901	0.00239735
1700007K13Rik	62.9149	0.871747	0.242096	3.60083	0.000317197	0.00495557
Galnt6	785.72	0.869782	0.154718	5.62174	1.89046e-08	9.18951e-07
Piezo2	62.1062	0.869733	0.24109	3.6075	0.000309159	0.00485285
Btbd16	33.3453	0.869061	0.281539	3.08682	0.00202308	0.021893
Gins1	33.0681	0.868232	0.277508	3.12867	0.00175597	0.0195719
Gem	128.545	0.867537	0.272958	3.17828	0.00148152	0.017207
Spdef	19.668	0.867233	0.301682	2.87466	0.00404456	0.0376648
Fkbp5	3893.59	0.865414	0.151648	5.70674	1.15162e-08	5.78464e-07
Itga7	679.201	0.863987	0.160765	5.37421	7.69172e-08	3.30305e-06
Ikbke	59.9549	0.863695	0.287142	3.0079	0.00263062	0.0269167
Zbtb42	96.0133	0.863272	0.23676	3.6462	0.000266151	0.00432946
Tlr6	30.6499	0.863097	0.278576	3.09824	0.00194672	0.0212855
Fam46b	25.9725	0.862132	0.28667	3.0074	0.00263489	0.0269272
Gucy2c	34.7471	0.859693	0.295606	2.90824	0.00363472	0.0344478
Trim30d	58.1476	0.859243	0.260327	3.30062	0.000964699	0.0123101
Pi15	39.2654	0.858944	0.296948	2.89257	0.00382103	0.0358649
Mapkapk3	110.032	0.8584	0.249528	3.44009	0.000581518	0.00812007
Ptbp1	1458.47	0.858037	0.180273	4.75966	1.93922e-06	5.99712e-05
Mcl1	4041.43	0.856142	0.113281	7.55767	4.10357e-14	4.33253e-12
Sh2b2	532.645	0.854001	0.165817	5.15027	2.60115e-07	9.98072e-06
Rhbdf2	134.043	0.852869	0.245769	3.47021	0.000520051	0.00739312
Hcrtr1	70.2016	0.850912	0.225582	3.77206	0.000161902	0.00287026
Alas2	282.518	0.849813	0.157492	5.39591	6.81759e-08	2.97391e-06
Dhh	27.6086	0.849539	0.291877	2.9106	0.00360732	0.0342665
Oas3	10.6227	0.849337	0.297845	2.85161	0.00434983	0.0398138
Wnt3	145.817	0.84903	0.18622	4.55927	5.13308e-06	0.000140638
Wnt9b	11.6586	0.848486	0.299293	2.83497	0.00458298	0.0415805
Endod1	5825.95	0.846976	0.145399	5.82518	5.70527e-09	2.99274e-07
Abcc2	13.9456	0.846878	0.30135	2.81028	0.0049498	0.0439699
Rasip1	1143.29	0.845882	0.213556	3.96095	7.46531e-05	0.00147491
Dnajb13	19.0236	0.845103	0.300229	2.81486	0.00487982	0.0434414
Aen	778.98	0.844873	0.154074	5.48356	4.16855e-08	1.88792e-06
Arhgap11a	283.602	0.844587	0.252993	3.33838	0.000842692	0.0111391
Acer2	627.685	0.842328	0.181406	4.64332	3.42851e-06	9.86649e-05
Cela1	104.06	0.841837	0.231761	3.63234	0.000280857	0.00450677
Lrrc15	7.0831	0.841738	0.268815	3.1313	0.00174036	0.0194789
Vpreb3	5.00014	0.841512	0.259146	3.24725	0.00116526	0.0141608
Hs3st3b1	158.772	0.841337	0.228822	3.67681	0.000236165	0.00390507
Gcnt1	228.725	0.840577	0.200017	4.20253	2.6395e-05	0.000601877
1110007C09Rik	201.431	0.839376	0.224608	3.73708	0.000186173	0.00319804
Btk	51.4868	0.839253	0.259182	3.23808	0.00120337	0.0145175
Asb14	69.519	0.838343	0.288158	2.90932	0.0036222	0.0343881
Ezr	4989.73	0.838107	0.185982	4.50639	6.59387e-06	0.000175442
Adgrg2	79.1584	0.837303	0.248655	3.36733	0.000758991	0.0101968
Rasd1	455.791	0.83679	0.258088	3.24227	0.00118582	0.0143371
Hlx	71.3308	0.835167	0.279288	2.99035	0.0027866	0.0281136
Pou2f3	12.4618	0.835166	0.301535	2.76972	0.00561048	0.0482104
Tm4sf4	6.72229	0.834866	0.256846	3.25045	0.00115223	0.0140436
Mustn1	87.6174	0.834611	0.248095	3.36408	0.000767989	0.0102912
Apoa4	9.56364	0.833575	0.255273	3.26543	0.001093	0.0134803
Nid1	675.535	0.83283	0.225326	3.69612	0.000218922	0.00367293
Rgs13	32.5129	0.831654	0.292539	2.84288	0.00447077	0.0407408
Syngr2	414.342	0.831349	0.212564	3.91106	9.18915e-05	0.00175902
Rpe65	43.5162	0.831306	0.274223	3.0315	0.00243344	0.0251476
Batf	10.895	0.829953	0.29214	2.84095	0.00449799	0.0408989
Pgr15l	18.3657	0.827604	0.301561	2.7444	0.00606215	0.0509048
Olr1	6.87322	0.827314	0.262485	3.15185	0.0016224	0.0184324
Renbp	122.664	0.827079	0.25825	3.20263	0.00136178	0.0160433
Map2k3	546.61	0.826933	0.186905	4.42436	9.67306e-06	0.00024859
Ticrr	11.4804	0.82666	0.300856	2.74769	0.00600163	0.0505503
Parp14	262.183	0.826513	0.169187	4.88521	1.0332e-06	3.45985e-05
Ldlrap1	187.747	0.825678	0.201418	4.09933	4.14354e-05	0.000878303
Tmem26	24.2869	0.825578	0.295275	2.79597	0.00517449	0.0455526
Srpx2	69.7616	0.825167	0.247081	3.33966	0.000838814	0.0110967
Mc3r	19.6041	0.824724	0.295564	2.79034	0.00526528	0.0460851
Npl	209.707	0.820752	0.21971	3.73561	0.00018726	0.00321001
Trpm6	83.9049	0.820684	0.227034	3.61481	0.000300568	0.00474949
Vwa5a	1037.53	0.820383	0.120587	6.80327	1.0227e-11	8.51876e-10
Gjb1	321.866	0.82	0.182847	4.48462	7.30446e-06	0.000191278
Apol6	10.0619	0.819806	0.294909	2.77986	0.00543817	0.0470968
Slamf8	16.1207	0.819399	0.300938	2.72281	0.00647283	0.0534597
Atp2c2	76.3798	0.81932	0.278716	2.93963	0.00328609	0.0318912
Igsf6	138.407	0.818153	0.246118	3.32424	0.000886613	0.0116028
Kcnj15	9.4912	0.81718	0.285678	2.86049	0.00422983	0.0389304
Il6ra	358.395	0.816683	0.163123	5.00654	5.54179e-07	1.98833e-05
Ly9	28.8622	0.815305	0.292533	2.78705	0.005319	0.0463889
Nek6	1277	0.81524	0.148279	5.498	3.84125e-08	1.77361e-06
Adam3	7.41971	0.81519	0.288748	2.82319	0.00475481	0.0425831
Sh3pxd2b	1432.71	0.813459	0.169413	4.80164	1.57375e-06	5.00701e-05
Cd5l	5.41253	0.811986	0.2558	3.1743	0.00150201	0.0173916
Gja3	13.0358	0.810928	0.287645	2.81919	0.00481445	0.0429971
Tmem45a	34.856	0.808277	0.300071	2.69362	0.00706814	0.0567204
Stc1	299.265	0.807192	0.212006	3.8074	0.000140436	0.00253028
Ccr7	8.11714	0.806739	0.289061	2.79089	0.0052563	0.0460753
Ddx58	291.634	0.806018	0.18494	4.35826	1.31103e-05	0.000326791
4933403O08Rik	9.47973	0.805787	0.296729	2.71556	0.00661635	0.0542268
Pstpip1	75.4857	0.804954	0.261892	3.07362	0.00211481	0.0225871
Sgpl1	1615.03	0.803435	0.126374	6.3576	2.04927e-10	1.3697e-08
Rhoh	41.2227	0.803228	0.279717	2.87157	0.00408436	0.0378648
Morc4	238.589	0.802862	0.194681	4.12398	3.72377e-05	0.000800586
4930523C07Rik	91.7296	0.80194	0.257653	3.11248	0.00185521	0.0204468
Rab42	48.9307	0.801893	0.271319	2.95553	0.0031213	0.0307155
Insm2	49.4351	0.80188	0.276054	2.90479	0.003675	0.0347302
Spint1	189.643	0.80152	0.245579	3.26379	0.00109932	0.0135281
Stag3	35.8081	0.801159	0.281037	2.85072	0.00436197	0.0399029
Gadd45a	279.394	0.800713	0.20148	3.97415	7.06296e-05	0.00140378
Treml2	34.1712	0.800522	0.290295	2.75761	0.00582257	0.0494581
Irf1	298.769	0.800481	0.161602	4.95342	7.2919e-07	2.51814e-05
Ptgs2	1115.39	0.799763	0.181419	4.40838	1.04145e-05	0.000265586
Cfap53	22.5244	0.799626	0.294362	2.71647	0.00659827	0.0541637
Tnfaip2	222.509	0.799272	0.291294	2.74387	0.00607195	0.0509613
Nhlh2	27.2195	0.798206	0.294382	2.71146	0.00669869	0.0546713
Smad6	249.766	0.797966	0.247334	3.22627	0.00125415	0.0149991
Cp	1315.89	0.796885	0.215721	3.69405	0.000220712	0.00369547
Bach1	1117.38	0.796851	0.142163	5.60517	2.08045e-08	9.93821e-07
Arhgap36	154.608	0.796769	0.204682	3.89271	9.9131e-05	0.00186727
Ahnak	11086.6	0.795723	0.176717	4.50281	6.70614e-06	0.00017729
Sgk1	6769.75	0.794562	0.150473	5.28044	1.28875e-07	5.30082e-06
Prok2	25.3232	0.793288	0.296603	2.67458	0.0074824	0.0588091
Irf8	307.574	0.79314	0.192994	4.10965	3.96253e-05	0.000847521
Adgrg3	35.8737	0.792912	0.292986	2.70631	0.00680354	0.055255
Phf11b	17.2699	0.790611	0.301187	2.62499	0.00866525	0.0659482
Fam169b	32.5027	0.790353	0.276641	2.85696	0.00427718	0.0393055
Greb1	64.6646	0.78988	0.264925	2.98152	0.00286822	0.0287099
Fam150b	49.1849	0.788914	0.267258	2.95188	0.00315845	0.030979
Tg	24.5236	0.788812	0.289839	2.72155	0.00649763	0.0535845
Nos3	969.963	0.7887	0.244111	3.23091	0.00123398	0.0147899
Amica1	29.6394	0.787074	0.279575	2.81525	0.00487394	0.0434124
Slc2a10	91.8675	0.786919	0.227846	3.45373	0.000552894	0.00776018
Ifi205	5.83071	0.786055	0.252832	3.109	0.00187723	0.020662
Spata19	13.8488	0.785877	0.301652	2.60524	0.0091809	0.0686121
Arrdc4	408.882	0.785091	0.166557	4.71364	2.43334e-06	7.38737e-05
Ppp1r3b	62.224	0.78393	0.237932	3.29476	0.000985055	0.0124807
Serpinb2	12.667	0.783773	0.287785	2.72347	0.00646004	0.0533929
Galnt5	39.7178	0.783761	0.298598	2.62481	0.00866979	0.0659525
Tnfrsf23	44.4791	0.78354	0.295051	2.65561	0.00791658	0.0615503
Endou	209.28	0.782858	0.204421	3.82963	0.000128334	0.00234023
Hspd1	4565.85	0.781397	0.156506	4.99275	5.95265e-07	2.10836e-05
Liph	31.5508	0.779375	0.283169	2.75233	0.00591734	0.0499673
Rai14	928.953	0.778953	0.145631	5.3488	8.85399e-08	3.75355e-06
Ybx3	1155.61	0.778566	0.149672	5.20183	1.97338e-07	7.71479e-06
Igfbpl1	42.3889	0.777629	0.277994	2.79729	0.0051534	0.0454618
Pgd	1522.35	0.777461	0.194426	3.99874	6.36796e-05	0.00128883
Mcm2	238.752	0.777061	0.215865	3.59976	0.000318511	0.00496674
Sec24d	1059.77	0.775605	0.131395	5.90287	3.57235e-09	1.93514e-07
Gabrq	160.825	0.774902	0.237939	3.25673	0.00112704	0.0138076
Ddx39	446.521	0.773908	0.146953	5.26637	1.39146e-07	5.695e-06
Ceacam1	209.405	0.773688	0.234386	3.30092	0.00096368	0.0123066
Olfr920	17.7381	0.773646	0.295066	2.62194	0.00874304	0.0662967
Cxcl10	120.706	0.773406	0.251884	3.07049	0.0021371	0.0227664
Abcb1b	249.717	0.772874	0.208247	3.71132	0.000206178	0.00348736
Npm3	66.2516	0.772378	0.250485	3.08353	0.0020456	0.0220324
Fes	176.058	0.772349	0.232724	3.31873	0.000904268	0.0117103
Tgfb1	506.671	0.772304	0.255091	3.02756	0.00246536	0.0254298
Mmrn2	390.636	0.772166	0.232855	3.31608	0.000912901	0.0118036
C1ra	158.742	0.771424	0.230599	3.34531	0.000821914	0.0108905
Dcn	704.51	0.769772	0.259608	2.96513	0.00302556	0.0299771
Oas1b	22.0504	0.769433	0.3016	2.55117	0.0107362	0.0766094
Mat2a	5826.78	0.769186	0.146219	5.2605	1.43668e-07	5.84998e-06
Gsap	196.048	0.769168	0.193557	3.97385	7.07194e-05	0.00140389
Tex11	13.3089	0.768758	0.301675	2.5483	0.010825	0.0770112
Pgf	95.3564	0.768156	0.242185	3.17177	0.00151511	0.0174464
Jun	4036.97	0.768015	0.168795	4.54999	5.36497e-06	0.000146507
Muc19	22.1203	0.767296	0.301674	2.54346	0.0109761	0.0776522
Trim21	90.5548	0.767115	0.22074	3.47519	0.000510485	0.00727584
Irf5	243.325	0.765964	0.244204	3.13658	0.00170933	0.0192224
Cd48	30.8074	0.765734	0.295675	2.58978	0.00960364	0.0709402
Ftl1	7969.38	0.763619	0.206951	3.68985	0.000224388	0.00374944
Kdm6b	3130.15	0.761174	0.152107	5.00419	5.60972e-07	2.00835e-05
Tarm1	6.13058	0.760896	0.262922	2.894	0.0038037	0.0357427
Stab1	1160.73	0.760585	0.200833	3.78715	0.000152385	0.00271898
Tmem125	242.118	0.760037	0.170883	4.44771	8.67922e-06	0.000225484
Nradd	48.6538	0.75967	0.2682	2.83248	0.0046189	0.0418087
Stra6l	7.93339	0.758765	0.290968	2.60772	0.00911467	0.0682715
Mapk12	213.602	0.758131	0.194612	3.8956	9.79546e-05	0.00184931
Hsd3b7	346.091	0.757718	0.185964	4.07454	4.6105e-05	0.000966667
Was	87.0938	0.756915	0.245227	3.08659	0.0020247	0.021893
Anxa4	165.772	0.756911	0.205185	3.68892	0.000225206	0.00375177
Pyhin1	17.7098	0.756834	0.285495	2.65095	0.00802647	0.0621134
Themis2	66.3653	0.756811	0.256217	2.95379	0.00313894	0.0308434
Elk3	594.779	0.75631	0.1592	4.75068	2.0273e-06	6.21155e-05
Spsb2	128.055	0.755971	0.238244	3.1731	0.00150821	0.0174339
Gpd1	5398.03	0.75575	0.158778	4.75981	1.93779e-06	5.99712e-05
Parp12	474.022	0.75574	0.157901	4.78618	1.69989e-06	5.34674e-05
Bcas1	7078.97	0.75567	0.124941	6.04823	1.46449e-09	8.54765e-08
Ccdc86	533.559	0.754821	0.197882	3.8145	0.000136459	0.00246652
Il21r	71.9665	0.754803	0.244358	3.08893	0.0020088	0.0218061
Pdk4	725.294	0.754124	0.17857	4.22312	2.40945e-05	0.000556255
Ehd2	626.733	0.753943	0.248607	3.03267	0.00242402	0.0250658
Ccdc88b	237.306	0.753073	0.228916	3.28973	0.00100282	0.0126408
Oxgr1	15.9451	0.751826	0.300165	2.50471	0.0122552	0.0836663
Tnfsf18	4.78301	0.751771	0.250268	3.00386	0.00266575	0.0271589
Prrx2	54.8217	0.749721	0.290026	2.58501	0.00973748	0.0716734
Epcam	19.1165	0.749278	0.29827	2.51208	0.0120023	0.0826186
Lgals7	12.037	0.74885	0.295886	2.53088	0.0113778	0.0796877
Krt6a	5.30746	0.748545	0.273308	2.73884	0.0061657	0.0516175
Adcy7	456.781	0.748088	0.153395	4.87687	1.07782e-06	3.58034e-05
Iqgap1	1908.96	0.747238	0.177914	4.2	2.66915e-05	0.000606911
Dnah17	171.32	0.747235	0.214321	3.48653	0.000489336	0.00704077
Fut7	11.5987	0.747066	0.299708	2.49265	0.0126795	0.085714
Pilrb2	6.07746	0.746623	0.276601	2.69928	0.00694893	0.0562154
Adamts7	16.4765	0.746601	0.297254	2.51167	0.0120163	0.0826186
Flt4	402.219	0.746007	0.240387	3.10336	0.00191338	0.0209902
Rtp4	92.106	0.745606	0.267792	2.78427	0.00536482	0.0466565
C1qc	1830.03	0.743856	0.221857	3.35287	0.000799794	0.01064
Dis3	701.977	0.743624	0.263574	2.82131	0.00478279	0.0427844
Ptger4	100.114	0.743417	0.221709	3.35312	0.000799065	0.0106388
C1qa	2232.96	0.743331	0.223278	3.32917	0.000871041	0.0114318
Fgb	6.09527	0.742061	0.248002	2.99216	0.00277012	0.0279724
Tirap	144.864	0.741993	0.209189	3.547	0.000389647	0.00583977
Otop2	32.0919	0.74142	0.277028	2.67634	0.00744319	0.0586695
Arsj	198.543	0.741024	0.171439	4.32237	1.5436e-05	0.000377943
Txnip	1618.85	0.740767	0.257813	2.87327	0.00406242	0.0377248
Tdo2	26.3094	0.739657	0.28853	2.56353	0.0103613	0.0747708
Mdfi	21.1791	0.738882	0.298429	2.4759	0.0132899	0.0887564
Cd7	70.6089	0.738784	0.250606	2.94799	0.00319846	0.0312789
Lacc1	162.296	0.738631	0.212652	3.47343	0.000513845	0.00731744
Fam71f2	12.4694	0.738031	0.299258	2.46621	0.0136553	0.0904316
Heg1	2134.21	0.737941	0.196727	3.75109	0.000176067	0.0030721
Dnaaf3	31.3413	0.737906	0.289881	2.54555	0.0109106	0.0773151
F2r	234.497	0.737776	0.193134	3.82002	0.000133442	0.00242006
Trib1	1920.58	0.737394	0.158667	4.64744	3.36084e-06	9.68856e-05
Il1rl1	13.0489	0.736364	0.30169	2.4408	0.0146549	0.0950391
Lgals3bp	1015.24	0.735463	0.222424	3.30659	0.0009444	0.0121446
Pctp	63.0973	0.734384	0.283898	2.58679	0.00968757	0.0714329
Glis1	43.6414	0.733908	0.271927	2.69892	0.00695657	0.0562224
Slc16a6	593.631	0.732267	0.154895	4.7275	2.27304e-06	6.93885e-05
Morc1	5.06669	0.731564	0.247765	2.95265	0.00315054	0.030938
Sec14l5	378.821	0.731143	0.196093	3.72855	0.000192583	0.00328422
Pla1a	124.827	0.730522	0.280465	2.60468	0.00919601	0.0686121
Cdsn	115.408	0.730126	0.233368	3.12865	0.0017561	0.0195719
Cyth4	426.798	0.729789	0.201098	3.62903	0.000284487	0.00453866
Fabp4	10.905	0.729212	0.296084	2.46285	0.0137836	0.0909955
Gimap6	149.88	0.72891	0.208974	3.48804	0.000486574	0.00700734
Tcp11	33.4161	0.728721	0.2958	2.46356	0.0137566	0.0909454
Trim25	454.268	0.728682	0.194988	3.73707	0.000186179	0.00319804
Thbd	1192.16	0.72853	0.249157	2.92398	0.00345592	0.0330746
Clec4a1	20.7117	0.727584	0.301363	2.41431	0.0157651	0.0999323
A630001G21Rik	26.537	0.726997	0.298501	2.43549	0.0148714	0.0958046
Pttg1ip	2339.69	0.726809	0.17516	4.1494	3.33352e-05	0.00072994
Ermard	204.512	0.726083	0.213012	3.40866	0.000652834	0.00896552
Fut2	73.3015	0.725786	0.278077	2.61001	0.00905387	0.068026
Abhd15	119.94	0.725356	0.197069	3.68072	0.000232576	0.00386291
Acr	75.1313	0.725225	0.258097	2.80989	0.00495588	0.0439867
Nipal1	4.2324	0.725096	0.24802	2.92354	0.00346074	0.0331017
Arhgdib	448.793	0.725005	0.207348	3.49657	0.000471281	0.00685259
1700056E22Rik	11.5009	0.724678	0.300858	2.40871	0.0160091	0.101047
Gusb	701.279	0.72457	0.190981	3.79393	0.000148282	0.00265435
Creb3l1	205.753	0.723649	0.208771	3.46623	0.000527817	0.00747786
Chd7	1159.08	0.723635	0.148066	4.88723	1.02262e-06	3.43137e-05
Muc5b	60.3487	0.723322	0.282066	2.56437	0.0103363	0.074657
Baz1a	249.562	0.722994	0.168468	4.29158	1.77408e-05	0.00042743
Fam83d	133.646	0.722772	0.219409	3.29417	0.000987126	0.0124842
Lgals8	993.621	0.721884	0.165776	4.35457	1.33327e-05	0.000330843
Dusp10	441.184	0.721446	0.183513	3.93131	8.44854e-05	0.00163849
Adgre1	249.094	0.721304	0.223829	3.22257	0.00127046	0.0151505
Cacng6	19.5176	0.720765	0.29667	2.42952	0.0151189	0.0972335
Nr2c2ap	82.404	0.7198	0.223188	3.22509	0.00125935	0.0150415
4931423N10Rik	22.2041	0.718519	0.298732	2.40523	0.0161625	0.101596
Aldh1l2	307.605	0.717813	0.184007	3.90101	9.57908e-05	0.00181546
Lrrc29	116.15	0.717614	0.236082	3.03969	0.00236824	0.0246567
Slco2a1	131.579	0.717174	0.246007	2.91526	0.00355397	0.0338567
Dram1	57.7221	0.716742	0.245933	2.91438	0.00356398	0.0339131
H2-Q10	7.12282	0.715518	0.274495	2.60667	0.00914263	0.0684321
Pgm1	463.775	0.71462	0.171114	4.17628	2.96315e-05	0.000664645
Gypa	4.56028	0.714594	0.264344	2.70327	0.00686608	0.0556538
Adamts5	189.633	0.714278	0.195286	3.6576	0.000254584	0.00416172
Hao1	10.2993	0.7137	0.281291	2.53723	0.0111733	0.0785446
Myo1h	62.3051	0.713119	0.241426	2.95378	0.00313905	0.0308434
Nop14	1018.26	0.712597	0.152514	4.67234	2.97789e-06	8.7676e-05
Il1rl2	31.8934	0.711694	0.276094	2.57772	0.0099454	0.0726553
Orm2	14.4338	0.711204	0.301239	2.36093	0.0182293	0.110475
Ifi44	20.8772	0.710183	0.301512	2.3554	0.0185025	0.111527
Plcg2	324.436	0.70987	0.225246	3.15153	0.00162415	0.0184397
Ccdc63	16.546	0.709382	0.301674	2.35149	0.0186986	0.112244
Gm4951	23.3272	0.709144	0.301568	2.35152	0.0186967	0.112244
Arrdc2	619.779	0.707754	0.182764	3.87251	0.00010772	0.00201078
Stk40	1934.14	0.706831	0.179941	3.92814	8.56068e-05	0.00165306
Tmem173	150.027	0.706752	0.251293	2.81246	0.00491644	0.043697
Mgst1	230.172	0.705997	0.203028	3.47734	0.000506417	0.00724277
B3gnt7	50.2511	0.704502	0.267883	2.62989	0.00854135	0.0652094
Dennd3	462.656	0.704442	0.16527	4.26238	2.02258e-05	0.000474877
Itpripl2	605.693	0.704333	0.180905	3.89339	9.88528e-05	0.00186415
Shmt2	953.906	0.703969	0.194882	3.61228	0.000303518	0.00478697
Klhl40	522.589	0.703925	0.142707	4.93268	8.11104e-07	2.77786e-05
Rassf1	545.937	0.703038	0.163376	4.3032	1.68348e-05	0.000408572
Gngt2	61.1429	0.701958	0.248594	2.82371	0.0047471	0.0425801
Ccl24	11.0978	0.700721	0.296749	2.36133	0.0182096	0.110475
Dera	87.5017	0.698952	0.235658	2.96596	0.00301738	0.0299584
C8a	6.46535	0.698543	0.27613	2.52976	0.011414	0.0798371
Tmem123	525.124	0.698343	0.174261	4.00745	6.13776e-05	0.00124528
Arhgap9	50.2753	0.697315	0.274602	2.53937	0.0111053	0.0782656
Mybbp1a	2989.42	0.697299	0.172238	4.04846	5.1555e-05	0.0010709
Slc39a4	12.5412	0.697271	0.30053	2.32014	0.0203335	0.119515
A430105I19Rik	385.715	0.697108	0.185929	3.74932	0.000177316	0.00308247
Zak	907.648	0.696829	0.14544	4.79118	1.65802e-06	5.24833e-05
Lpl	1185.83	0.696645	0.201075	3.46461	0.000531007	0.00751021
Nmrk2	6.81289	0.696386	0.286864	2.42758	0.0151998	0.0975421
Jsrp1	250.926	0.696232	0.191285	3.63977	0.000272878	0.00441291
Syde1	537.348	0.695959	0.19337	3.5991	0.000319322	0.00497469
Cpa2	67.0261	0.695716	0.256266	2.71482	0.00663121	0.0542809
Aqp6	8.10822	0.695387	0.294531	2.361	0.0182257	0.110475
Spata31d1b	9.86148	0.694833	0.294682	2.35791	0.0183781	0.111062
Dntt	6.04401	0.693424	0.265195	2.61477	0.0089287	0.0673315
Snx31	9.97014	0.693331	0.296787	2.33612	0.0194849	0.115474
Phactr4	754.852	0.693017	0.14522	4.77219	1.82234e-06	5.68871e-05
Esd	1047.94	0.69236	0.158667	4.3636	1.27937e-05	0.000320344
Emilin1	176.622	0.692114	0.274807	2.51855	0.0117839	0.0816938
Asap3	236.793	0.691035	0.191131	3.6155	0.000299774	0.00474146
H2-Q4	245.184	0.690927	0.253536	2.72516	0.00642703	0.0532406
Ercc6l	9.70215	0.690593	0.28915	2.38836	0.0169239	0.104989
Drd4	15.825	0.689342	0.301208	2.28859	0.0221032	0.125259
Tpcn2	138.727	0.68922	0.234274	2.94194	0.00326167	0.0318032
Prrg4	54.777	0.688632	0.262912	2.61925	0.00881232	0.066787
Fli1	382.781	0.68848	0.165291	4.16527	3.10985e-05	0.000689156
Kcnj8	168.087	0.687426	0.255946	2.68582	0.00723514	0.0576031
Slc7a1	3515.02	0.687198	0.118734	5.78773	7.13458e-09	3.6842e-07
Myh9	9518.66	0.68713	0.208097	3.30197	0.000960074	0.0122795
Hpgds	225.678	0.686364	0.252025	2.72339	0.00646152	0.0533929
Smtnl2	70.0671	0.685625	0.271727	2.52321	0.0116287	0.0808549
Slc39a1	2671.16	0.685062	0.190219	3.60144	0.000316464	0.00494878
Lyz2	299.168	0.684866	0.278631	2.45797	0.0139726	0.0917993
Slc6a5	9.27757	0.684355	0.249486	2.74305	0.00608706	0.0510623
Ostf1	459.2	0.684012	0.163756	4.17701	2.95368e-05	0.000663418
2200002D01Rik	26.6335	0.683995	0.28957	2.36211	0.0181713	0.110373
Mcoln2	7.1611	0.683617	0.258179	2.64784	0.00810072	0.062542
F2	8.70444	0.683246	0.268434	2.54531	0.0109182	0.0773151
Ace3	9.41643	0.682467	0.298347	2.28749	0.0221671	0.125361
Ahsg	7.40457	0.682423	0.246157	2.77231	0.00556598	0.0479281
Cd74	228.17	0.681057	0.283861	2.39926	0.0164282	0.102876
Rrbp1	2828.22	0.681044	0.174586	3.90091	9.58332e-05	0.00181546
Ano6	1761.61	0.67983	0.140758	4.82978	1.36682e-06	4.42506e-05
Adamtsl4	434.729	0.67931	0.206877	3.28364	0.00102476	0.0128657
Bco1	9.42739	0.679034	0.298888	2.27186	0.0230947	0.128721
Snx20	70.8001	0.67901	0.256035	2.65202	0.00800123	0.0619759
Mlkl	16.6992	0.678703	0.298944	2.27033	0.0231874	0.129021
Atp8b1	319.176	0.67715	0.17822	3.79952	0.000144974	0.00260357
Mapkapk2	1786.52	0.6771	0.190601	3.55244	0.000381676	0.00573586
Tgm7	13.8754	0.676789	0.301689	2.24333	0.0248754	0.135103
Rpl27	120.594	0.676475	0.205461	3.29247	0.000993116	0.0125281
Bst1	29.7492	0.676461	0.300418	2.25173	0.0243393	0.133151
Emilin2	244.99	0.676328	0.218277	3.09848	0.00194519	0.0212828
A3galt2	18.2576	0.675245	0.30002	2.25067	0.0244066	0.133431
Ccrl2	35.3922	0.675044	0.299385	2.25477	0.0241478	0.132366
Wdr46	478.324	0.674858	0.16898	3.99371	6.50468e-05	0.00131118
Spry1	402.65	0.674737	0.166881	4.04322	5.27226e-05	0.00109241
Pglyrp1	426.342	0.673867	0.243091	2.77208	0.00556994	0.0479373
Rin3	277.761	0.673129	0.24318	2.76804	0.00563953	0.0483605
Fbxo17	97.599	0.671955	0.237676	2.82719	0.00469579	0.042326
Slamf7	4.89834	0.671871	0.259175	2.59235	0.00953231	0.0705391
Cyp3a13	32.7917	0.67149	0.300941	2.2313	0.025661	0.138103
Tnfrsf9	17.7432	0.671211	0.2993	2.2426	0.0249225	0.135271
Asprv1	46.8363	0.670737	0.291142	2.30381	0.0212331	0.122506
Map3k15	96.5411	0.670633	0.21466	3.12416	0.00178315	0.0198239
Hrct1	40.9777	0.669798	0.278848	2.40202	0.0163049	0.102375
Akap13	2429.41	0.669633	0.11297	5.92751	3.07571e-09	1.68818e-07
Orm3	4.79496	0.668704	0.257194	2.59999	0.00932255	0.0692341
Rest	379.481	0.667174	0.185622	3.59426	0.000325311	0.0050585
Pkn3	63.5305	0.667106	0.273715	2.43722	0.0148005	0.0955274
Nhlrc3	291.029	0.666237	0.161968	4.11339	3.89894e-05	0.000836078
Fam129a	165.325	0.666075	0.20841	3.19598	0.00139356	0.0163364
Saa2	13.4344	0.6656	0.256442	2.59552	0.00944485	0.0699856
Dap	273.544	0.665444	0.208708	3.1884	0.00143065	0.0166799
Casq1	70.2878	0.66536	0.261755	2.54192	0.0110245	0.0778622
E2f7	32.8669	0.665117	0.28889	2.30232	0.0213174	0.12258
Gfpt2	336.605	0.665086	0.1938	3.43181	0.000599564	0.00833058
Fam101a	60.2691	0.664856	0.245017	2.71351	0.00665745	0.0543883
Nrros	369.191	0.664779	0.20018	3.32091	0.000897254	0.0116488
Myo1c	1462.6	0.664622	0.185899	3.57517	0.000350005	0.00535211
Gm5544	6.90649	0.664334	0.284096	2.33842	0.0193656	0.115056
Klhl38	83.4575	0.664	0.233816	2.83984	0.00451367	0.0409965
Ets1	758.192	0.663702	0.184485	3.59759	0.000321175	0.00499888
Csrp2	123.879	0.663397	0.216208	3.06833	0.00215256	0.0228723
Cks1b	65.2953	0.663031	0.234656	2.82554	0.00472003	0.0424291
Cflar	965.938	0.662727	0.141351	4.68852	2.75192e-06	8.20429e-05
Mreg	266.192	0.6626	0.188151	3.52163	0.000428898	0.00634204
Mtbp	97.5737	0.662513	0.203324	3.25841	0.00112038	0.0137465
Ptger2	18.5273	0.661944	0.299042	2.21355	0.0268601	0.142932
Fam221a	41.0959	0.660423	0.287435	2.29764	0.0215822	0.123745
Mpeg1	1081.25	0.65969	0.165621	3.98314	6.80105e-05	0.00136152
Mocos	109.278	0.659583	0.24513	2.69074	0.00712927	0.0570067
Cacng5	693.427	0.658811	0.17653	3.73201	0.000189956	0.00325281
Srp54b	209.666	0.656906	0.281002	2.33773	0.0194013	0.115185
Gimap8	62.5288	0.656811	0.238035	2.7593	0.00579249	0.049315
Kcnk6	224.522	0.655427	0.180723	3.62669	0.000287083	0.00457566
Lbp	140.796	0.655406	0.293952	2.22963	0.0257717	0.138564
Snai1	34.762	0.655192	0.286063	2.29038	0.0219994	0.124894
Prokr1	10.1223	0.655148	0.300312	2.18156	0.029142	0.150822
Gpr179	107.653	0.654181	0.228198	2.86672	0.00414747	0.0382574
Epsti1	42.2085	0.654039	0.276277	2.36733	0.0179168	0.109348
Il1rn	182.882	0.653618	0.235095	2.78023	0.00543205	0.0470683
Glrp1	5.71552	0.652189	0.269306	2.42174	0.0154462	0.098894
Abcc3	178.779	0.651955	0.217137	3.00251	0.00267764	0.0272131
Gins2	32.9474	0.651252	0.292184	2.22891	0.0258196	0.138776
Scgb3a1	29.327	0.651232	0.299735	2.17269	0.0298034	0.15309
Serping1	347.758	0.651181	0.270386	2.40834	0.0160253	0.101047
Tigit	6.88794	0.650713	0.283564	2.29477	0.0217464	0.124299
Trim56	267.686	0.650382	0.198658	3.27387	0.00106084	0.0132114
Atp1a4	39.0346	0.650233	0.275153	2.36317	0.0181196	0.110099
Syce2	88.9624	0.649897	0.235369	2.76118	0.00575923	0.0490879
Zmynd15	17.102	0.649889	0.300418	2.16329	0.0305192	0.155258
Ecm1	418.263	0.649714	0.24685	2.63202	0.00848784	0.064896
Ubc	11564.7	0.649215	0.198588	3.26916	0.00107869	0.0133435
Mettl21e	8.70352	0.648452	0.284222	2.2815	0.0225189	0.126705
Btf3	614.026	0.648419	0.143998	4.50298	6.70076e-06	0.00017729
Cdc25a	324.928	0.647714	0.15184	4.26577	1.9921e-05	0.000469049
Gpr182	142.171	0.647597	0.275196	2.35322	0.0186117	0.1119
Rbm46	18.3132	0.647414	0.301679	2.14603	0.0318704	0.159795
Plekhg2	401.577	0.647401	0.198478	3.26183	0.00110695	0.0136018
Fezf1	22.0439	0.647096	0.298394	2.1686	0.0301133	0.154014
Tnfrsf11a	460.448	0.646785	0.151793	4.26096	2.03553e-05	0.000477242
Cers3	34.4779	0.64675	0.281422	2.29815	0.0215532	0.123652
Def6	122.874	0.646542	0.231318	2.79503	0.0051895	0.0456345
Chmp4c	9.64629	0.646517	0.296178	2.18287	0.0290456	0.150456
Trpm1	11.8975	0.646387	0.301625	2.14302	0.0321116	0.160374
Nfkbie	109.488	0.646313	0.250224	2.58294	0.00979633	0.0719468
C1s1	54.9454	0.646077	0.267432	2.41586	0.0156983	0.0997755
Tcfl5	51.3241	0.6458	0.273607	2.36031	0.0182595	0.110504
Cyp2j13	5.21578	0.644853	0.270323	2.38549	0.0170562	0.105494
Cd5	15.247	0.644209	0.300967	2.14047	0.0323171	0.161025
Txndc2	10.2765	0.642762	0.291417	2.20564	0.027409	0.144692
Esr2	24.8314	0.642603	0.291803	2.20218	0.0276527	0.145469
2610305D13Rik	13.5851	0.642592	0.299055	2.14874	0.031655	0.159101
Abca1	4051.1	0.641923	0.11921	5.38483	7.25149e-08	3.1384e-06
Dhrs9	6.57634	0.641497	0.283841	2.26006	0.0238176	0.131032
Akap2	12.624	0.640878	0.301581	2.12506	0.0335814	0.164343
Ugt1a7c	25.988	0.640493	0.296556	2.15978	0.0307901	0.156031
Fstl3	27.8383	0.64048	0.284811	2.24879	0.0245262	0.133908
4930502E18Rik	9.26767	0.640411	0.296708	2.15839	0.0308978	0.156433
Slc3a2	5970.63	0.640361	0.174168	3.67668	0.000236292	0.00390507
1700007G11Rik	16.3595	0.64016	0.299115	2.14018	0.0323404	0.16108
Nupr1	284.236	0.639897	0.209229	3.05836	0.00222549	0.0234967
4921536K21Rik	28.9173	0.639551	0.282402	2.26468	0.0235321	0.13011
Cdk15	18.115	0.638812	0.299399	2.13365	0.0328716	0.162421
Dock1	2590.87	0.638288	0.130363	4.89622	9.76957e-07	3.29147e-05
Glis3	656.857	0.637723	0.164342	3.88045	0.000104262	0.00195062
Plekhg1	1062.87	0.637708	0.156944	4.0633	4.83844e-05	0.00100883
Hpd	4.86575	0.63726	0.254367	2.50528	0.0122355	0.0835663
Cndp2	2173.69	0.636651	0.190741	3.33777	0.000844536	0.0111546
Ccdc175	8.51305	0.636596	0.296854	2.14448	0.0319947	0.159983
Mc4r	171.782	0.636564	0.194687	3.26968	0.00107668	0.0133296
Erbb2ip	6589.89	0.636178	0.198795	3.20017	0.00137346	0.0161464
Lsmem1	40.0925	0.635405	0.279936	2.26982	0.0232184	0.129144
Esam	711.048	0.6353	0.19739	3.2185	0.00128863	0.015334
Syt15	59.3102	0.63438	0.243387	2.60646	0.00914822	0.0684321
Skap2	417.216	0.634359	0.174241	3.64071	0.00027189	0.00440122
Nudt22	245.25	0.634326	0.180779	3.50885	0.000450047	0.00659592
Nxpe5	4.12643	0.63413	0.236982	2.67586	0.00745384	0.0586993
C8b	11.2766	0.633917	0.299424	2.11712	0.0342495	0.166731
Cpn1	8.23851	0.633288	0.288442	2.19555	0.0281245	0.147073
Tnfrsf22	32.2575	0.632485	0.277902	2.27593	0.0228503	0.127789
Rad54l	51.0516	0.631701	0.283811	2.22578	0.0260292	0.139495
Il12rb1	91.0684	0.631554	0.247104	2.55582	0.0105938	0.0758215
1700125H20Rik	11.9373	0.631097	0.295876	2.13298	0.0329263	0.162468
Klri2	8.03181	0.631039	0.266392	2.36884	0.0178441	0.109146
Nedd1	176.822	0.630385	0.198609	3.17401	0.00150351	0.0173916
Ctsk	109.328	0.630215	0.210613	2.99229	0.00276898	0.0279724
Mtfr2	20.2052	0.630084	0.299586	2.10318	0.0354498	0.170918
Myrf	2973.1	0.629697	0.132284	4.7602	1.93402e-06	5.99712e-05
Ier2	691.7	0.629507	0.238153	2.64329	0.00821042	0.0632416
Tle3	3258.69	0.628743	0.157365	3.99545	6.45703e-05	0.00130402
Fam124b	4.68045	0.628082	0.262622	2.39159	0.0167758	0.104304
Sec16b	58.1199	0.62786	0.248746	2.5241	0.0115996	0.0807536
Best1	72.7405	0.627836	0.241054	2.60454	0.0091997	0.0686121
H3f3b	6326.86	0.627674	0.11157	5.62584	1.84612e-08	9.00036e-07
Spc25	21.6473	0.627628	0.295348	2.12504	0.0335829	0.164343
Mpo	10.0759	0.627495	0.292971	2.14183	0.032207	0.160657
Fgl1	9.81807	0.627172	0.296367	2.1162	0.034328	0.166966
Tecta	37.889	0.626983	0.293421	2.1368	0.0326139	0.161667
Efemp2	408.311	0.626913	0.236308	2.65295	0.00797916	0.0618338
Robo4	479.613	0.626891	0.227325	2.75769	0.00582108	0.0494581
F13a1	207.181	0.626703	0.253491	2.47229	0.013425	0.0894787
Cyp3a57	4.08707	0.626559	0.246624	2.54055	0.0110679	0.0780867
Myof	413.047	0.626517	0.236414	2.65009	0.00804712	0.0622151
Rps27	105.075	0.625192	0.229555	2.72349	0.00645954	0.0533929
Adamts14	32.3246	0.624811	0.289829	2.15579	0.0310999	0.157073
Ptprq	14.4145	0.624457	0.300842	2.0757	0.0379217	0.178542
Tcaf3	5.86708	0.623841	0.278703	2.23838	0.0251965	0.136186
Cmtm3	388.087	0.623783	0.202143	3.08585	0.00202974	0.0219043
Lum	74.5128	0.623682	0.262231	2.37837	0.0173896	0.106997
Emcn	231.442	0.622798	0.230192	2.70556	0.00681894	0.055353
Asb4	31.9232	0.622068	0.288183	2.15859	0.0308823	0.156402
Cckar	15.0795	0.621968	0.301637	2.06197	0.0392102	0.182518
Arrdc3	2503.7	0.621962	0.145183	4.28399	1.83575e-05	0.000441005
Eng	1964.41	0.621846	0.243956	2.54901	0.0108028	0.0769187
Eif2s2	1193.4	0.620871	0.176872	3.51028	0.000447636	0.00657802
Stxbp3	661.554	0.620826	0.226951	2.7355	0.00622849	0.0520302
Hfe	134.163	0.620803	0.201391	3.08257	0.00205223	0.0220751
Rgs16	362.286	0.620708	0.168728	3.67875	0.000234379	0.00388506
Fignl2	126.436	0.620648	0.231898	2.67639	0.0074421	0.0586695
Gnl3	915.492	0.620324	0.176505	3.51447	0.000440624	0.00648073
Gab2	1573.68	0.620189	0.138573	4.47553	7.62228e-06	0.000199285
St8sia6	87.8753	0.619189	0.246499	2.51194	0.012007	0.0826186
Pkdrej	187.308	0.619131	0.199929	3.09675	0.00195655	0.0213174
Serpinb5	8.34512	0.618004	0.282671	2.1863	0.0287936	0.149384
Mob3c	189.909	0.617669	0.190851	3.23639	0.00121051	0.0145931
Cyp4f18	33.5065	0.617136	0.279484	2.20813	0.0272351	0.144049
Ptprh	103.893	0.616997	0.209214	2.94911	0.00318689	0.0312152
Pdcd1lg2	7.53474	0.616363	0.292115	2.11	0.0348583	0.169
Pla2g2c	13.6052	0.616134	0.301563	2.04314	0.0410388	0.187969
Nmi	111.895	0.616068	0.260657	2.36352	0.0181025	0.110076
Ly96	31.915	0.615019	0.291459	2.11014	0.0348467	0.168993
Prx	91.0189	0.614667	0.266634	2.30528	0.021151	0.122305
Kif18a	97.71	0.614621	0.236643	2.59725	0.0093974	0.0696963
Tln1	4237.87	0.613864	0.221159	2.77567	0.00550889	0.0476345
Slc17a9	20.0526	0.613808	0.30093	2.0397	0.0413797	0.18878
Ano7	10.4515	0.613521	0.298542	2.05506	0.0398733	0.184827
Phlda3	1192.49	0.613282	0.190734	3.21538	0.00130274	0.0154576
Tmem236	12.1118	0.613069	0.298454	2.05415	0.0399609	0.185077
Fam189a2	420.838	0.612669	0.180016	3.40341	0.000665514	0.00910589
Rrad	72.2446	0.612434	0.239128	2.56112	0.0104336	0.0750643
Fstl1	1800.61	0.612353	0.206157	2.97032	0.00297488	0.0296166
Shc1	535.139	0.611258	0.193865	3.15302	0.00161593	0.0183816
Adpgk	697	0.611151	0.14024	4.35788	1.31328e-05	0.00032686
Plp2	68.5751	0.610577	0.24642	2.47779	0.0132198	0.0883597
Ldlr	1512.9	0.610341	0.191979	3.17921	0.00147679	0.0171664
Slc25a45	77.3894	0.608506	0.235144	2.58781	0.00965895	0.0712853
Oas1a	27.4571	0.608178	0.297043	2.04744	0.0406148	0.186645
Pigr	5.34812	0.608002	0.256781	2.36778	0.0178952	0.109256
Gclm	1862.07	0.607039	0.129338	4.69344	2.6865e-06	8.06704e-05
Pvrl4	205.351	0.606927	0.21025	2.8867	0.0038931	0.0364382
Tmc8	28.6001	0.606641	0.29525	2.05467	0.0399111	0.184946
Slc6a20b	80.5049	0.606403	0.290846	2.08496	0.0370729	0.176232
Ly86	257.462	0.605726	0.241761	2.50547	0.0122288	0.083555
Ptpn22	23.8024	0.605585	0.290866	2.082	0.0373421	0.176751
Lrrc18	25.4526	0.604847	0.29323	2.0627	0.0391407	0.182246
Col7a1	81.8757	0.60484	0.25395	2.38173	0.0172314	0.106273
Naip1	12.0266	0.604691	0.295336	2.04746	0.0406125	0.186645
Bmf	180.807	0.603896	0.208911	2.89068	0.00384408	0.0360404
Plat	1559.7	0.603756	0.183125	3.29696	0.000977357	0.0124143
H2-D1	691.842	0.603742	0.20854	2.89509	0.00379049	0.0356388
Cast	624.877	0.603718	0.155333	3.8866	0.000101658	0.0019062
Rgn	7.85607	0.6035	0.293863	2.05368	0.040007	0.185187
Cldn20	16.4086	0.603443	0.300194	2.01018	0.0444125	0.197326
Pfkfb4	557.441	0.603075	0.135947	4.43611	9.16007e-06	0.000235772
Lgals9	278.856	0.602677	0.232674	2.59022	0.00959141	0.0708815
Mgmt	35.289	0.602631	0.288738	2.08712	0.0368774	0.175618
Treh	14.9003	0.602219	0.301534	1.99718	0.0458055	0.200993
Pard3b	350.247	0.602001	0.151083	3.98458	6.7601e-05	0.00135496
Fam129b	2357.23	0.601933	0.201479	2.98757	0.00281204	0.0283358
Acvrl1	1162.91	0.601481	0.24491	2.45592	0.0140523	0.0921403
Myh8	32.1934	0.601414	0.276175	2.17766	0.0294315	0.151933
Myo1e	1392.96	0.600148	0.158347	3.79009	0.000150592	0.00268988
Tal1	108.789	0.59942	0.226827	2.64263	0.00822641	0.063306
Eva1c	103.037	0.599324	0.21209	2.8258	0.00471622	0.0424291
Mmp14	666.19	0.599209	0.232798	2.57394	0.0100548	0.0732283
Il27ra	14.2472	0.599157	0.301627	1.98642	0.0469868	0.204759
Ces1g	3.60169	0.598986	0.232911	2.57174	0.0101189	0.0735985
Synm	3027.54	0.598552	0.143757	4.16364	3.13211e-05	0.000692239
Adgrf2	45.857	0.598017	0.281085	2.12753	0.0333761	0.163835
Rela	1094.03	0.597974	0.1887	3.16892	0.00153005	0.0175398
Tfec	5.58556	0.597905	0.27893	2.14356	0.0320679	0.160204
Zswim7	243.3	0.597888	0.169175	3.53415	0.00040909	0.00608714
Siglec15	5.25377	0.597786	0.273082	2.18904	0.0285942	0.148722
Cchcr1	203.028	0.597608	0.189914	3.14673	0.00165107	0.018694
Arhgap28	42.9579	0.597267	0.285044	2.09535	0.0361399	0.173098
Lta	9.04221	0.597219	0.288547	2.06975	0.0384758	0.180352
Rhbdf1	450.661	0.59719	0.173842	3.43524	0.000592034	0.00823976
Gpr151	69.3918	0.596528	0.251423	2.37261	0.0176628	0.108276
Smpdl3b	157.747	0.596482	0.202977	2.93867	0.00329619	0.0319705
Mt4	5.76293	0.5962	0.230612	2.58529	0.00972958	0.071647
1700010I14Rik	42.0588	0.595749	0.256126	2.326	0.0200187	0.118099
Relb	282.958	0.59557	0.221704	2.68634	0.00722405	0.0575425
Pxn	1101.44	0.595426	0.203087	2.93188	0.00336914	0.0324691
AF251705	93.437	0.59521	0.264089	2.25382	0.0242072	0.132647
Dennd2c	39.5493	0.594851	0.269318	2.20873	0.0271932	0.143873
Antxr2	98.1224	0.594477	0.233516	2.54577	0.0109038	0.0773061
Sfrp4	45.0133	0.59346	0.286122	2.07415	0.0380653	0.178999
Hyal1	258.629	0.592535	0.227146	2.60861	0.0090912	0.0681265
Dnah10	187.485	0.592392	0.233371	2.53842	0.0111356	0.0784126
Mfi2	40.477	0.592068	0.260228	2.27519	0.0228946	0.12795
Papl	61.4551	0.591927	0.247254	2.39401	0.0166654	0.103813
Ly6c1	1117.09	0.59149	0.179163	3.30141	0.000962013	0.0122948
AW551984	451.096	0.591232	0.166324	3.55471	0.000378402	0.00572255
Cd151	954.956	0.590308	0.192619	3.06464	0.0021793	0.0230678
Gpr132	4.92008	0.590174	0.266996	2.21043	0.0270757	0.14348
2310039H08Rik	119.388	0.590094	0.209018	2.82317	0.00475515	0.0425831
Rpl10a	311.749	0.590077	0.18698	3.15583	0.0016004	0.018245
Oit3	9.49542	0.589266	0.29937	1.96836	0.049027	0.210591
Ppp1r1c	9.8193	0.588375	0.298059	1.97402	0.048379	0.208727
Lalba	3.5376	0.588239	0.231459	2.54144	0.0110396	0.0779353
Rnh1	1328.74	0.587643	0.193695	3.03387	0.00241442	0.0250134
Itgb1	3258.75	0.587481	0.115504	5.08624	3.65241e-07	1.3605e-05
Zfp185	67.9197	0.587442	0.274923	2.13676	0.0326179	0.161667
Apol9b	5.45279	0.586951	0.279458	2.10032	0.0357009	0.171779
Sema3g	383.242	0.586338	0.236158	2.48282	0.0130346	0.0874389
Tnfaip6	400.495	0.585116	0.168752	3.46732	0.000525684	0.00745401
Ccl17	58.5148	0.584934	0.26057	2.24482	0.0247794	0.134758
Irf7	119.075	0.584503	0.256252	2.28097	0.0225503	0.126727
Pter	66.4806	0.584485	0.23451	2.49236	0.0126896	0.085714
Pnpla2	1194.71	0.584184	0.155752	3.75073	0.000176322	0.0030733
Hnrnpf	1616.1	0.583873	0.11995	4.86765	1.12934e-06	3.72906e-05
Map3k8	131.182	0.581643	0.215852	2.69464	0.00704653	0.0566182
Tinf2	462.696	0.580895	0.139482	4.16466	3.11816e-05	0.000690074
Plekhd1	144.123	0.579754	0.200399	2.893	0.00381576	0.0358358
Npr1	173.046	0.579748	0.230698	2.51301	0.0119705	0.0825475
Ddit3	771.218	0.579211	0.165848	3.49242	0.000478669	0.00691151
Rbm8a	1722.23	0.577831	0.12028	4.80404	1.55495e-06	4.95671e-05
Ppan	620.12	0.577013	0.176261	3.27362	0.00106178	0.0132133
Hvcn1	119.539	0.576879	0.27787	2.07608	0.0378867	0.178506
Cpb2	6.10851	0.576673	0.281042	2.05191	0.0401783	0.1857
Sncg	64.3076	0.576398	0.254099	2.2684	0.023305	0.129372
Ly6k	3.44281	0.576271	0.242259	2.37874	0.0173719	0.106938
Elmsan1	2382.63	0.575934	0.142526	4.0409	5.32469e-05	0.00110052
Cyp20a1	357.056	0.57566	0.152585	3.77272	0.000161475	0.00286575
Ticam2	29.1555	0.574975	0.284064	2.0241	0.0429597	0.193453
Rhod	30.2375	0.57455	0.288588	1.9909	0.0464914	0.203389
Rpl10	124.257	0.573607	0.200209	2.86503	0.00416965	0.0384405
Tcirg1	386.252	0.572757	0.193282	2.96332	0.00304339	0.0300997
Txnrd3	245.195	0.572701	0.17262	3.3177	0.00090763	0.0117446
Vasp	665.739	0.57252	0.233894	2.44778	0.0143741	0.0936207
Adgre4	8.80917	0.572501	0.273805	2.09091	0.0365366	0.174483
Epn3	55.985	0.572154	0.247632	2.3105	0.0208604	0.121556
Adssl1	846.156	0.57183	0.136069	4.20251	2.63975e-05	0.000601877
Ngp	8.28938	0.57171	0.258493	2.21171	0.026987	0.143282
Aaas	533.36	0.571459	0.146225	3.90809	9.3028e-05	0.00177653
Phlda2	3.54378	0.570433	0.228872	2.49237	0.0126893	0.085714
Sgms2	239.803	0.5699	0.231343	2.46344	0.013761	0.0909454
Sat1	1481.02	0.569884	0.159396	3.57528	0.000349852	0.00535211
Aqp9	49.0189	0.56931	0.288684	1.97209	0.0485997	0.209298
Rps13	50.1816	0.569297	0.275502	2.0664	0.0387909	0.181216
Mid1	206.071	0.569093	0.264685	2.15007	0.0315495	0.158618
Gm13157	226.906	0.569079	0.228643	2.48894	0.0128123	0.0864374
Gpr31b	4.45666	0.568969	0.267365	2.12806	0.0333321	0.163708
Blvrb	274.946	0.568811	0.23051	2.46762	0.0136016	0.0902925
Stat1	1276.77	0.568445	0.126085	4.50843	6.53105e-06	0.00017433
Slc12a7	322.737	0.566885	0.246422	2.30046	0.021422	0.123039
Vax1	49.5249	0.566838	0.275154	2.06007	0.0393918	0.183147
Casp1	96.6879	0.566569	0.234737	2.41363	0.0157947	0.100081
Kctd11	93.8324	0.566418	0.215985	2.62249	0.0087291	0.0662612
Lyar	293.925	0.56614	0.16249	3.48414	0.000493717	0.00707946
Hormad1	3.11416	0.565691	0.228818	2.47223	0.0134272	0.0894787
Cth	131.351	0.564762	0.220805	2.55775	0.0105353	0.0755519
Podxl	2886.37	0.564326	0.234458	2.40694	0.0160868	0.101217
Pkd1l2	52.2846	0.564053	0.267479	2.10878	0.0349637	0.169318
Prox1	701.409	0.562677	0.179371	3.13695	0.00170713	0.0192107
Nup210l	56.2109	0.562629	0.242783	2.31741	0.0204813	0.119964
Gck	42.5921	0.562367	0.259286	2.16891	0.0300897	0.153988
Casp7	137.699	0.562262	0.228302	2.4628	0.0137858	0.0909955
Pus7l	135.31	0.561875	0.215042	2.61286	0.00897884	0.0675593
Myl12a	955.638	0.56135	0.185041	3.03366	0.0024161	0.0250151
Creb5	162.836	0.561228	0.240803	2.33065	0.0197716	0.116964
Tnpo1	3091.77	0.561035	0.200949	2.79192	0.00523961	0.0459776
Tjp2	1991.26	0.560738	0.156198	3.58991	0.000330788	0.00513885
Tnip2	475.276	0.560324	0.176902	3.16743	0.00153791	0.0176052
Palld	398.302	0.560264	0.196927	2.84503	0.00444071	0.0405114
Pnp	504.241	0.560009	0.190598	2.93817	0.00330154	0.031985
Cxcl13	5.37763	0.559624	0.249711	2.24109	0.0250204	0.135624
Dlk1	683.722	0.559266	0.246725	2.26676	0.0234048	0.129735
Aard	57.6753	0.55922	0.255399	2.18959	0.0285541	0.148653
Slc5a3	3939.28	0.559214	0.200943	2.78294	0.00538682	0.0468233
Ralb	983.144	0.559042	0.172243	3.24566	0.00117179	0.0142193
Ftsj3	1438.06	0.558628	0.118843	4.70057	2.5944e-06	7.80486e-05
Il15ra	141.409	0.557956	0.194594	2.86728	0.00414012	0.0382108
Cdc14a	243.297	0.557739	0.195521	2.85258	0.00433665	0.039737
Gna15	88.6415	0.557695	0.226275	2.46468	0.0137134	0.0907439
Loxl4	57.3131	0.5575	0.258668	2.15527	0.0311408	0.157231
Jak3	359.495	0.556673	0.211619	2.63055	0.00852479	0.0651184
Cirbp	2891.37	0.55624	0.158574	3.50778	0.000451869	0.00661677
Rpl39l	3.65113	0.556096	0.249621	2.22777	0.0258962	0.139098
Swap70	677.782	0.555613	0.163349	3.40139	0.000670448	0.00916187
Rrp36	431.581	0.554791	0.262873	2.11049	0.0348162	0.168944
Bcl6b	89.9201	0.554606	0.235488	2.35513	0.018516	0.111567
Zfp408	454.713	0.554189	0.177091	3.12941	0.00175159	0.0195518
Mb21d1	69.878	0.554157	0.255765	2.16667	0.0302603	0.154384
Rpl35a	79.6168	0.553881	0.236037	2.34659	0.0189461	0.113335
Pole3	448.207	0.553787	0.135338	4.09188	4.27899e-05	0.0009047
Cyp2d26	5.366	0.553719	0.274251	2.01902	0.0434851	0.194829
Krt1	108.589	0.553079	0.222605	2.48457	0.0129707	0.0872222
Fpgs	245.879	0.552692	0.184378	2.9976	0.00272114	0.0275875
Lrp2bp	45.9779	0.552298	0.267574	2.06409	0.0390091	0.181838
Mks1	131.358	0.552266	0.228116	2.42098	0.0154786	0.0989665
Ccl28	146.991	0.551986	0.251737	2.19271	0.0283284	0.147803
Psrc1	296.436	0.551812	0.18814	2.93299	0.00335714	0.0323912
Anxa3	469.084	0.551555	0.195186	2.8258	0.00471633	0.0424291
Ddx60	55.7255	0.551443	0.27754	1.98689	0.0469344	0.204739
Itpripl1	146.092	0.551398	0.258252	2.13512	0.0327512	0.162104
Mrgpra6	8.55176	0.55075	0.272402	2.02183	0.0431938	0.19398
Rbpms2	81.008	0.550584	0.244887	2.24832	0.0245559	0.133983
Bak1	624.989	0.550499	0.171347	3.21278	0.00131459	0.015587
Gpx3	509.19	0.550068	0.239863	2.29326	0.0218329	0.124408
Lama5	954.747	0.549863	0.208276	2.64007	0.00828891	0.0636687
H6pd	877.144	0.549772	0.18821	2.92105	0.00348848	0.0333094
Ubxn10	68.2613	0.548657	0.229969	2.38578	0.0170428	0.105494
Zyx	2184.5	0.547605	0.169392	3.23277	0.00122595	0.0147257
Trip10	314.253	0.547535	0.193458	2.83025	0.00465112	0.0420147
Bmx	55.8834	0.54752	0.270703	2.02258	0.0431162	0.193842
Gas2l3	157.426	0.547328	0.230601	2.37349	0.017621	0.1081
Npffr1	36.6522	0.546749	0.266432	2.05212	0.0401584	0.185681
Twf1	2065.61	0.546539	0.147757	3.69891	0.000216524	0.00364006
Gsdma	4.04793	0.546316	0.255236	2.14043	0.0323197	0.161025
Ces1c	4.8634	0.546251	0.224052	2.43805	0.0147667	0.0954282
Col12a1	774.255	0.546	0.176847	3.08741	0.00201909	0.021893
Rnf149	1120.23	0.545909	0.13792	3.95814	7.55342e-05	0.00148877
Gys2	4.64846	0.545783	0.263196	2.07367	0.0381096	0.179156
Slc35f6	1457.03	0.545639	0.139808	3.90278	9.5095e-05	0.00180975
Sec61a1	3068.66	0.545356	0.1828	2.98335	0.0028511	0.0286006
Cd36	81.6209	0.544906	0.252203	2.16059	0.0307272	0.155855
Orm1	3.37346	0.544722	0.225228	2.41854	0.0155828	0.0993651
Cryab	2416.85	0.544266	0.202935	2.68198	0.00731884	0.0580187
Gpr156	45.5597	0.544058	0.251308	2.1649	0.030395	0.154881
Trip6	180.895	0.543384	0.242045	2.24497	0.02477	0.134758
Tnnt2	194.615	0.543295	0.228187	2.38092	0.0172696	0.106399
Catip	54.7326	0.542887	0.261693	2.07452	0.038031	0.178939
Riok3	2433.11	0.542851	0.132389	4.10042	4.12406e-05	0.000875294
Eaf1	928.728	0.542739	0.126462	4.29173	1.77286e-05	0.00042743
Cpne3	915.654	0.542343	0.184217	2.94404	0.00323957	0.0316249
Amigo2	431.803	0.542146	0.170995	3.17053	0.0015216	0.017491
Prss23	798.53	0.541869	0.151131	3.58542	0.000336533	0.00521344
Arhgap4	87.2343	0.541668	0.248643	2.1785	0.0293686	0.151703
Galnt4	203.928	0.541325	0.172645	3.13549	0.0017157	0.0192679
Slc4a9	7.62553	0.541001	0.267401	2.02318	0.0430546	0.19367
Slc25a13	169.231	0.540504	0.26135	2.06812	0.0386284	0.180826
Lonrf3	1370.48	0.540303	0.202074	2.67379	0.00750003	0.0588802
Rnf225	52.5873	0.540164	0.249802	2.16237	0.0305898	0.155396
S100a13	504.527	0.539554	0.166966	3.23152	0.00123132	0.0147733
Rars	1818.15	0.539248	0.155758	3.46209	0.000536002	0.00756151
Gnl2	1823.33	0.539135	0.137142	3.93122	8.45142e-05	0.00163849
Hdc	50.2928	0.538919	0.273679	1.96916	0.0489345	0.210303
Ccdc116	82.9867	0.538783	0.237208	2.27136	0.0231253	0.128806
Esyt1	808.061	0.538488	0.198775	2.70903	0.00674804	0.0549929
Ncf2	170.616	0.537472	0.224405	2.39509	0.0166162	0.103623
Tat	4.05611	0.537148	0.243685	2.20427	0.0275051	0.145107
Calr3	56.1694	0.537061	0.250293	2.14573	0.0318948	0.15987
Cers2	1696.5	0.536989	0.156104	3.43994	0.000581853	0.00812007
Pa2g4	2874.48	0.536736	0.127738	4.20185	2.64739e-05	0.000602791
Rasa4	181.347	0.53661	0.206254	2.60169	0.00927661	0.0690476
Rhbdd1	360.5	0.535827	0.177308	3.02201	0.00251099	0.0257882
Stap2	54.5435	0.535369	0.261839	2.04465	0.0408893	0.187592
Car6	3.73505	0.53501	0.223308	2.39584	0.0165823	0.103529
Nts	215.897	0.534415	0.230335	2.32016	0.0203321	0.119515
Hspa9	8957.97	0.534359	0.12304	4.34297	1.40572e-05	0.000346731
Slc46a3	272.318	0.534288	0.163273	3.27237	0.0010665	0.0132621
Nhsl1	1858.91	0.533525	0.163174	3.26966	0.00107676	0.0133296
Nt5dc1	147.905	0.533391	0.242517	2.1994	0.0278497	0.146319
Cttnbp2nl	1690.73	0.53334	0.113644	4.69308	2.69128e-06	8.06704e-05
Trh	323.379	0.533043	0.232701	2.29068	0.021982	0.124871
Itga6	1493.44	0.532721	0.126465	4.21241	2.52664e-05	0.000578475
Bmp2k	1302.32	0.532508	0.138585	3.84246	0.000121809	0.00224095
Rara	831.311	0.531578	0.159395	3.33498	0.000853061	0.0112493
Kcne2	8.5819	0.53086	0.269777	1.96777	0.0490944	0.210822
Slc12a4	1076.52	0.530435	0.195688	2.71061	0.00671594	0.0547851
Pdlim1	285.123	0.530379	0.184115	2.88069	0.00396805	0.0370352
Alox5ap	146.666	0.530263	0.231163	2.29389	0.0217968	0.124374
Il17ra	1070.07	0.530161	0.161546	3.2818	0.00103146	0.0129331
Myo1f	152.384	0.529014	0.262169	2.01784	0.0436084	0.194997
Trmt6	998.975	0.528645	0.15111	3.49841	0.000468045	0.00681532
S100a16	1844.39	0.528526	0.18507	2.85582	0.00429252	0.0394198
Creb3l2	466.34	0.528357	0.178775	2.95543	0.00312232	0.0307155
Fbxl7	97.1541	0.528317	0.254598	2.0751	0.037977	0.178736
Parp10	128.157	0.528252	0.240311	2.1982	0.0279349	0.146535
Alkbh3	376.087	0.527386	0.160974	3.27622	0.00105207	0.013122
Rab3il1	432.88	0.52696	0.232731	2.26425	0.0235587	0.130166
Trex1	382.803	0.526754	0.177899	2.96098	0.00306663	0.0302754
Ccdc109b	56.3407	0.526753	0.265228	1.98604	0.0470292	0.204759
Ifitm10	345.617	0.525333	0.17962	2.9247	0.0034479	0.0330296
Fam96a	582.532	0.525167	0.140489	3.73813	0.000185391	0.00319442
Pilrb1	4.73947	0.525099	0.237917	2.20707	0.0273093	0.144303
Dusp11	2155.84	0.524641	0.161334	3.2519	0.00114637	0.0139928
Spon2	5.83327	0.524308	0.264024	1.98584	0.0470515	0.204759
Ddx27	1082.77	0.524026	0.156841	3.34113	0.000834388	0.011047
Ccm2l	136.211	0.52402	0.216808	2.41698	0.01565	0.0995835
Lck	74.0504	0.523497	0.223238	2.34501	0.0190263	0.11361
Tmem88	135.621	0.52344	0.236882	2.20971	0.0271255	0.143699
Ino80c	852.493	0.522492	0.164447	3.17726	0.00148672	0.0172455
Pla2g3	284.586	0.521935	0.195619	2.66813	0.00762752	0.0596386
Pnliprp2	3.97247	0.521693	0.25273	2.06423	0.0389956	0.181826
Slc7a7	116.711	0.521424	0.215242	2.4225	0.0154141	0.0987262
Hilpda	143.212	0.521191	0.215451	2.41907	0.0155602	0.0993167
Btg3	652.832	0.520981	0.13198	3.94742	7.89978e-05	0.00154236
Erich6	88.0451	0.52078	0.2273	2.29115	0.0219546	0.124758
Tap2	467.333	0.520522	0.21814	2.38618	0.0170244	0.105494
Dgkk	149.099	0.520331	0.203321	2.55916	0.0104925	0.0753572
Ifi35	116.15	0.520317	0.228445	2.27764	0.022748	0.127389
Lrrc8a	5469.93	0.52031	0.175356	2.96717	0.00300552	0.0298857
Eif1a	1739.36	0.51955	0.198581	2.61632	0.0088884	0.0672759
Slc41a3	239.44	0.51916	0.180621	2.87431	0.00404914	0.0376648
Sell	5.41506	0.518977	0.226297	2.29335	0.021828	0.124408
Bub1b	123.083	0.518893	0.249769	2.07749	0.037756	0.178049
Tmem39a	253.896	0.518717	0.189537	2.73676	0.00620482	0.0518664
Ppp1r14b	747.826	0.517987	0.215402	2.40475	0.0161837	0.101691
Duox2	3.95778	0.517895	0.242541	2.13528	0.0327378	0.162085
Trp53	807.561	0.517522	0.155685	3.32416	0.000886866	0.0116028
Nt5dc2	149.074	0.517424	0.233605	2.21495	0.0267633	0.14266
Mfsd3	195.163	0.516462	0.191158	2.70175	0.00689754	0.0558543
Cldn11	4644.79	0.516016	0.160045	3.22419	0.0012633	0.0150759
Plod1	835.023	0.515766	0.193872	2.66034	0.0078062	0.0608062
Tars	1458.37	0.515479	0.12134	4.2482	2.15492e-05	0.00050239
Cxcl2	73.9214	0.515047	0.217945	2.36319	0.0181182	0.110099
Fnip2	1620.32	0.515043	0.133253	3.86515	0.000111019	0.00206145
Tfcp2l1	801.231	0.514912	0.204859	2.5135	0.0119539	0.0825475
Tgm4	89.6948	0.513544	0.218595	2.34929	0.0188091	0.112719
Acot12	79.5992	0.513365	0.254597	2.01639	0.0437596	0.195357
Spink8	97.4964	0.513283	0.229625	2.23531	0.0253971	0.137083
Necap2	987.911	0.51328	0.201869	2.54264	0.0110017	0.0777674
Calcrl	305.588	0.512572	0.175734	2.91675	0.00353705	0.0337148
Psmb2	1860.65	0.512492	0.139711	3.66823	0.000244238	0.00402634
Ccdc103	123.819	0.512141	0.200025	2.56039	0.0104554	0.0751554
Shc4	337.765	0.511288	0.17292	2.95678	0.00310865	0.0306355
Hhex	73.1514	0.511257	0.24088	2.12246	0.0337992	0.165072
St6galnac2	152.837	0.511054	0.227754	2.24389	0.0248394	0.134952
Ltv1	480.04	0.510591	0.137675	3.70866	0.000208358	0.00352064
Plekha4	100.797	0.510464	0.210185	2.42864	0.0151554	0.0973329
Slc29a4	408.62	0.510305	0.217483	2.34641	0.018955	0.113347
Pde3a	218.442	0.510165	0.171958	2.9668	0.00300917	0.0299041
F11r	310.927	0.509883	0.230524	2.21185	0.0269773	0.143282
Nfam1	153.278	0.509496	0.217027	2.34762	0.018894	0.113086
Ret	244.952	0.50945	0.188074	2.70878	0.00675315	0.0550075
Muc13	3.22883	0.50943	0.231307	2.2024	0.0276369	0.145432
Mettl1	203.811	0.509204	0.215207	2.36611	0.017976	0.10958
Klf6	3166.51	0.509066	0.1803	2.82345	0.00475105	0.0425831
Ssfa2	2582.03	0.508933	0.119057	4.27469	1.914e-05	0.000453883
2018-03-03	97.4586	0.508757	0.234072	2.17351	0.029742	0.152916
Ece1	4158.65	0.508545	0.190513	2.66934	0.00760002	0.0594715
Tacc3	179.223	0.508082	0.220307	2.30625	0.0210968	0.12223
Atic	1218.59	0.507861	0.154818	3.28037	0.00103671	0.0129796
Myoz2	4.54007	0.507545	0.256881	1.9758	0.0481773	0.208236
Tmem176a	461.127	0.506295	0.244217	2.07313	0.0381599	0.179342
Dtx3l	374.736	0.505934	0.166452	3.03952	0.00236957	0.0246567
Nme2	1482	0.505475	0.213386	2.36883	0.0178443	0.109146
Dhrs1	2020.85	0.505025	0.151558	3.33223	0.00086154	0.011334
Slc19a2	866.289	0.504915	0.14729	3.42802	0.000607998	0.00844069
Pabpc1	7951.8	0.504794	0.112947	4.46929	7.8478e-06	0.000204215
Trp53inp1	975.688	0.504366	0.228743	2.20495	0.0274578	0.144903
Kctd15	406.425	0.504214	0.185519	2.71785	0.00657068	0.0540524
Prkab2	1857.69	0.50391	0.141975	3.54928	0.000386283	0.0057946
Gar1	522.454	0.502046	0.151082	3.32301	0.000890529	0.011614
Htra4	76.0333	0.501977	0.245039	2.04856	0.0405049	0.186503
Inpp5d	894.957	0.501509	0.209143	2.39792	0.0164885	0.103048
P4hb	5110.81	0.50114	0.170466	2.93982	0.00328399	0.0318895
Samd3	86.9499	0.500645	0.226076	2.2145	0.0267942	0.142673
Lsp1	209.72	0.500351	0.185656	2.69505	0.00703777	0.0566027
Mphosph6	346.767	0.50006	0.161084	3.10433	0.00190707	0.0209473
Armcx5	1441.42	0.499979	0.200198	2.49743	0.0125099	0.0849154
Tppp2	2.80435	0.499649	0.21883	2.28328	0.022414	0.126241
Eln	381.131	0.499493	0.244319	2.04443	0.0409113	0.187592
Rap1b	2468.28	0.499324	0.171651	2.90895	0.00362642	0.0343888
Fzd4	458.55	0.498587	0.173476	2.8741	0.00405179	0.0376676
Xylb	266.826	0.498548	0.185379	2.68934	0.00715927	0.0571363
Lap3	1709.95	0.498052	0.116645	4.26982	1.95629e-05	0.000462588
Tnfaip3	412.882	0.497878	0.242892	2.04979	0.040385	0.186118
Stk32b	138.276	0.497836	0.234544	2.12257	0.0337898	0.165072
Tgfbr2	1155.82	0.497808	0.1982	2.51165	0.012017	0.0826186
Elf1	405.751	0.49758	0.149395	3.33064	0.000866459	0.0113897
A4galt	192.671	0.497307	0.228949	2.17213	0.0298458	0.153213
Fndc9	393.469	0.496411	0.185056	2.6825	0.00730746	0.0580187
Ecel1	878.236	0.496277	0.229752	2.16006	0.0307684	0.155968
Tex15	134.073	0.496258	0.194351	2.55341	0.0106674	0.0762167
Setdb2	300.218	0.496091	0.230063	2.15632	0.0310584	0.156972
Npas3	1100.34	0.495789	0.123382	4.01831	5.8616e-05	0.00119364
1700084C01Rik	454.926	0.494779	0.228222	2.16798	0.0301606	0.154065
Psph	631.215	0.494566	0.161971	3.05342	0.00226245	0.0237425
Adsl	934.713	0.493901	0.168092	2.93828	0.00330035	0.031985
Hal	4.38912	0.493588	0.244865	2.01575	0.0438258	0.195505
Dnm2	2611.44	0.493268	0.150851	3.26989	0.00107588	0.0133296
Magel2	207.433	0.49281	0.216641	2.27477	0.0229197	0.128004
Pqlc3	155.777	0.4926	0.244241	2.01687	0.0437096	0.195239
Lgmn	4491.89	0.492218	0.160587	3.06512	0.00217583	0.0230457
Rilp	55.8064	0.492175	0.238881	2.06033	0.039367	0.183094
Ms4a4c	3.77876	0.491871	0.248912	1.97608	0.0481456	0.208211
Sik1	1870.18	0.490476	0.245057	2.00147	0.0453412	0.19973
Ctss	1962.64	0.490287	0.181918	2.69509	0.00703688	0.0566027
Ifit2	504.792	0.490167	0.227644	2.15322	0.0313018	0.157756
Txn1	1335.25	0.490114	0.143504	3.41533	0.000637048	0.00877781
Slc16a9	114.438	0.489947	0.235256	2.08261	0.0372864	0.176575
Cald1	1068.48	0.48973	0.167895	2.91688	0.00353547	0.0337148
Ttf2	104.761	0.489691	0.207464	2.36037	0.0182567	0.110504
Slc35b1	1181.9	0.488957	0.131951	3.70561	0.000210884	0.00355584
Rbm11	241.291	0.488912	0.194928	2.50817	0.0121358	0.0832231
Adgrf3	3.17345	0.488594	0.243316	2.00806	0.0446368	0.197847
Lamc1	2662.95	0.488453	0.146968	3.32353	0.000888857	0.011614
Bend7	127.612	0.488224	0.197698	2.46955	0.0135283	0.0899863
Vamp8	225.116	0.48791	0.236309	2.06471	0.0389505	0.181667
Dpysl3	2742.81	0.487586	0.137787	3.53869	0.00040212	0.006005
Homer3	201.416	0.487535	0.226319	2.1542	0.0312246	0.157463
Eif1ad	971.47	0.485616	0.147772	3.28624	0.00101535	0.0127793
Gm13889	1396.28	0.48555	0.207478	2.34024	0.0192711	0.114782
Eif6	1536.05	0.485106	0.188123	2.57866	0.0099184	0.072522
Tor3a	353.244	0.48499	0.19139	2.53404	0.0112757	0.079097
Hars	3363.69	0.484386	0.118819	4.07667	4.56859e-05	0.000959809
Cyp4f16	131.301	0.48409	0.220396	2.19645	0.0280596	0.14691
Vamp3	832.375	0.483862	0.126129	3.83624	0.00012493	0.00228318
Gsr	1898.49	0.483079	0.134853	3.58227	0.000340624	0.00526051
Wipf1	715.112	0.48279	0.14727	3.27826	0.00104448	0.0130371
2610028H24Rik	3.12237	0.482461	0.241078	2.00126	0.0453644	0.199777
Tfeb	393.978	0.481936	0.188103	2.56208	0.0104047	0.0750088
Nsmce1	447.53	0.481761	0.17367	2.77401	0.00553706	0.0478032
Slc52a3	132.103	0.4816	0.245106	1.96487	0.0494296	0.211936
Eef2kmt	125.353	0.481039	0.205995	2.3352	0.0195331	0.115677
Rbm17	1521.97	0.480704	0.119035	4.03836	5.38264e-05	0.00111112
6820408C15Rik	89.4436	0.47988	0.212076	2.26277	0.0236497	0.130411
Parvb	1395.11	0.479597	0.202511	2.36826	0.0178721	0.109255
Eif4a1	2475.2	0.479088	0.112112	4.27329	1.92611e-05	0.000456102
Ubtd1	408.229	0.478982	0.211404	2.26572	0.0234683	0.12993
Ccdc80	441.448	0.478773	0.162804	2.94079	0.00327378	0.0318651
Pabpc4	689.495	0.478425	0.136038	3.51684	0.000436711	0.0064346
Vwa1	1361.85	0.478397	0.229623	2.0834	0.0372149	0.176522
Epb4.1l4a	148.058	0.478185	0.194972	2.45259	0.0141832	0.0927055
Susd6	2935.19	0.478127	0.132668	3.60394	0.000313433	0.00491065
Gm6251	542.4	0.477345	0.136596	3.49457	0.00047482	0.00688466
Zfand4	354.856	0.476647	0.229499	2.0769	0.037811	0.178207
Fmnl2	3579.48	0.476547	0.147517	3.23046	0.00123591	0.0148024
H2-K1	1251.22	0.476372	0.229469	2.07598	0.0378958	0.178506
Sipa1	701.276	0.476228	0.196151	2.42786	0.0151881	0.0975048
Golm1	1052.98	0.474572	0.124036	3.82609	0.000130194	0.00237153
Nfil3	523.989	0.473878	0.213064	2.22411	0.0261412	0.140051
Cd177	4.69221	0.473718	0.221306	2.14056	0.0323097	0.161025
Xdh	746.997	0.473622	0.158761	2.98324	0.00285213	0.0286006
Pawr	129.619	0.473456	0.214884	2.20331	0.0275729	0.145279
Cct6a	6832.59	0.473451	0.137272	3.449	0.000562676	0.00789079
Nop2	1139.36	0.472271	0.197957	2.38572	0.0170455	0.105494
Fus	4967.98	0.472031	0.134714	3.50394	0.000458435	0.00670107
Nop58	1632.11	0.471421	0.192127	2.4537	0.0141395	0.0925294
Exosc2	554.464	0.47122	0.140261	3.35959	0.000780588	0.0104431
Tmco2	2.84725	0.470798	0.227442	2.06996	0.0384557	0.180352
Tmem251	340.855	0.47074	0.170092	2.76756	0.00564779	0.0484063
Erap1	547.182	0.47029	0.165598	2.83995	0.00451208	0.0409965
Nfe2l2	636.252	0.469897	0.161663	2.90664	0.00365333	0.0345846
Scpep1	650.62	0.469578	0.147252	3.18895	0.00142792	0.0166799
Mtap	327.538	0.469252	0.148834	3.15286	0.00161682	0.0183816
Taf13	602.816	0.468552	0.199107	2.35327	0.0186092	0.1119
Tiparp	1361.49	0.467167	0.18953	2.46487	0.0137062	0.0907322
Rps18	256.35	0.466881	0.204136	2.28711	0.0221892	0.125361
Ccdc122	113.204	0.466858	0.21835	2.13812	0.032507	0.161436
Spata6	166.932	0.466638	0.196968	2.36911	0.0178309	0.109145
Ankrd49	418.245	0.466398	0.179692	2.59554	0.00944418	0.0699856
Tor4a	148.058	0.464323	0.221848	2.09298	0.0363511	0.173898
Wfdc21	7.4155	0.463895	0.225485	2.05732	0.0396557	0.184075
Lmcd1	234.033	0.463395	0.227868	2.03361	0.0419907	0.190643
Fam179a	146.131	0.462564	0.210869	2.19361	0.0282636	0.147605
Phykpl	304.143	0.46229	0.193766	2.38581	0.0170415	0.105494
Accs	121.222	0.462065	0.212224	2.17725	0.0294622	0.151997
Parp4	568.944	0.461771	0.166907	2.76664	0.00566366	0.0484922
Cotl1	2656.73	0.460975	0.217336	2.12102	0.0339198	0.165515
Parl	859.437	0.460419	0.128631	3.57939	0.000344396	0.00529089
Card10	288.408	0.46004	0.206321	2.22973	0.0257655	0.138564
Plekha2	1169.52	0.459694	0.164225	2.79918	0.00512331	0.0452687
Chst2	10039.6	0.459372	0.14165	3.24302	0.00118271	0.0143204
Aars	9337.51	0.459287	0.122714	3.74276	0.000182009	0.00314597
Prokr2	125.836	0.459189	0.211326	2.17289	0.0297884	0.15306
Ankrd13a	2403.1	0.458851	0.122381	3.74936	0.000177285	0.00308247
Lrig1	2552.75	0.45867	0.162344	2.8253	0.00472363	0.0424384
Adamtsl3	139.117	0.458657	0.203038	2.25897	0.0238855	0.131188
Lima1	727.828	0.458415	0.205159	2.23444	0.0254543	0.137303
2210016F16Rik	401.946	0.458303	0.164469	2.78656	0.00532708	0.0464098
Gnai3	1552.47	0.456444	0.159013	2.87048	0.00409846	0.0379319
Mag	4497.75	0.456424	0.14049	3.24879	0.00115896	0.0141049
Serpina1b	6.55406	0.456312	0.219839	2.07566	0.037925	0.178542
Tmem117	348.163	0.456278	0.175147	2.60511	0.00918445	0.0686121
Prdx1	3536.87	0.455562	0.167533	2.71923	0.00654342	0.0538549
Zfp36l1	1451.6	0.45531	0.160197	2.84218	0.00448059	0.0407631
Lbh	2141.09	0.454792	0.156423	2.90745	0.00364386	0.0345147
Mcm4	519.853	0.454433	0.143656	3.16335	0.00155965	0.0178406
Psme2b	686.475	0.454418	0.188849	2.40624	0.0161175	0.101352
Pik3cg	234.436	0.454295	0.200875	2.26158	0.0237236	0.130602
1700017B05Rik	953.285	0.454243	0.176024	2.58057	0.00986367	0.0722645
Dus4l	168.122	0.453763	0.195573	2.32017	0.0203316	0.119515
Stt3a	2054.97	0.45361	0.114417	3.96454	7.35391e-05	0.00145464
Tmem198b	227.151	0.45277	0.200352	2.25987	0.0238292	0.131053
Rplp0	4764.19	0.452591	0.191709	2.36082	0.0182348	0.110475
Arhgef26	1519.54	0.452398	0.116229	3.89232	9.92911e-05	0.00186816
Eprs	5364.32	0.450889	0.136839	3.29503	0.00098412	0.0124807
Riok2	1025.2	0.450703	0.175453	2.5688	0.0102051	0.0739335
Muc4	2.85609	0.450089	0.210054	2.14273	0.0321351	0.160443
Pcolce2	210.114	0.449795	0.193917	2.31952	0.020367	0.119548
Insig1	2649.9	0.449394	0.128646	3.49326	0.000477169	0.00690187
Ak2	577.914	0.448984	0.15542	2.88884	0.00386665	0.036211
Gm16432	140.656	0.448917	0.19997	2.24492	0.0247733	0.134758
Slc7a3	385.835	0.448788	0.175582	2.556	0.0105882	0.0758145
Map10	238.282	0.448721	0.162249	2.76563	0.00568134	0.0485979
Akna	383.541	0.448294	0.227014	1.97474	0.0482973	0.208592
Inhbb	431.903	0.447698	0.211962	2.11216	0.0346724	0.168394
Tanc1	2771.97	0.447605	0.133287	3.3582	0.000784504	0.0104702
1600002H07Rik	308.514	0.444879	0.166274	2.67558	0.00746	0.058704
Tgfb2	606.383	0.444102	0.158235	2.8066	0.00500674	0.0443568
Gc	33.3975	0.444041	0.21317	2.08304	0.0372475	0.176556
Gjc1	197.06	0.443977	0.201894	2.19906	0.0278734	0.146397
Tfpi	156.753	0.443831	0.190918	2.32473	0.0200867	0.118448
Pth1r	240.961	0.443567	0.186303	2.38089	0.0172708	0.106399
Hmgb3	445.596	0.443297	0.153696	2.88424	0.00392358	0.036682
Acp1	965.176	0.443282	0.199635	2.22046	0.0263873	0.141005
Rbms1	763.562	0.442424	0.134308	3.2941	0.000987381	0.0124842
Nat6	482.931	0.44236	0.200705	2.20403	0.0275222	0.145151
Nrm	111.525	0.442079	0.204573	2.16098	0.030697	0.155845
Gpr157	134.271	0.442032	0.22548	1.9604	0.0499487	0.213435
Havcr2	137.789	0.441774	0.222436	1.98608	0.0470248	0.204759
Nifk	892.245	0.441438	0.178154	2.47785	0.0132178	0.0883597
Aatf	719.627	0.441418	0.136065	3.24417	0.00117795	0.0142731
Duoxa1	2.91284	0.440238	0.220428	1.9972	0.0458038	0.200993
Kank1	1039.86	0.440178	0.158567	2.77597	0.00550366	0.0476141
Ormdl2	100.298	0.440087	0.215537	2.04181	0.04117	0.188199
Lsg1	638.263	0.439976	0.133431	3.2974	0.00097585	0.0124047
Fibin	152.628	0.439952	0.223355	1.96975	0.0488675	0.21009
Ppie	362.806	0.439614	0.197384	2.2272	0.0259338	0.139121
Wdfy4	305.72	0.439561	0.21734	2.02246	0.0431293	0.193848
Rspo3	621.803	0.439252	0.179827	2.44264	0.0145802	0.0946286
Opalin	352.015	0.439239	0.159711	2.75022	0.00595561	0.0502393
Taf4b	416.263	0.439164	0.178696	2.4576	0.0139867	0.0918557
Chic2	635.925	0.439156	0.141789	3.09726	0.00195318	0.0213174
Tmem43	1653.94	0.43886	0.146946	2.98655	0.00282144	0.0283838
Rsl1d1	2065.92	0.438649	0.156414	2.80441	0.00504095	0.0446123
Chst11	2989.32	0.438563	0.134713	3.25554	0.00113176	0.0138553
Sat2	254.136	0.4385	0.199725	2.19552	0.0281263	0.147073
Klhdc4	908.848	0.437252	0.133776	3.26853	0.00108107	0.0133631
Ticam1	387.25	0.43654	0.184505	2.366	0.0179813	0.10958
Ell2	1606.86	0.436536	0.180504	2.41843	0.0155876	0.0993651
Ikzf1	242.477	0.43651	0.163154	2.67544	0.00746305	0.058704
Ctnna1	3192.98	0.436315	0.136847	3.18834	0.00143092	0.0166799
As3mt	299.867	0.436149	0.202614	2.1526	0.0313498	0.15795
Fth1	49615.6	0.435607	0.158029	2.7565	0.00584234	0.0495359
Muc5ac	2.88602	0.435558	0.221443	1.96691	0.049194	0.211134
Bid	327.587	0.435052	0.192354	2.26172	0.0237146	0.130602
Gltp	1120.96	0.434889	0.172333	2.52353	0.0116182	0.0808151
Orai1	328.673	0.43414	0.215376	2.01573	0.0438282	0.195505
Pole	124.693	0.432854	0.199186	2.17311	0.0297718	0.153022
Lix1l	992.381	0.432438	0.160813	2.68907	0.00716506	0.057155
Mrpl52	687.76	0.432232	0.195068	2.2158	0.0267051	0.142427
Pcsk4	183.188	0.432129	0.199308	2.16814	0.0301477	0.154047
Rps15a	2494.54	0.431671	0.122992	3.50974	0.00044854	0.00658547
Creg1	1027.5	0.43111	0.126813	3.39958	0.000674893	0.00920742
Slc1a4	3610.08	0.430875	0.180005	2.39367	0.0166805	0.103868
Rab27a	292.04	0.43045	0.166601	2.58372	0.00977414	0.0719113
Antxr1	939.546	0.430393	0.157687	2.72941	0.0063447	0.0527167
Mak16	789.476	0.430377	0.171415	2.51072	0.0120484	0.0827329
Ckap4	1333.84	0.430297	0.15264	2.81903	0.00481694	0.0429971
Htr3a	304.539	0.428176	0.212229	2.01752	0.0436411	0.19509
Tmem2	1179.66	0.426556	0.136185	3.13217	0.00173518	0.0194472
Sox4	1203.68	0.426012	0.157873	2.69845	0.00696638	0.0562308
Cacybp	2989.7	0.425826	0.191194	2.2272	0.0259341	0.139121
Maml2	646.319	0.425588	0.14388	2.95794	0.00309699	0.0305388
Fbl	123.345	0.425298	0.205836	2.06619	0.0388102	0.181217
Lmna	2499.94	0.424536	0.168874	2.51392	0.0119396	0.0825118
Apcdd1	1033.98	0.424204	0.172684	2.45654	0.0140282	0.0920554
Helz2	311.493	0.424037	0.212106	1.99917	0.04559	0.200239
Acot1	384.317	0.423721	0.205182	2.0651	0.0389137	0.181546
Peak1	4265.99	0.423194	0.128886	3.28349	0.00102531	0.0128657
Apol8	141.162	0.422997	0.209351	2.02051	0.0433304	0.194435
Polr1e	233.39	0.422975	0.169985	2.4883	0.0128356	0.086489
Nipsnap3b	318.522	0.422941	0.155735	2.71578	0.0066119	0.0542268
Dclre1b	398.565	0.422939	0.148241	2.85305	0.00433018	0.0396997
Slc16a1	2046.69	0.422694	0.125305	3.37334	0.000742635	0.00999181
Micall1	1908.91	0.42231	0.153033	2.7596	0.00578719	0.0492952
Ptpn12	1481.51	0.422254	0.154859	2.72671	0.00639701	0.0530449
Fhdc1	262.615	0.422228	0.156872	2.69155	0.00711219	0.0569592
Afmid	133.295	0.422176	0.203953	2.06997	0.0384554	0.180352
Ptpdc1	1329.52	0.422169	0.125867	3.3541	0.000796238	0.0106097
Prkx	568.808	0.421918	0.133021	3.1718	0.00151496	0.0174464
Plod3	1276.7	0.42187	0.165171	2.55413	0.0106453	0.0761244
Yif1a	509.337	0.421675	0.195422	2.15777	0.030946	0.156629
Cyp2d9	2.32546	0.421647	0.205446	2.05235	0.040136	0.185629
F3	1449.42	0.421271	0.141294	2.98152	0.0028682	0.0287099
Arhgap17	521.11	0.421092	0.149349	2.81951	0.00480964	0.0429938
Sulf1	1117.53	0.420915	0.139209	3.02362	0.00249768	0.0256993
Cd302	531.463	0.420115	0.135905	3.09125	0.00199317	0.0216648
Pno1	915.935	0.419672	0.182119	2.30438	0.0212012	0.122365
9130023H24Rik	163.011	0.418949	0.207516	2.01887	0.0435004	0.194829
Cyp4v3	360.869	0.418921	0.166535	2.51551	0.0118861	0.0822304
Il6st	4342.36	0.418756	0.143307	2.92208	0.00347697	0.0332186
Smad1	1922.93	0.418609	0.13295	3.14862	0.00164041	0.0185988
Zfand2a	2600.81	0.418024	0.121273	3.44696	0.000566933	0.00794378
Dyrk3	566.678	0.417851	0.169905	2.45932	0.01392	0.0915261
Gcnt2	1853.78	0.417691	0.127805	3.26819	0.00108237	0.0133691
Sap30	371.784	0.4176	0.172681	2.41833	0.0155917	0.0993651
Pde3b	805.468	0.417282	0.174167	2.39587	0.0165812	0.103529
Etf1	4352.58	0.417211	0.161617	2.58149	0.00983751	0.0721534
Kctd18	349.792	0.41644	0.205306	2.02839	0.0425201	0.192414
Med10	611.326	0.416387	0.139399	2.98702	0.00281707	0.0283693
Cxadr	1456.16	0.416285	0.17195	2.42097	0.0154792	0.0989665
Stard5	301.277	0.416279	0.19409	2.14477	0.0319711	0.159983
Bmp1	1520.76	0.415371	0.119144	3.4863	0.000489745	0.00704077
Ifngr1	674.779	0.414935	0.147674	2.80981	0.004957	0.0439867
Nsun7	229.33	0.414452	0.206956	2.00261	0.0452187	0.199502
Psmd6	2356.39	0.413425	0.143902	2.87297	0.00406628	0.0377394
Dock8	333.336	0.413326	0.184042	2.24583	0.0247149	0.134623
Pik3r6	159.446	0.412475	0.197948	2.08375	0.0371827	0.176472
Actb	80851.6	0.412358	0.142	2.90394	0.00368499	0.0348048
Rhou	2236.31	0.411947	0.135455	3.04121	0.00235631	0.0245495
Prkab1	627.609	0.411945	0.167373	2.46124	0.0138456	0.091218
Frmd8	823.001	0.411404	0.176514	2.33071	0.0197687	0.116964
Slc2a1	6592.53	0.411157	0.178389	2.30483	0.021176	0.122305
Vat1	2344.44	0.411099	0.188444	2.18154	0.0291436	0.150822
Alg5	477.261	0.410747	0.144249	2.84749	0.00440654	0.0402439
Naca	1001.67	0.409806	0.144481	2.8364	0.00456253	0.0414175
Gtpbp4	1617.98	0.408803	0.173328	2.35855	0.0183465	0.110949
Lims1	1187.48	0.408391	0.201046	2.03133	0.0422219	0.191431
Msrb1	700.216	0.408102	0.162832	2.50627	0.0122011	0.083497
Exosc1	482.315	0.407969	0.164273	2.48348	0.0130105	0.0874134
Pdlim2	286.334	0.406923	0.174104	2.33724	0.0194265	0.115252
Bnip2	1275.35	0.406539	0.193231	2.10391	0.0353864	0.170712
Bend3	469.561	0.406193	0.157769	2.57461	0.0100354	0.0731195
Gata2	283.037	0.405963	0.198751	2.04257	0.0410948	0.188069
Slc25a24	193.186	0.405736	0.200066	2.02801	0.0425589	0.192485
Prdx6	7324.45	0.405579	0.184946	2.19296	0.0283102	0.147755
Hcn4	403.846	0.405577	0.199561	2.03234	0.0421188	0.191173
Gpatch4	515.969	0.405407	0.155384	2.60907	0.00907879	0.0680951
Carhsp1	1997.11	0.405387	0.151988	2.66723	0.00764786	0.0597413
Aox1	243.874	0.404336	0.18078	2.23661	0.0253115	0.13671
Scml4	188.594	0.403954	0.186158	2.16995	0.0300108	0.153869
Adam12	227.151	0.403631	0.194916	2.07079	0.0383785	0.180114
Snx18	1740.37	0.403479	0.131466	3.06907	0.00214728	0.0228455
Mrap2	245.212	0.403293	0.193999	2.07884	0.0376322	0.177731
Anp32b	1798.48	0.403057	0.14948	2.6964	0.00700933	0.0564699
Dux	2.81295	0.402736	0.201019	2.00347	0.0451266	0.199273
Galns	344.363	0.402621	0.174545	2.30669	0.0210723	0.122173
Klk12	2.37474	0.401997	0.201455	1.99546	0.0459923	0.201578
Setd8	1470.2	0.40148	0.119524	3.359	0.000782245	0.0104569
Psma4	1575.37	0.400664	0.134422	2.98064	0.0028765	0.0287712
Mfsd10	470.426	0.400625	0.168053	2.38391	0.0171296	0.105751
Pde4b	6622.01	0.400551	0.141759	2.82557	0.00471959	0.0424291
Cct2	6307.73	0.40027	0.108505	3.68897	0.000225165	0.00375177
Mettl2	482.155	0.39975	0.15196	2.63063	0.0085228	0.0651184
Usp36	1849.78	0.399149	0.137206	2.90912	0.00362446	0.0343888
Prss46	2.17733	0.398652	0.201085	1.9825	0.0474234	0.206053
Mfsd1	1004.23	0.398495	0.133458	2.98593	0.00282721	0.0284195
Rbpj	1175.96	0.395963	0.190541	2.07809	0.0377007	0.177839
Psmb7	3697.98	0.395714	0.133619	2.9615	0.0030614	0.0302418
Pak1ip1	1523.28	0.395641	0.116477	3.39673	0.000681956	0.00929614
Aga	142.359	0.395514	0.188782	2.09509	0.0361634	0.17315
Magt1	545.027	0.39515	0.15917	2.48256	0.0130442	0.0874682
Entpd1	674.611	0.394525	0.160201	2.46269	0.0137899	0.0909955
Srsf2	3805.6	0.394491	0.122142	3.22977	0.00123889	0.0148274
Mocs1	429.526	0.39446	0.150692	2.61765	0.00885379	0.0670445
Dusp16	978.804	0.393711	0.131213	3.00055	0.00269489	0.0273549
Metap2	2616.74	0.393581	0.143192	2.74863	0.00598458	0.0504323
Krtcap2	753.117	0.393575	0.185492	2.1218	0.0338549	0.165296
Ccnd1	2549.31	0.392636	0.195648	2.00685	0.0447658	0.198247
Furin	2511.49	0.392625	0.171047	2.29543	0.0217087	0.12417
Serp1	2071.29	0.39198	0.12392	3.16317	0.00156062	0.0178406
Mbd2	1740.73	0.391912	0.120664	3.24795	0.00116238	0.0141362
Usp17la	2.15638	0.391649	0.199661	1.96157	0.0498122	NA
Edem1	1380.07	0.391234	0.130089	3.00743	0.00263466	0.0269272
Tmem144	269.956	0.390272	0.181711	2.14776	0.0317331	0.15935
Nol11	1123.63	0.389322	0.13697	2.84239	0.00447768	0.0407631
Ssr3	5590.51	0.388696	0.165475	2.34897	0.0188255	0.112735
Prpf31	1292.14	0.388656	0.136472	2.84789	0.00440105	0.040216
Stip1	6761.09	0.388523	0.138652	2.80215	0.00507626	0.0449008
Fgfr1	3476.12	0.388432	0.171929	2.25927	0.0238668	0.13115
Msrb3	320.976	0.388415	0.161131	2.41055	0.0159286	0.10073
Calu	3276.67	0.388297	0.121681	3.19111	0.00141729	0.0165794
Lamp2	3746.34	0.388247	0.170769	2.27353	0.0229944	0.128249
Hnrnpab	6396.59	0.387762	0.113707	3.41017	0.000649225	0.00892334
Pxk	1362.45	0.387413	0.119097	3.25291	0.0011423	0.0139637
Fbxo4	253.67	0.38737	0.162469	2.38427	0.0171131	0.105731
Ranbp1	1936.59	0.386717	0.126059	3.06775	0.00215674	0.0229021
Eif3c	9630	0.386577	0.108815	3.55261	0.000381432	0.00573586
Lcmt2	342.785	0.386452	0.164785	2.34519	0.0190173	0.113597
Gpr146	1273.16	0.386214	0.185447	2.08261	0.0372865	0.176575
Lama4	591.037	0.385062	0.194823	1.97648	0.0481007	0.208177
Wasf2	1340.4	0.384215	0.194173	1.97873	0.0478463	0.207292
Rnf4	3667.83	0.384139	0.113827	3.37476	0.000738798	0.00994827
Dbndd2	5993.08	0.383687	0.122998	3.11945	0.00181186	0.0200624
Tsc22d4	3188.31	0.383246	0.18837	2.03454	0.0418973	0.190532
Iffo2	1656.19	0.383212	0.139714	2.74283	0.00609118	0.051071
Ran	4609.25	0.382976	0.109649	3.49275	0.000478068	0.00690885
Psma6	2604.69	0.382844	0.135447	2.82653	0.00470557	0.042391
Tmem243	379.694	0.382536	0.148894	2.56918	0.0101939	0.0739171
Hsp90ab1	62500.3	0.382112	0.134918	2.83218	0.00462324	0.0418087
Mecom	158.511	0.381796	0.192147	1.987	0.0469225	0.204739
Ccdc115	423.73	0.3816	0.139654	2.73247	0.00628605	0.0523869
Itpkc	700.942	0.381221	0.177959	2.14218	0.0321791	0.16061
Adgrf5	2570.65	0.379758	0.163578	2.32157	0.0202561	0.119235
Ndst1	7912.54	0.379669	0.137702	2.75718	0.00583018	0.0494581
Psmd1	6216.1	0.379402	0.142324	2.66577	0.00768129	0.0599741
Slc12a9	1186.56	0.379031	0.175522	2.15945	0.0308154	0.156111
Alkbh1	348.411	0.378045	0.172233	2.19496	0.0281662	0.147235
Cct8	6166.21	0.377023	0.140087	2.69134	0.00711646	0.0569592
Arfgap3	844.533	0.376992	0.141193	2.67005	0.0075841	0.0593831
Cyb5r3	2721.23	0.376632	0.176034	2.13954	0.0323917	0.161142
Sox9	2817.55	0.376572	0.167511	2.24805	0.0245729	0.134031
Lpp	1102.16	0.376532	0.153873	2.44702	0.0144041	0.0937794
Ddx31	311.475	0.376165	0.162838	2.31006	0.020885	0.121598
Bambi	176.649	0.37611	0.183387	2.05091	0.0402757	0.185872
Cpm	565.468	0.376066	0.170256	2.20883	0.0271865	0.143873
Phf7	177.322	0.37542	0.183048	2.05094	0.040273	0.185872
Prep	1268.35	0.37471	0.153672	2.43837	0.0147535	0.0953799
Rps6	431.382	0.374636	0.139437	2.68678	0.00721447	0.0574938
Stat6	693.823	0.374626	0.187312	2	0.0454997	0.199948
Adap2	265.231	0.374489	0.172096	2.17605	0.0295519	0.152412
Pafah2	204.082	0.374312	0.168448	2.22212	0.026275	0.140586
Uspl1	1494.72	0.374201	0.129927	2.88009	0.00397564	0.0370851
Nudt8	235.884	0.374074	0.182717	2.04729	0.0406299	0.186663
Efhd2	12230.4	0.373783	0.152142	2.45681	0.0140179	0.0920239
Ptpn1	2578.86	0.373687	0.185667	2.01267	0.0441491	0.196461
Pcna	788.894	0.373586	0.138021	2.70673	0.00679487	0.055255
Slc44a5	419.246	0.372782	0.164137	2.27116	0.0231372	0.128828
Rfc3	164.904	0.372644	0.174403	2.13668	0.0326241	0.161667
Adam17	670.367	0.370789	0.141188	2.62621	0.00863403	0.0657408
Eif2s3x	647.572	0.370542	0.161709	2.29141	0.0219397	0.124739
Rhoa	5836.84	0.370183	0.136887	2.7043	0.00684489	0.0555364
Apaf1	1034.73	0.369935	0.121583	3.04266	0.00234496	0.0244619
Bola3	388.593	0.369731	0.16344	2.26219	0.023686	0.130525
Pla2g4e	476.052	0.369403	0.159495	2.31608	0.0205536	0.120208
Eci2	1065.6	0.369384	0.13847	2.6676	0.00763944	0.0597036
Ifnar2	692.096	0.369285	0.156056	2.36636	0.0179638	0.109554
Fam50a	654.494	0.369265	0.164466	2.24523	0.0247533	0.134749
Scamp2	782.824	0.368742	0.176295	2.09162	0.0364721	0.174276
Ncl	12135.7	0.368246	0.176145	2.09058	0.0365654	0.174523
Mapk1ip1l	1984.36	0.368162	0.120764	3.04861	0.00229902	0.0240444
Scn5a	656.105	0.368154	0.137925	2.66923	0.00760256	0.0594715
Cln5	522.735	0.367661	0.138702	2.65072	0.00803199	0.062127
Ctps	1792.53	0.367483	0.115629	3.17811	0.00148236	0.017207
Cdk11b	2387.88	0.367084	0.126914	2.89239	0.00382326	0.0358655
Rhog	830.599	0.366799	0.184703	1.98589	0.0470458	0.204759
Gatad2a	2320.66	0.366028	0.149297	2.45168	0.0142192	0.0928671
Pskh1	446.127	0.366024	0.160664	2.2782	0.0227147	0.127331
Ogg1	217.474	0.364922	0.180141	2.02576	0.0427891	0.193088
Mob1a	534.982	0.364496	0.150951	2.41465	0.0157501	0.0999323
Ginm1	498.251	0.364227	0.136307	2.6721	0.00753783	0.0591046
Nup93	1520.51	0.364171	0.142409	2.55722	0.0105513	0.0755897
Relt	804.455	0.364006	0.13606	2.67533	0.0074655	0.058704
Nop56	1923.16	0.363712	0.118275	3.07515	0.002104	0.0225151
Hmgn1	1391.06	0.36338	0.143185	2.53784	0.0111539	0.078475
Sh3bp5	2127.36	0.363144	0.112907	3.21632	0.00129845	0.0154177
Emd	1173.66	0.362545	0.173096	2.09448	0.0362175	0.173359
Npy2r	358.064	0.362232	0.141601	2.55811	0.0105241	0.0755514
Elac1	1530.96	0.361959	0.153645	2.35581	0.0184821	0.111523
Nucb2	573.274	0.361877	0.139032	2.60282	0.00924594	0.0688789
Pacsin2	2334.22	0.361216	0.133032	2.71526	0.00662232	0.0542349
Alg8	214.119	0.36021	0.169474	2.12546	0.0335484	0.164343
Kl	223.266	0.359964	0.179954	2.00031	0.0454664	0.199866
D830031N03Rik	1001.94	0.359802	0.145559	2.47186	0.0134412	0.0894787
Tmcc3	1993.05	0.358476	0.139105	2.57702	0.00996574	0.0727719
Cdk5rap2	850.483	0.357865	0.142407	2.51298	0.0119718	0.0825475
Rab31	3409.67	0.357814	0.128381	2.78712	0.0053178	0.0463889
Lats1	2820.27	0.357294	0.169719	2.10521	0.0352729	0.170362
Sec23b	1922.6	0.357262	0.11769	3.03564	0.00240029	0.0249138
Rnf122	164.723	0.357148	0.179106	1.99406	0.0461456	0.202143
Bcat1	4522.9	0.356597	0.120384	2.96217	0.0030548	0.0301946
Itga1	481.237	0.356187	0.141727	2.51319	0.0119646	0.0825475
Map3k14	285.484	0.355312	0.173616	2.04654	0.0407029	0.186947
Grwd1	727.173	0.355123	0.176634	2.0105	0.0443782	0.197268
Tmem159	424.208	0.354866	0.165841	2.13979	0.0323717	0.161139
Nop9	553.43	0.354629	0.154561	2.29442	0.0217662	0.124334
Dhdh	477.554	0.354576	0.144152	2.45973	0.0139041	0.0914758
Krt80	205.092	0.35445	0.179911	1.97014	0.0488225	0.210039
Fndc3b	1733.81	0.354046	0.114897	3.08142	0.00206016	0.0221317
Tifa	288.73	0.353341	0.173712	2.03406	0.0419451	0.19058
Erh	399.591	0.353265	0.158671	2.22641	0.025987	0.139314
Ddx39b	4127.22	0.353015	0.147897	2.3869	0.0169909	0.105326
Mcur1	927.783	0.352793	0.148574	2.37453	0.0175711	0.107914
Aqp4	3181.64	0.352293	0.155651	2.26336	0.0236137	0.130256
Utp20	1724.83	0.35225	0.136505	2.5805	0.00986575	0.0722645
Iars	3114.76	0.352075	0.130611	2.6956	0.00702626	0.0565649
Ctsb	22106.8	0.351435	0.151773	2.31553	0.0205842	0.120312
Limd1	712.61	0.351406	0.17694	1.98602	0.0470313	0.204759
Kdelr2	1168.72	0.351395	0.131234	2.67762	0.00741476	0.0585271
Etv6	1571.18	0.350562	0.155286	2.25752	0.0239755	0.131639
Eif2b3	517.725	0.349639	0.150707	2.31999	0.0203412	0.119515
Tmem63a	941.681	0.349376	0.137524	2.54047	0.0110705	0.0780867
Sf3b4	946.124	0.349349	0.16269	2.14733	0.0317667	0.15942
Pdcl3	704.632	0.349027	0.153923	2.26755	0.0233569	0.129617
Dnajb9	1968.83	0.348606	0.157402	2.21475	0.0267769	0.142665
Rabggtb	1325.65	0.348527	0.16597	2.09995	0.0357335	0.171831
Hnrnpdl	4729.28	0.348353	0.157342	2.21398	0.0268298	0.142817
Anxa7	3702.32	0.348163	0.131451	2.64861	0.00808225	0.0624284
Dot1l	2123.11	0.34733	0.118123	2.94041	0.00327777	0.0318852
Stard13	813.385	0.347293	0.129095	2.69022	0.00714058	0.0570146
Psmc2	3373.28	0.347133	0.116018	2.99207	0.00277091	0.0279724
Mapre1	4246.3	0.346748	0.143614	2.41445	0.0157591	0.0999323
Hirip3	664.773	0.346641	0.151757	2.28418	0.022361	0.126049
Heatr5a	765.211	0.346026	0.143733	2.40742	0.0160655	0.101196
Wdr1	6921.43	0.345938	0.135612	2.55093	0.0107435	0.0766287
Grpel1	1387.31	0.345275	0.133433	2.58763	0.00966397	0.0712906
BC048546	250.188	0.344608	0.162339	2.12276	0.0337736	0.165072
Snx1	2513.99	0.344152	0.126443	2.72179	0.00649286	0.0535719
Polh	267.279	0.34415	0.165195	2.08329	0.0372245	0.176522
Lamc2	1085.87	0.343751	0.148992	2.30718	0.0210446	0.122099
Rft1	420.036	0.343643	0.151606	2.26668	0.0234095	0.129735
Myo1d	848.033	0.343625	0.143807	2.3895	0.0168715	0.104781
Slc10a7	269.083	0.343622	0.162633	2.11287	0.0346118	0.168231
N4bp2	492.527	0.343555	0.171401	2.0044	0.0450275	0.199002
Map4k4	5580.49	0.343366	0.123492	2.78046	0.00542818	0.0470594
Zfp110	699.48	0.342873	0.124461	2.75487	0.0058716	0.0497077
Apmap	2247.3	0.342784	0.112119	3.05731	0.00223333	0.0235276
Pde12	996.733	0.342422	0.1591	2.15224	0.0313785	0.158046
Denr	1594.39	0.342224	0.154254	2.21857	0.0265159	0.141555
Med8	703.68	0.342213	0.139513	2.45292	0.0141703	0.0926575
2018-09-10	244.043	0.341324	0.172903	1.97409	0.048372	0.208727
9430015G10Rik	460.088	0.340624	0.147917	2.30281	0.0212894	0.122532
Alyref	1694.9	0.340545	0.170231	2.00048	0.045448	0.199866
Rassf8	545.02	0.340432	0.145557	2.33883	0.0193442	0.115018
Id2	4532.45	0.340319	0.162932	2.08872	0.0367331	0.175119
Nde1	713.121	0.340308	0.143902	2.36485	0.0180372	0.10988
Zfp568	246.351	0.339751	0.163894	2.07299	0.0381735	0.179355
Rell1	625.486	0.33944	0.151503	2.24048	0.0250599	0.135749
Aldh18a1	1342.64	0.339291	0.159584	2.12609	0.0334956	0.164267
Traf6	1109.06	0.338441	0.144714	2.33869	0.0193513	0.115018
Cct3	3820.69	0.337814	0.134476	2.51208	0.0120022	0.0826186
Eif3l	2659.04	0.337803	0.143034	2.3617	0.0181912	0.110413
Net1	1731.62	0.337632	0.164799	2.04875	0.0404866	0.18647
Ubxn8	683.604	0.337604	0.129625	2.60447	0.00920154	0.0686121
Dnajb1	3223.24	0.337571	0.158597	2.12848	0.0332973	0.16366
Rpl36al	1303.61	0.336744	0.168006	2.00435	0.0450323	0.199002
Sowahc	591.653	0.336012	0.151287	2.22103	0.0263492	0.140934
6330416G13Rik	621.278	0.335763	0.130903	2.56498	0.0103181	0.0745889
Nsfl1c	2204.52	0.335595	0.14405	2.32971	0.0198213	0.117216
Prr5l	361.253	0.335502	0.156448	2.1445	0.0319928	0.159983
Optn	764.674	0.335418	0.133635	2.50996	0.0120746	0.0828772
Cct7	6712.12	0.335081	0.142242	2.3557	0.0184878	0.111523
Cars	1782.31	0.334987	0.123628	2.70964	0.00673571	0.0549194
Mrps18b	404.281	0.334829	0.159455	2.09984	0.0357429	0.171831
1500012F01Rik	902.963	0.334477	0.133857	2.49875	0.0124631	0.0847368
Fuca2	1377.22	0.334302	0.115883	2.88482	0.00391634	0.0366351
Glrx	914.588	0.334024	0.154876	2.15671	0.0310281	0.156949
Ctbp2	812.285	0.333989	0.124528	2.68204	0.00731752	0.0580187
Tspyl2	4160.33	0.333477	0.145635	2.28982	0.022032	0.124985
Fam98a	1073.25	0.333269	0.159639	2.08764	0.0368305	0.175482
Adipor2	3537.92	0.332692	0.124332	2.67584	0.00745427	0.0586993
Mdc1	1150.69	0.332342	0.142831	2.32682	0.019975	0.117957
Slc37a1	302.287	0.331878	0.156352	2.12264	0.0337841	0.165072
Mrpl22	357.834	0.331525	0.151527	2.18789	0.0286777	0.14897
Pdlim5	1319.96	0.331498	0.125484	2.64175	0.00824782	0.0634412
Arid5b	2787.45	0.330235	0.114602	2.88158	0.00395686	0.0369724
Lss	1539.55	0.32943	0.140451	2.34552	0.0190006	0.113538
Lrrc8d	2118.53	0.329193	0.131552	2.50238	0.012336	0.0840799
2810004N23Rik	446.831	0.329181	0.154912	2.12496	0.0335902	0.164343
Sec22b	2242.65	0.329055	0.121768	2.70232	0.00688569	0.0557856
Psmd11	2575.02	0.32883	0.110402	2.97846	0.00289699	0.028928
M6pr	3317.92	0.327044	0.115644	2.82802	0.00468366	0.0422395
Flnb	3811.52	0.326962	0.160053	2.04284	0.0410683	0.188052
Thumpd3	751.303	0.326396	0.162539	2.00811	0.0446316	0.197847
Fkbp14	329.863	0.326273	0.159302	2.04814	0.0405466	0.186583
Xrcc3	265.883	0.326186	0.156542	2.0837	0.0371874	0.176472
Sec13	1566.79	0.325768	0.14002	2.32658	0.0199876	0.117989
Lhfp	821.499	0.32543	0.128805	2.52653	0.0115194	0.0803304
Racgap1	522.876	0.324957	0.137697	2.35994	0.0182776	0.110573
Znrf2	724.669	0.324568	0.145125	2.23648	0.0253205	0.136714
Tpm3	4307.79	0.324539	0.140387	2.31175	0.0207917	0.121268
Shisa6	1188.45	0.324441	0.1319	2.45974	0.0139036	0.0914758
Pdap1	2939.7	0.324238	0.123985	2.61514	0.00891913	0.0673315
Hspa5	10349	0.323748	0.147608	2.19329	0.0282866	0.147678
Ufd1l	2297.13	0.322934	0.129334	2.49691	0.0125282	0.0849701
Zdhhc4	575.009	0.322536	0.161499	1.99714	0.0458102	0.200993
Tox4	3353.35	0.321273	0.109817	2.92552	0.0034388	0.0330185
Ubxn4	2883.91	0.321223	0.125193	2.56583	0.010293	0.0744723
Acat2	850.313	0.319614	0.141877	2.25276	0.0242744	0.132936
Gla	649.946	0.319109	0.130764	2.44034	0.0146735	0.0951223
Cnksr3	340.863	0.318845	0.155955	2.04447	0.0409069	0.187592
Lrrc59	4234.15	0.31858	0.157367	2.02445	0.0429241	0.193364
Tmem128	635.423	0.315987	0.15342	2.05961	0.0394354	0.183258
Nars	8322.03	0.315935	0.127226	2.48327	0.0130184	0.0874134
Tmod3	1073.02	0.315878	0.121325	2.60357	0.00922578	0.0687619
Cdc42se1	2646.49	0.315782	0.14749	2.14104	0.0322707	0.160926
Mapk6	3600.55	0.315207	0.150276	2.09752	0.0359472	0.172563
Yrdc	915.092	0.31475	0.134434	2.34129	0.019217	0.114583
Psmd12	2576.66	0.314536	0.146215	2.15119	0.0314612	0.15827
Nsun4	414.648	0.314415	0.146954	2.13954	0.0323918	0.161142
B3galt5	1844.04	0.313137	0.129537	2.41735	0.0156338	0.0995569
Nek9	2928.89	0.312923	0.13523	2.31401	0.0206672	0.120754
Txnl1	2758.23	0.312914	0.129441	2.41743	0.0156307	0.0995569
Arpc5	3240.21	0.312017	0.142111	2.19558	0.0281217	0.147073
Pak2	2837.54	0.311846	0.109155	2.85692	0.0042777	0.0393055
Bloc1s2	377.489	0.311776	0.145344	2.14508	0.0319463	0.159957
Tfg	1890.05	0.310638	0.122978	2.52596	0.0115381	0.0804273
Abcc1	1174.78	0.310233	0.136899	2.26615	0.0234422	0.129864
Ugdh	851.518	0.31013	0.140191	2.21219	0.0269535	0.143245
Gna13	3767.42	0.310106	0.128765	2.40831	0.0160264	0.101047
Utp14a	594.442	0.30982	0.148173	2.09094	0.0365337	0.174483
Ythdf2	2202.26	0.308587	0.128128	2.40844	0.016021	0.101047
[truncated: 1,884 more rows]

## Sheet: 03Days
	baseMean	log2FoldChange	lfcSE	stat	p-value	padj
Msr1	492.981	5.48725	0.228568	24.0071	2.34666e-127	1.89059e-123
Tgm1	707.434	5.37634	0.24463	21.9775	4.73061e-107	1.52449e-103
Lgals3	591.185	4.99065	0.237166	21.0428	2.65967e-98	7.14255e-95
A2m	1851.94	4.43611	0.191718	23.1387	1.88706e-118	1.01354e-114
Serpina3n	7456.29	4.3878	0.158826	27.6265	5.34484e-168	8.61214e-164
Lcn2	682.537	4.37281	0.221512	19.7408	9.63285e-87	2.21734e-83
Lilr4b	162.913	4.23558	0.290152	14.5978	2.90102e-48	2.22591e-45
Lilrb4a	320.441	3.90015	0.27095	14.3944	5.61431e-47	3.93319e-44
Selp	158.088	3.82731	0.289682	13.2121	7.46727e-40	3.25189e-37
Mmp3	76.3989	3.78163	0.31418	12.0365	2.28403e-33	6.5719e-31
Ms4a6c	274.521	3.74163	0.22639	16.5274	2.32952e-61	2.88735e-58
Ms4a6d	372.267	3.70824	0.200691	18.4774	3.14126e-76	5.62389e-73
Spp1	8383.42	3.62776	0.307929	11.7812	4.88203e-32	1.31107e-29
Adam8	476.024	3.60522	0.22205	16.2361	2.8029e-59	3.01087e-56
Saa3	82.3141	3.4972	0.313413	11.1584	6.51309e-29	1.45758e-26
Emp1	562.425	3.44313	0.262221	13.1306	2.19787e-39	8.85355e-37
Vim	9122.53	3.34133	0.181879	18.3712	2.23564e-75	3.60228e-72
Tgfbi	1150.85	3.30962	0.201269	16.4437	9.30429e-61	1.07086e-57
AI607873	151.211	3.30646	0.25619	12.9063	4.1497e-38	1.63083e-35
Hmox1	893.924	3.2525	0.18171	17.8993	1.19311e-71	1.74769e-68
Tmem252	516.262	3.19377	0.253754	12.5861	2.51801e-36	8.63249e-34
Bcl3	186.188	3.10116	0.227807	13.6131	3.34888e-42	1.68626e-39
Ccl12	155.193	3.09573	0.253131	12.2297	2.1565e-34	6.55616e-32
Gfap	31068.3	3.08805	0.135253	22.8316	2.22475e-115	8.96186e-112
Ptx3	71.9431	3.0524	0.288098	10.595	3.14318e-26	5.56551e-24
Serpine1	351.626	2.97822	0.255741	11.6454	2.42068e-31	6.29103e-29
Cdk1	115.863	2.9728	0.299677	9.92001	3.40735e-23	4.99115e-21
Flnc	1492.88	2.96574	0.203244	14.592	3.15634e-48	2.31173e-45
Socs3	1045.63	2.95595	0.229649	12.8716	6.50488e-38	2.49555e-35
C3ar1	790.242	2.95064	0.245413	12.0232	2.68528e-33	7.59086e-31
Ctla2a	696.662	2.9312	0.154011	19.0325	9.18307e-81	1.84958e-77
Klk6	472.163	2.90714	0.218132	13.3274	1.60332e-40	7.17618e-38
Col5a3	438.329	2.87159	0.209896	13.681	1.31795e-42	6.85037e-40
Timp1	325.206	2.86967	0.20545	13.9677	2.45413e-44	1.46457e-41
Cd300lf	67.2519	2.8581	0.30065	9.50638	1.9741e-21	2.5447e-19
Serpina3m	40.0704	2.8211	0.325099	8.67768	4.03921e-18	3.99287e-16
S100a11	242.637	2.81555	0.21941	12.8323	1.08053e-37	4.04896e-35
Cd44	1170.9	2.81462	0.163856	17.1774	3.91804e-66	5.26095e-63
Osmr	996.302	2.79926	0.179843	15.565	1.25861e-54	1.06736e-51
Fcgr4	67.3685	2.78324	0.301858	9.22033	2.96174e-20	3.43328e-18
Csf2rb	269.658	2.76795	0.225688	12.2645	1.40545e-34	4.355e-32
Csf2rb2	227.976	2.74346	0.253892	10.8056	3.23747e-27	6.21016e-25
Ifi30	439.226	2.73661	0.220901	12.3884	3.01976e-35	1.01369e-32
Ccl3	57.681	2.7202	0.312568	8.70276	3.23918e-18	3.24179e-16
D17H6S56E-5	463.724	2.70209	0.260317	10.38	3.05798e-25	4.87853e-23
C5ar1	288.244	2.67512	0.274546	9.74381	1.96056e-22	2.67717e-20
Cd72	140.571	2.67028	0.272988	9.78168	1.34945e-22	1.89076e-20
Cd180	453.784	2.63933	0.26098	10.1132	4.83023e-24	7.27378e-22
Cd109	317.532	2.62446	0.207186	12.6672	8.99172e-37	3.14964e-34
Apobec1	233.23	2.62381	0.244652	10.7247	7.79763e-27	1.44418e-24
S100a4	200.165	2.61599	0.236365	11.0676	1.80113e-28	3.86956e-26
Cd244	57.2154	2.58963	0.322144	8.03874	9.07675e-16	7.19024e-14
Plin2	849.108	2.57579	0.228753	11.2601	2.06499e-29	4.96614e-27
Mmp12	33.1179	2.56387	0.327066	7.839	4.54164e-15	3.38794e-13
Capg	451.159	2.55919	0.216852	11.8015	3.8336e-32	1.04696e-29
Slc10a6	42.6499	2.5573	0.325773	7.84995	4.16204e-15	3.11921e-13
Glipr2	417.121	2.55011	0.193672	13.1672	1.35543e-39	5.74737e-37
Bcl2a1b	127.095	2.53824	0.276441	9.18184	4.23805e-20	4.87769e-18
Atf3	129.555	2.53629	0.24152	10.5014	8.5131e-26	1.39971e-23
Fcgr2b	417.903	2.53459	0.231272	10.9593	5.99371e-28	1.25424e-25
Rhoj	517.803	2.53393	0.259991	9.74623	1.91454e-22	2.63667e-20
Ccl2	61.7292	2.52973	0.306671	8.24899	1.59744e-16	1.35471e-14
Ctla2b	125.48	2.52866	0.277034	9.12761	7.00277e-20	7.94617e-18
Tlr2	214.3	2.51417	0.254045	9.89654	4.30933e-23	6.25551e-21
Runx1	316.857	2.50774	0.207115	12.1079	9.58685e-34	2.86061e-31
Wfdc17	58.526	2.49341	0.304549	8.18721	2.6735e-16	2.2554e-14
Cd14	330.043	2.49034	0.176182	14.135	2.31141e-45	1.43245e-42
Tlr13	400.802	2.48281	0.229325	10.8266	2.5752e-27	4.99931e-25
Hmga2	41.5684	2.48095	0.322272	7.69831	1.37879e-14	9.87396e-13
Tnc	1287.44	2.47004	0.217192	11.3726	5.72566e-30	1.41935e-27
Fam46c	254.234	2.41237	0.22505	10.7193	8.26343e-27	1.49605e-24
Hcar2	38.8233	2.4093	0.312257	7.71575	1.20277e-14	8.69068e-13
Lrg1	622.137	2.38673	0.226796	10.5237	6.71741e-26	1.12748e-23
Pirb	91.8806	2.37541	0.298337	7.96218	1.69036e-15	1.29699e-13
Ifi204	90.8491	2.37108	0.303897	7.80226	6.08079e-15	4.5152e-13
Ctsc	752.305	2.36909	0.192762	12.2902	1.02207e-34	3.24582e-32
Rbm47	184.205	2.36496	0.209349	11.2967	1.36184e-29	3.32475e-27
Nes	1886.07	2.34344	0.178295	13.1436	1.85209e-39	7.652e-37
Arpc1b	1129.37	2.34252	0.152778	15.3329	4.61153e-53	3.71528e-50
Kif18b	53.4499	2.3413	0.319778	7.32164	2.44956e-13	1.50648e-11
Cebpd	934.964	2.33407	0.236438	9.87181	5.51577e-23	7.8651e-21
Bub1	60.3718	2.33359	0.324175	7.19853	6.08658e-13	3.55337e-11
Casc5	119.455	2.32992	0.30066	7.74935	9.23671e-15	6.70411e-13
Itih4	81.3637	2.31291	0.28503	8.11463	4.87284e-16	3.96546e-14
Ms4a6b	180.408	2.31155	0.254197	9.09354	9.58627e-20	1.07266e-17
Rgs1	65.3164	2.30936	0.309926	7.45133	9.24043e-14	5.97956e-12
Slc15a3	231.876	2.30377	0.210694	10.9342	7.91071e-28	1.63417e-25
Msn	3860.2	2.29215	0.143181	16.0088	1.1097e-57	1.11754e-54
Cxcl16	216.936	2.28025	0.263945	8.6391	5.66559e-18	5.49937e-16
Fcgr3	1116.84	2.27917	0.16627	13.7077	9.13605e-43	4.90697e-40
Tlr7	545.299	2.2705	0.202004	11.2399	2.59718e-29	6.15418e-27
Apod	23734.8	2.25952	0.195931	11.5322	9.07727e-31	2.32162e-28
Il18rap	24.8818	2.25907	0.327725	6.89318	5.4557e-12	2.83573e-10
Maff	265.667	2.25307	0.248317	9.07336	1.154e-19	1.27358e-17
Ccl9	170.079	2.23898	0.254315	8.80398	1.32045e-18	1.33814e-16
Prr11	93.8479	2.23631	0.282459	7.91731	2.42701e-15	1.84464e-13
Ccl6	125.073	2.23501	0.262741	8.5065	1.79263e-17	1.62273e-15
Ccr1	76.2683	2.2303	0.305374	7.30351	2.80354e-13	1.69825e-11
Ch25h	206.314	2.23023	0.267579	8.33483	7.76128e-17	6.7966e-15
Rac2	261.909	2.22045	0.198675	11.1763	5.32525e-29	1.20853e-26
Cd53	655.244	2.21842	0.173082	12.8172	1.31358e-37	4.81039e-35
Clcf1	119.985	2.20646	0.256842	8.59072	8.64228e-18	8.19136e-16
Il4ra	981.359	2.19716	0.160132	13.7209	7.61219e-43	4.22949e-40
Ticrr	39.3897	2.19464	0.31969	6.86489	6.65445e-12	3.41475e-10
Ube2c	76.5212	2.17086	0.320565	6.77198	1.27027e-11	6.29782e-10
Ccna2	176.934	2.16365	0.280696	7.70816	1.27641e-14	9.1816e-13
Cd300ld	37.9794	2.16009	0.322968	6.68825	2.2585e-11	1.07349e-09
Aspg	294.984	2.15815	0.198013	10.899	1.16511e-27	2.37638e-25
Gpr65	39.9082	2.1553	0.313427	6.87657	6.13109e-12	3.17653e-10
Cd68	1162.93	2.15214	0.224297	9.59501	8.3909e-22	1.09921e-19
Anxa2	1011.31	2.13998	0.157595	13.579	5.33507e-42	2.60497e-39
Uhrf1	211.913	2.1395	0.280392	7.63039	2.34036e-14	1.64674e-12
Akr1b8	95.1908	2.13759	0.259083	8.25061	1.57591e-16	1.34352e-14
Aurkb	59.9362	2.13674	0.310778	6.87544	6.1797e-12	3.19146e-10
Il1r1	574.476	2.12966	0.200659	10.6133	2.58353e-26	4.62537e-24
Klhl6	183.018	2.12743	0.216139	9.84286	7.35888e-23	1.04012e-20
S100a6	1126.32	2.12173	0.189127	11.2185	3.30705e-29	7.72268e-27
Cdca3	94.0584	2.1122	0.300921	7.01911	2.23284e-12	1.24061e-10
Rab7b	130.574	2.11177	0.263394	8.01755	1.07874e-15	8.47889e-14
Ccl4	26.928	2.11063	0.327963	6.43558	1.22999e-10	5.32764e-09
Treml2	62.9578	2.10826	0.284464	7.41135	1.25023e-13	7.99403e-12
Plaur	126.984	2.10773	0.241034	8.74453	2.23955e-18	2.25537e-16
Mki67	934.52	2.10064	0.322611	6.51137	7.44687e-11	3.32386e-09
Tagln2	1007.55	2.09771	0.154732	13.557	7.20044e-42	3.41237e-39
Plek	1595.62	2.09476	0.170447	12.2898	1.02735e-34	3.24582e-32
Ugt1a7c	66.6337	2.09129	0.274337	7.62307	2.47721e-14	1.72048e-12
Dab2	1346.09	2.08932	0.176662	11.8266	2.84295e-32	7.89801e-30
Ecscr	259.397	2.08757	0.188036	11.102	1.22732e-28	2.70901e-26
Myo1g	72.1328	2.08744	0.310151	6.73041	1.69188e-11	8.23602e-10
Hk3	200.346	2.08151	0.267606	7.77827	7.35213e-15	5.3604e-13
Serpina3i	24.3493	2.07657	0.325167	6.38615	1.70109e-10	7.0826e-09
Il11	58.6109	2.06475	0.313751	6.58086	4.67733e-11	2.16568e-09
Rab32	209.708	2.06192	0.2535	8.1338	4.16026e-16	3.45537e-14
Srgn	463.555	2.06191	0.189933	10.856	1.86717e-27	3.71429e-25
Kif2c	48.0142	2.06134	0.325165	6.33937	2.30712e-10	9.36389e-09
Fblim1	187.981	2.05473	0.260435	7.8896	3.03157e-15	2.29332e-13
Loxl2	101.968	2.05395	0.297163	6.91186	4.78341e-12	2.50244e-10
Pbk	77.2254	2.05259	0.325433	6.30724	2.84053e-10	1.13572e-08
Rnf125	130.625	2.05242	0.271121	7.57013	3.72861e-14	2.53498e-12
Fcer1g	570.405	2.04911	0.188873	10.8492	2.01245e-27	3.95447e-25
Milr1	70.8768	2.04765	0.307327	6.66279	2.68681e-11	1.27199e-09
Lrrc25	86.3846	2.04689	0.271832	7.52996	5.0754e-14	3.36543e-12
Ifitm1	141.899	2.03936	0.220813	9.23565	2.56712e-20	2.9974e-18
Scara5	50.5592	2.03872	0.308624	6.60583	3.95289e-11	1.84084e-09
Ccl11	25.9477	2.02375	0.326664	6.19521	5.82072e-10	2.21201e-08
AB124611	64.7699	2.0237	0.276469	7.3198	2.48339e-13	1.52148e-11
Siglec1	150.257	2.02176	0.267903	7.54659	4.46816e-14	2.99981e-12
Clic1	695.753	2.01515	0.17708	11.3799	5.26765e-30	1.32621e-27
Lox	91.9327	2.01321	0.293704	6.85455	7.15388e-12	3.6478e-10
Tnfrsf1a	1059.43	2.01094	0.141616	14.1999	9.17228e-46	5.91172e-43
Lpxn	110.533	2.00899	0.242276	8.29215	1.1122e-16	9.53236e-15
Cd84	377.274	2.00835	0.249845	8.03838	9.10327e-16	7.19024e-14
Gtse1	85.8752	2.00703	0.265936	7.54702	4.45316e-14	2.99981e-12
Stx11	33.5356	2.00424	0.315595	6.35069	2.14357e-10	8.72204e-09
Bst1	53.0441	2.00403	0.297735	6.73091	1.686e-11	8.23227e-10
Kif4	103.554	1.9992	0.274714	7.27739	3.40346e-13	2.03111e-11
Hmgb2	101.798	1.99233	0.283348	7.0314	2.04474e-12	1.14399e-10
Arg1	100.916	1.97247	0.320044	6.16312	7.13264e-10	2.66655e-08
Col4a1	5127.4	1.96498	0.186663	10.5269	6.49499e-26	1.10162e-23
Parp3	331.101	1.95928	0.191283	10.2428	1.27436e-24	1.9744e-22
Adamts1	1501.38	1.93909	0.214839	9.02579	1.78395e-19	1.95543e-17
Fyb	515.678	1.93767	0.239094	8.10421	5.30878e-16	4.27702e-14
Mdfi	37.1112	1.93213	0.322309	5.99464	2.0394e-09	7.12817e-08
Slfn9	85.9389	1.93043	0.297354	6.49203	8.46852e-11	3.74871e-09
Cybb	134.767	1.9279	0.275346	7.00174	2.52808e-12	1.39983e-10
Ptprc	476.639	1.92456	0.222926	8.63317	5.96731e-18	5.75756e-16
Lcp1	1110.5	1.92381	0.215929	8.90945	5.12872e-19	5.36618e-17
P2ry2	82.9819	1.92152	0.27741	6.92663	4.30974e-12	2.27681e-10
Tnfsf8	24.5539	1.91727	0.327503	5.85421	4.79285e-09	1.57285e-07
Tspo	356.724	1.91665	0.192339	9.96493	2.17028e-23	3.20823e-21
Ckap2l	98.7167	1.90508	0.312565	6.09498	1.09453e-09	3.9901e-08
Dlgap5	56.9884	1.89919	0.327323	5.80218	6.54595e-09	2.08861e-07
Arl11	62.8174	1.89511	0.31142	6.08538	1.16212e-09	4.21739e-08
Tnf	23.7425	1.89195	0.327947	5.76907	7.97081e-09	2.52325e-07
Cybrd1	259.743	1.88897	0.217374	8.68993	3.62678e-18	3.60731e-16
Iqgap3	137.992	1.88405	0.277782	6.78246	1.18147e-11	5.91213e-10
Cd52	169.971	1.88249	0.270871	6.94975	3.65931e-12	1.95889e-10
Cst7	62.2153	1.87409	0.309702	6.05127	1.43709e-09	5.18028e-08
Elf4	248.676	1.8729	0.208304	8.99117	2.44617e-19	2.62768e-17
Ripk3	37.3997	1.86783	0.320801	5.82238	5.80148e-09	1.88087e-07
Cyba	467.264	1.86425	0.198591	9.38742	6.14876e-21	7.74023e-19
Igfbp3	1198.42	1.86409	0.200625	9.29139	1.52283e-20	1.83115e-18
Dock2	671.018	1.86174	0.223861	8.31648	9.0615e-17	7.89232e-15
Cd93	1248.58	1.86113	0.195233	9.53285	1.53018e-21	1.98836e-19
Ifitm3	834.958	1.85084	0.177374	10.4346	1.72255e-25	2.80358e-23
Tk1	82.8429	1.84488	0.290013	6.36136	1.99977e-10	8.19904e-09
Zfp36	647.257	1.84349	0.190118	9.69658	3.11788e-22	4.22172e-20
Lat2	186.199	1.83811	0.208175	8.82964	1.05016e-18	1.0847e-16
Sele	32.6069	1.83737	0.327382	5.61232	1.99626e-08	5.93465e-07
Apold1	668.481	1.83621	0.203967	9.00246	2.20722e-19	2.38691e-17
Npl	329.621	1.83457	0.233034	7.87254	3.47522e-15	2.61664e-13
Slamf9	104.098	1.83388	0.254147	7.21581	5.36121e-13	3.15275e-11
Itgb2	641.966	1.83214	0.17399	10.5302	6.27313e-26	1.07531e-23
Postn	157.508	1.82755	0.229287	7.97058	1.57926e-15	1.21755e-13
Frrs1	102.952	1.82539	0.259076	7.04576	1.84458e-12	1.0356e-10
Pros1	1150.09	1.82186	0.143256	12.7175	4.72699e-37	1.69258e-34
Hspb1	415.348	1.81877	0.254969	7.13331	9.79808e-13	5.61838e-11
Olfr920	26.4397	1.81649	0.32718	5.55194	2.8252e-08	8.15813e-07
Clec4d	16.8574	1.81245	0.325551	5.56735	2.58649e-08	7.50947e-07
Ckap2	73.8672	1.80822	0.312076	5.79418	6.86564e-09	2.18197e-07
Adamts14	57.2146	1.80816	0.291891	6.19464	5.84198e-10	2.21487e-08
Tlr1	68.8616	1.80626	0.310182	5.8232	5.77297e-09	1.8754e-07
Tmem106a	144.902	1.80127	0.280141	6.42987	1.2771e-10	5.48746e-09
Arhgap9	83.902	1.79925	0.280158	6.42225	1.34271e-10	5.754e-09
Gdf15	33.5544	1.79736	0.327338	5.49084	4.00029e-08	1.12884e-06
Ttk	36.5063	1.79246	0.32144	5.57635	2.45611e-08	7.19552e-07
Clec7a	55.0007	1.78737	0.32416	5.51384	3.51079e-08	1.003e-06
Igfbp7	1669.24	1.78594	0.17525	10.1908	2.17927e-24	3.34425e-22
Ucp2	2011.15	1.78462	0.133637	13.3542	1.11937e-40	5.15324e-38
Spc25	53.8994	1.78382	0.306175	5.82614	5.6723e-09	1.84642e-07
C1qc	3817.04	1.77904	0.173163	10.2737	9.25508e-25	1.44784e-22
Ly86	498.755	1.77627	0.223392	7.95136	1.84482e-15	1.40879e-13
Cdca5	28.4171	1.77461	0.327043	5.42621	5.75638e-08	1.57743e-06
Aspm	115.721	1.77288	0.312961	5.66485	1.4715e-08	4.4821e-07
Foxm1	169.884	1.7689	0.239029	7.40035	1.35825e-13	8.65037e-12
Arhgap11a	327.72	1.76658	0.194576	9.07916	1.09414e-19	1.21586e-17
Naip2	179.006	1.76583	0.269574	6.55042	5.73743e-11	2.60415e-09
Ndc80	37.5237	1.76304	0.320989	5.49253	3.96225e-08	1.12007e-06
B4galt1	690.786	1.76207	0.161813	10.8895	1.29281e-27	2.60388e-25
Ctsl	5227.43	1.76026	0.112623	15.6296	4.57575e-55	4.09606e-52
Nuak2	123.992	1.75613	0.225709	7.78051	7.22337e-15	5.29046e-13
Lyz2	884.475	1.75302	0.321313	5.45581	4.87495e-08	1.35431e-06
Mmp19	82.71	1.7508	0.271398	6.45105	1.11079e-10	4.85043e-09
Ggta1	435.94	1.74775	0.228639	7.64414	2.1034e-14	1.4865e-12
Ctsh	730.857	1.74578	0.188793	9.24704	2.30804e-20	2.71456e-18
Il2rg	76.9083	1.74041	0.288392	6.03488	1.59076e-09	5.62103e-08
F13a1	328.84	1.73749	0.226125	7.68374	1.54513e-14	1.10162e-12
Slc43a3	83.679	1.73382	0.295179	5.8738	4.25927e-09	1.40635e-07
Ccnb2	81.0118	1.72675	0.309505	5.57907	2.41812e-08	7.09712e-07
Ect2	82.4662	1.71291	0.312737	5.47715	4.32221e-08	1.2112e-06
Gldn	184.435	1.71107	0.211822	8.07785	6.59208e-16	5.28448e-14
Esco2	34.9294	1.71001	0.327877	5.21542	1.83401e-07	4.49792e-06
Icam1	274.797	1.70785	0.193694	8.81726	1.17294e-18	1.20379e-16
Spi1	299.769	1.70483	0.192545	8.85422	8.42692e-19	8.76019e-17
Cdca2	50.8464	1.69926	0.3268	5.1997	1.99614e-07	4.85124e-06
Slc14a1	910.856	1.69845	0.196317	8.65157	5.07973e-18	4.96059e-16
Steap4	41.874	1.69804	0.312082	5.441	5.29815e-08	1.4593e-06
Gpr35	54.6738	1.69638	0.318322	5.32915	9.86717e-08	2.59363e-06
Apobr	106.823	1.69008	0.269787	6.26451	3.74011e-10	1.46273e-08
Sbno2	1629.41	1.6897	0.182305	9.26857	1.88664e-20	2.23526e-18
Hist1h2af	165.195	1.68609	0.281935	5.98043	2.22544e-09	7.76157e-08
Pik3ap1	360.814	1.6829	0.206072	8.16656	3.173e-16	2.66284e-14
Lpin3	97.3933	1.68203	0.242306	6.94177	3.87214e-12	2.06595e-10
Tyrobp	839.243	1.67935	0.1962	8.55936	1.13492e-17	1.05705e-15
Tm4sf1	544.852	1.6793	0.179254	9.36825	7.37447e-21	9.21123e-19
Cfh	2802.12	1.6752	0.160807	10.4175	2.06398e-25	3.32569e-23
E2f8	57.0934	1.67061	0.318045	5.25274	1.49855e-07	3.78466e-06
Fgr	31.9304	1.66998	0.32573	5.12689	2.94567e-07	6.94945e-06
Gpr84	88.8667	1.66988	0.281768	5.92645	3.0956e-09	1.05009e-07
Vav1	425.473	1.6667	0.225866	7.37917	1.59282e-13	9.98642e-12
Tlr4	211.22	1.66443	0.239212	6.95796	3.45238e-12	1.86047e-10
Apobec3	253.269	1.66348	0.227978	7.29669	2.94931e-13	1.77322e-11
Gusb	1234.13	1.66343	0.195003	8.5303	1.45965e-17	1.34185e-15
Tnfrsf12a	277.25	1.66279	0.204201	8.14292	3.85855e-16	3.22139e-14
Ncaph	115.906	1.65885	0.274777	6.03709	1.56916e-09	5.56913e-08
Alox5ap	235.866	1.65464	0.193983	8.52983	1.46569e-17	1.34185e-15
Fcgr1	289.665	1.65313	0.238398	6.93433	4.08157e-12	2.16337e-10
Tnfrsf23	60.7633	1.65219	0.276806	5.96876	2.39064e-09	8.28396e-08
Procr	48.5323	1.65168	0.294706	5.60451	2.08846e-08	6.16325e-07
Cxcl10	64.0484	1.64898	0.326256	5.05424	4.321e-07	9.80269e-06
Cd22	53.9359	1.64844	0.321627	5.12532	2.97039e-07	6.98713e-06
Zc3h12d	18.9857	1.64803	0.32493	5.07196	3.93737e-07	9.02458e-06
C1qb	3261.84	1.64644	0.171024	9.62693	6.15422e-22	8.12811e-20
Chaf1b	64.1159	1.64518	0.280908	5.85664	4.72328e-09	1.55319e-07
Ercc6l	37.5398	1.6371	0.327963	4.99172	5.98447e-07	1.32638e-05
Pycard	256.515	1.63677	0.216102	7.57406	3.61733e-14	2.46975e-12
Havcr2	242.594	1.6365	0.231763	7.06112	1.65166e-12	9.37083e-11
Klk9	26.8707	1.63504	0.325334	5.02571	5.01572e-07	1.12717e-05
Cd38	258.976	1.63027	0.231217	7.05084	1.77845e-12	1.00197e-10
Birc5	69.5901	1.62651	0.313129	5.19438	2.05399e-07	4.98432e-06
Aqp1	46.3123	1.62615	0.309049	5.26178	1.42664e-07	3.62007e-06
Ifitm2	583.11	1.62562	0.151604	10.7228	7.9598e-27	1.45746e-24
Chil3	196.114	1.6235	0.318309	5.10039	3.38959e-07	7.89254e-06
Kif14	54.9111	1.61752	0.317325	5.09736	3.44428e-07	7.97379e-06
Cenpa	136.555	1.61634	0.217917	7.41726	1.19569e-13	7.67574e-12
Kif23	92.6147	1.61603	0.274472	5.88778	3.91425e-09	1.30042e-07
Tnfrsf1b	524.697	1.61485	0.187859	8.59605	8.25068e-18	7.86646e-16
Gbp3	314.77	1.61379	0.2519	6.40649	1.48908e-10	6.3141e-09
Mdfic	251.244	1.6137	0.244626	6.59658	4.20745e-11	1.95373e-09
Tgm2	1767.71	1.61079	0.159728	10.0846	6.46299e-24	9.64243e-22
Kif20b	110.076	1.61069	0.287095	5.6103	2.01978e-08	5.98247e-07
Cd86	115.117	1.60987	0.237375	6.78197	1.18548e-11	5.91383e-10
Eda2r	51.6266	1.60753	0.311208	5.16546	2.39847e-07	5.76815e-06
Mpeg1	3036.54	1.60625	0.308027	5.21465	1.84162e-07	4.50974e-06
Lgals9	473.486	1.60537	0.16655	9.63898	5.47301e-22	7.28815e-20
C4b	3606.43	1.60246	0.165873	9.66078	4.42499e-22	5.94165e-20
Il13ra1	496.176	1.60083	0.21242	7.53616	4.83994e-14	3.22256e-12
Mcm3	291.074	1.59699	0.218521	7.30817	2.70805e-13	1.6466e-11
AF251705	183.127	1.59676	0.24482	6.52218	6.92947e-11	3.10151e-09
Asf1b	62.1309	1.59444	0.293722	5.42839	5.68638e-08	1.5609e-06
Gsg2	26.406	1.59219	0.327528	4.86123	1.16659e-06	2.40067e-05
Tubb6	479.681	1.59071	0.196119	8.11094	5.02315e-16	4.06724e-14
Emp3	166.906	1.58757	0.254299	6.24293	4.29444e-10	1.66337e-08
Kif11	179.164	1.58552	0.288314	5.49926	3.81394e-08	1.08384e-06
C1qa	3756.39	1.58244	0.187117	8.45695	2.74473e-17	2.45699e-15
Ctss	3422.3	1.58119	0.149621	10.5679	4.196e-26	7.26991e-24
Ppic	98.2749	1.57885	0.276704	5.70592	1.15713e-08	3.58555e-07
Top2a	472.476	1.57577	0.327159	4.81651	1.46093e-06	2.93516e-05
Pdpn	762.138	1.57369	0.161289	9.75695	1.7226e-22	2.39278e-20
Lyn	683.041	1.57034	0.185273	8.47582	2.33435e-17	2.1013e-15
Ifi27l2a	71.0782	1.56744	0.284795	5.50377	3.71763e-08	1.06022e-06
Cd9	1919.05	1.56635	0.147998	10.5836	3.5492e-26	6.21611e-24
Cd48	59.5761	1.56477	0.305709	5.1185	3.07972e-07	7.23375e-06
Lum	180.472	1.56446	0.282627	5.53544	3.1045e-08	8.93263e-07
Trim72	110.587	1.56352	0.298657	5.23518	1.64821e-07	4.13027e-06
Il21r	128.948	1.55658	0.243451	6.39382	1.6179e-10	6.80659e-09
Mnda	15.8131	1.55146	0.325593	4.76502	1.88834e-06	3.70155e-05
Rsad2	124.949	1.54287	0.285299	5.40791	6.37654e-08	1.73398e-06
Mcm10	65.135	1.53905	0.293191	5.24931	1.52668e-07	3.84365e-06
Cd63	1333.64	1.53844	0.127161	12.0983	1.07794e-33	3.15797e-31
Gcnt1	297.514	1.538	0.25061	6.13704	8.40753e-10	3.10712e-08
Tpm4	1381.89	1.53341	0.155178	9.88165	5.00042e-23	7.1939e-21
Lbp	196.051	1.5325	0.230848	6.63858	3.16721e-11	1.47922e-09
AA467197	25.4736	1.53199	0.322921	4.74415	2.09381e-06	4.06476e-05
Dcn	1089.67	1.5315	0.223122	6.86393	6.69894e-12	3.42667e-10
Slco2a1	208.226	1.5302	0.233498	6.55338	5.625e-11	2.56758e-09
Pilra	25.3224	1.52806	0.327415	4.66702	3.05593e-06	5.71896e-05
Mt2	10340.8	1.52607	0.31966	4.77402	1.80581e-06	3.57018e-05
Pla1a	121.761	1.52315	0.243521	6.2547	3.9829e-10	1.55391e-08
Ecm1	696.559	1.52148	0.202654	7.5078	6.01305e-14	3.97083e-12
Cyp1b1	399.618	1.51661	0.20402	7.43362	1.05662e-13	6.81016e-12
Fli1	509.662	1.51546	0.216952	6.98524	2.84377e-12	1.56388e-10
B3gnt3	128.544	1.51441	0.279418	5.41988	5.96406e-08	1.6288e-06
Mvp	674.193	1.5132	0.189811	7.97213	1.55963e-15	1.20819e-13
Cenpi	39.9114	1.49809	0.31756	4.7175	2.3876e-06	4.57993e-05
Liph	55.7317	1.49617	0.303363	4.93195	8.14122e-07	1.75374e-05
Abhd15	149.276	1.4953	0.219737	6.80496	1.01079e-11	5.08965e-10
Hn1l	294.476	1.49347	0.202919	7.35994	1.83988e-13	1.14463e-11
Smim3	459.71	1.49233	0.220468	6.76894	1.2973e-11	6.39248e-10
Cdca8	92.4881	1.48769	0.278047	5.35049	8.77161e-08	2.3208e-06
Arhgap30	282.172	1.48529	0.225989	6.5724	4.95096e-11	2.27279e-09
Vwf	6416.61	1.48014	0.170706	8.6707	4.2949e-18	4.21974e-16
Abcc3	387.879	1.47904	0.24045	6.15112	7.69376e-10	2.86967e-08
Tpx2	232.369	1.47522	0.286572	5.14781	2.63551e-07	6.29126e-06
Galnt15	387.582	1.47275	0.259318	5.67929	1.35254e-08	4.13538e-07
Lao1	38.6886	1.47198	0.324159	4.54093	5.6007e-06	9.88435e-05
Sgol1	37.9254	1.46912	0.323665	4.53902	5.65152e-06	9.96311e-05
Adm	112.088	1.46908	0.252615	5.81548	6.04598e-09	1.94838e-07
Phf11d	31.1898	1.46548	0.311897	4.69861	2.61942e-06	4.94804e-05
Plce1	1783.38	1.45836	0.163043	8.94462	3.73246e-19	3.98286e-17
Wdr62	154.558	1.45751	0.213749	6.81877	9.18235e-12	4.6561e-10
Hk2	498.254	1.45731	0.153355	9.50283	2.04267e-21	2.61218e-19
Psmb8	272.24	1.45664	0.208371	6.99059	2.7373e-12	1.51048e-10
Foxf1	93.4386	1.45566	0.258059	5.64079	1.69277e-08	5.08872e-07
Cep55	35.5318	1.45192	0.327849	4.42862	9.48383e-06	0.000156571
Lgmn	8224.53	1.45158	0.135079	10.7461	6.18091e-27	1.15806e-24
Cnr2	33.9719	1.44651	0.307297	4.70721	2.51129e-06	4.76738e-05
P2ry6	224.952	1.44303	0.259194	5.56735	2.58638e-08	7.50947e-07
Cdk6	123.065	1.44105	0.254413	5.66423	1.47688e-08	4.48289e-07
Osm	13.3595	1.44022	0.32619	4.41527	1.00885e-05	0.000165873
Rhbdf2	125.799	1.43877	0.247551	5.81201	6.1727e-09	1.97735e-07
Ncapg	81.5262	1.43786	0.313212	4.59068	4.41794e-06	7.90081e-05
Fignl1	58.5409	1.43655	0.311465	4.61224	3.98344e-06	7.21181e-05
Ctsz	2508.4	1.43616	0.173115	8.29595	1.07725e-16	9.3321e-15
Nipal1	14.3554	1.43586	0.316847	4.5317	5.85112e-06	0.000102701
Rab20	37.2139	1.43212	0.303608	4.717	2.39343e-06	4.58566e-05
Zbp1	31.827	1.42988	0.324131	4.41144	1.02685e-05	0.000168489
Prc1	236.944	1.42894	0.281341	5.07901	3.79397e-07	8.74568e-06
Sdc1	113.424	1.42557	0.263087	5.41863	6.00582e-08	1.63743e-06
Hist1h3c	357.325	1.42534	0.327376	4.35383	1.3378e-05	0.000212165
Trim30a	181.459	1.42485	0.23665	6.02093	1.73423e-09	6.08792e-08
Lyve1	94.1713	1.42139	0.264908	5.36558	8.06901e-08	2.15973e-06
Hist1h2bh	179.082	1.42089	0.298125	4.76609	1.87837e-06	3.68957e-05
Hpgds	382.426	1.41581	0.227713	6.21754	5.05022e-10	1.93288e-08
Slc43a1	46.2307	1.41577	0.327287	4.32577	1.51999e-05	0.000237091
Stat3	4775.71	1.41541	0.158579	8.92559	4.43331e-19	4.6996e-17
Ncf4	63.547	1.41359	0.286745	4.92977	8.23247e-07	1.76576e-05
Adamts9	323.848	1.40678	0.219902	6.39732	1.58126e-10	6.66987e-09
Adgre1	613.99	1.40626	0.315811	4.45285	8.47379e-06	0.00014149
Stil	78.2266	1.40479	0.284915	4.93057	8.1991e-07	1.7615e-05
Eif2ak2	494.644	1.39967	0.187349	7.47089	7.96534e-14	5.17523e-12
Dbf4	105.287	1.39842	0.247691	5.64582	1.64394e-08	4.95119e-07
Nid1	889.184	1.39816	0.200477	6.97418	3.07665e-12	1.66916e-10
Slfn2	151.32	1.39811	0.257937	5.42033	5.94893e-08	1.62742e-06
Hmmr	98.4941	1.39626	0.291336	4.7926	1.6463e-06	3.27492e-05
Aplnr	30.7594	1.39254	0.325811	4.27407	1.91936e-05	0.000288963
Cenpe	212.79	1.38952	0.284478	4.88444	1.03722e-06	2.16485e-05
Arhgdib	626.427	1.38741	0.178174	7.78682	6.87192e-15	5.07923e-13
2810417H13Rik	78.4522	1.38612	0.318197	4.35619	1.32349e-05	0.000210724
Cytip	18.3959	1.38354	0.327938	4.21891	2.45485e-05	0.000355391
Ly9	57.983	1.3786	0.327917	4.20411	2.62116e-05	0.00037676
Hfe	243.689	1.37826	0.182176	7.56553	3.86283e-14	2.6152e-12
Ptpn6	340.297	1.37404	0.227776	6.03239	1.61553e-09	5.69605e-08
Lgals1	1212.29	1.37245	0.320424	4.28323	1.84203e-05	0.000280007
Nckap1l	981.972	1.36885	0.205691	6.65491	2.83467e-11	1.32776e-09
Ulbp1	18.3273	1.36619	0.326591	4.1832	2.87435e-05	0.000406267
Edn1	292.911	1.366	0.258783	5.27857	1.30196e-07	3.3352e-06
Fermt3	400.348	1.36399	0.21758	6.2689	3.63598e-10	1.42894e-08
Igsf6	170.335	1.36326	0.25801	5.28375	1.26564e-07	3.2525e-06
Pecam1	1428.66	1.36023	0.167425	8.12444	4.49428e-16	3.71366e-14
Ticam2	51.8316	1.35735	0.301627	4.5001	6.79228e-06	0.000117429
Tspan4	837.501	1.35558	0.161784	8.37896	5.33991e-17	4.70175e-15
Grn	4705.36	1.35379	0.177966	7.60702	2.80484e-14	1.93967e-12
Parp9	253.635	1.35312	0.201722	6.70787	1.97491e-11	9.499e-10
Fxyd5	396.462	1.35073	0.176419	7.6564	1.91223e-14	1.35735e-12
Tcirg1	540.407	1.34931	0.156449	8.6246	6.43198e-18	6.16895e-16
Ly6a	1139.82	1.34924	0.177789	7.58903	3.22311e-14	2.2194e-12
Layn	213.962	1.34851	0.184685	7.30167	2.84221e-13	1.71522e-11
Slc2a9	70.2365	1.34513	0.260629	5.16108	2.45535e-07	5.89613e-06
Nlrc5	128.01	1.34465	0.25775	5.21689	1.81957e-07	4.46931e-06
Tap1	284.552	1.3445	0.217694	6.17612	6.56949e-10	2.46746e-08
Lcp2	250.933	1.34324	0.226481	5.93091	3.01263e-09	1.02627e-07
Kntc1	75.2477	1.34138	0.317407	4.22606	2.37817e-05	0.000347097
Fn1	10043.4	1.34092	0.197384	6.79344	1.09489e-11	5.49593e-10
Itgax	42.6528	1.34089	0.323115	4.14988	3.32648e-05	0.000460145
Anxa3	541.497	1.34043	0.193872	6.91399	4.71207e-12	2.48123e-10
Tlr6	40.0818	1.34029	0.30629	4.3759	1.20935e-05	0.000194862
Loxl1	218.095	1.33995	0.195087	6.86844	6.49072e-12	3.34138e-10
Ptgr1	49.809	1.33385	0.294063	4.53593	5.73491e-06	0.000100991
Il6	14.5063	1.32925	0.320445	4.14813	3.35197e-05	0.00046321
Plscr1	103.521	1.32823	0.2431	5.46371	4.66284e-08	1.29987e-06
Cenpf	204.353	1.32757	0.326703	4.06354	4.83334e-05	0.000635233
Prg4	617.979	1.3262	0.214248	6.19003	6.0154e-10	2.27526e-08
Hbegf	761.937	1.32272	0.148457	8.90976	5.11448e-19	5.36618e-17
Ltbr	577.474	1.32215	0.164293	8.04751	8.44953e-16	6.73997e-14
Tgfb1	610.045	1.32198	0.184541	7.1636	7.85851e-13	4.5385e-11
Plk1	106.592	1.3218	0.291615	4.53268	5.82387e-06	0.000102441
Irf8	421.661	1.32065	0.19838	6.65714	2.79203e-11	1.3116e-09
Epha2	144.548	1.31935	0.21626	6.10079	1.05546e-09	3.86514e-08
Bst2	154.698	1.31688	0.207325	6.35176	2.12865e-10	8.68327e-09
Syt15	99.8734	1.31643	0.26247	5.01554	5.28857e-07	1.18464e-05
Tmem37	69.7197	1.31522	0.259085	5.07641	3.84639e-07	8.85385e-06
Aldh1a2	554.03	1.31422	0.212787	6.17624	6.56447e-10	2.46746e-08
Fas	93.7287	1.312	0.28299	4.63622	3.54839e-06	6.50458e-05
Map3k6	613.488	1.31077	0.230306	5.69144	1.25976e-08	3.87375e-07
Fam64a	36.878	1.30795	0.3278	3.99008	6.60513e-05	0.000839341
Rhoc	743.597	1.30674	0.155783	8.38823	4.9352e-17	4.36928e-15
Myof	697.56	1.30668	0.211823	6.16871	6.88511e-10	2.58e-08
Klf4	465.603	1.30431	0.17918	7.2793	3.35555e-13	2.00996e-11
Cmklr1	296.252	1.30327	0.221976	5.87123	4.32567e-09	1.42535e-07
Hrct1	56.0898	1.30199	0.29671	4.38809	1.14352e-05	0.000185555
Cnn3	3311.09	1.29937	0.139427	9.31938	1.17019e-20	1.42843e-18
Tgfbr2	1797.18	1.29702	0.151739	8.54769	1.25573e-17	1.16285e-15
Fcrls	2071.2	1.29658	0.313629	4.13411	3.56332e-05	0.000486987
Wwtr1	1278.32	1.2958	0.175732	7.37374	1.65902e-13	1.03611e-11
Tgif1	105.247	1.29562	0.244934	5.28968	1.22534e-07	3.15397e-06
Pf4	64.8668	1.29437	0.280393	4.61626	3.90716e-06	7.08964e-05
Gbp7	429.38	1.29223	0.186249	6.93819	3.97156e-12	2.11201e-10
Rrm2	201.292	1.2918	0.327821	3.94057	8.12869e-05	0.00100161
Plcg2	423.233	1.29042	0.211927	6.08901	1.13608e-09	4.13221e-08
Litaf	897.102	1.28719	0.152317	8.45073	2.89489e-17	2.57709e-15
Fgl2	173.316	1.2868	0.236494	5.44117	5.29324e-08	1.4593e-06
Nfkbia	1716.32	1.28523	0.183079	7.02008	2.21747e-12	1.23634e-10
Btk	81.7621	1.28515	0.321535	3.99692	6.41721e-05	0.000819338
Snai1	63.3005	1.28473	0.278689	4.6099	4.02863e-06	7.27904e-05
Naip5	88.7703	1.28323	0.293969	4.36518	1.27019e-05	0.000203446
Pyhin1	26.4677	1.28164	0.327837	3.9094	9.25273e-05	0.00112417
Ctsd	25346.9	1.27765	0.190757	6.6978	2.11576e-11	1.01462e-09
Ddias	55.8183	1.27577	0.283638	4.49789	6.86314e-06	0.0001184
Hspb6	357.133	1.27476	0.197646	6.44972	1.12054e-10	4.86664e-09
Ikzf1	391.236	1.27094	0.203217	6.25411	3.99796e-10	1.55602e-08
Cd33	298.578	1.26013	0.217786	5.78609	7.2044e-09	2.28513e-07
Ehd4	1131.25	1.25998	0.138165	9.11942	7.55302e-20	8.51062e-18
Stab1	2587.06	1.25956	0.318092	3.95975	7.50295e-05	0.000935721
Gpnmb	428.079	1.25933	0.327559	3.84458	0.000120759	0.00141409
Cxcl1	25.1837	1.25434	0.327334	3.83198	0.000127116	0.00146796
Cyyr1	325.873	1.25373	0.190663	6.57564	4.84456e-11	2.23669e-09
Mgp	912.799	1.25236	0.166057	7.54176	4.63664e-14	3.10001e-12
Piezo1	864.14	1.24992	0.169978	7.35341	1.93209e-13	1.19279e-11
Bin2	251.362	1.24908	0.251046	4.97549	6.50838e-07	1.4346e-05
Clca3a1	46.6581	1.24772	0.299343	4.1682	3.07021e-05	0.000430925
Itpripl2	774.186	1.24636	0.169493	7.35346	1.93146e-13	1.19279e-11
Oasl2	232.371	1.2452	0.208546	5.97086	2.3601e-09	8.21344e-08
Itga5	730.259	1.24344	0.186632	6.66251	2.69191e-11	1.27199e-09
Cdc20	99.5449	1.24078	0.276152	4.49312	7.01865e-06	0.00012031
Gm5431	28.4602	1.23979	0.326298	3.79956	0.000144956	0.00164208
Hcls1	311.626	1.23738	0.196162	6.30794	2.82779e-10	1.13344e-08
Fkbp5	4093.88	1.23733	0.210362	5.88194	4.05486e-09	1.3416e-07
Ldlrap1	290.113	1.23596	0.189383	6.52625	6.74389e-11	3.02686e-09
Samsn1	95.09	1.23468	0.286349	4.31181	1.61924e-05	0.000250632
Gngt2	89.1086	1.23462	0.255426	4.83356	1.34114e-06	2.72164e-05
Slfn8	83.1418	1.23419	0.255973	4.82157	1.42431e-06	2.86515e-05
Espl1	124.861	1.2298	0.272495	4.51313	6.38788e-06	0.000111273
Clec5a	100.364	1.22975	0.261254	4.70708	2.51288e-06	4.76738e-05
Cxcr2	13.0268	1.22967	0.324543	3.78892	0.000151306	0.00170251
Ppp1r18	714.137	1.2296	0.139643	8.80531	1.30489e-18	1.33074e-16
Il1r2	35.1421	1.22934	0.316611	3.88282	0.000103252	0.00123511
Clec14a	426.756	1.22801	0.208141	5.89991	3.63699e-09	1.21583e-07
Tram2	80.7951	1.22451	0.274376	4.46289	8.08628e-06	0.000135648
Cp	1433.07	1.22417	0.131506	9.30883	1.29253e-20	1.56591e-18
Zc3hav1	401.847	1.22359	0.172085	7.11038	1.1572e-12	6.58867e-11
Irf5	284.252	1.22346	0.19499	6.27449	3.50789e-10	1.38536e-08
Rad54l	92.181	1.22244	0.272018	4.49397	6.99058e-06	0.000119957
B430306N03Rik	27.9982	1.22114	0.327918	3.72391	0.000196164	0.00210859
Slc25a24	239.64	1.22076	0.191329	6.38046	1.76559e-10	7.33222e-09
Kif20a	215.768	1.21954	0.20611	5.91692	3.28026e-09	1.10575e-07
Casp8	160.78	1.2193	0.277325	4.39665	1.09936e-05	0.000178748
Fam111a	194.94	1.21821	0.292792	4.16067	3.17311e-05	0.000443053
Cebpa	1027	1.21601	0.156188	7.78559	6.9391e-15	5.10547e-13
Slc39a8	239.262	1.21435	0.189788	6.39845	1.56958e-10	6.63795e-09
Birc3	133.104	1.21198	0.232886	5.20416	1.94877e-07	4.75766e-06
Vwa5a	1175.37	1.21072	0.141968	8.52811	1.48763e-17	1.35425e-15
Rhod	34.9835	1.21013	0.312109	3.87728	0.000105632	0.00125895
Pole	188.908	1.20929	0.222116	5.44442	5.19744e-08	1.43894e-06
Cdt1	159.57	1.20702	0.259867	4.64475	3.40482e-06	6.28201e-05
Thbs1	894.137	1.20539	0.322106	3.7422	0.000182414	0.00199543
Golm1	1434.28	1.20459	0.150954	7.97985	1.46515e-15	1.14048e-13
Knstrn	80.993	1.20333	0.321114	3.74736	0.000178702	0.00196013
Troap	17.1542	1.20292	0.321378	3.74302	0.000181824	0.00199166
Sash3	124.262	1.20262	0.256276	4.69268	2.69653e-06	5.08179e-05
Trpv4	102.691	1.20132	0.247148	4.86074	1.1695e-06	2.40359e-05
Slc37a2	272.425	1.20101	0.220845	5.43824	5.38105e-08	1.47961e-06
Tnfrsf10b	74.949	1.20043	0.262281	4.57689	4.71937e-06	8.39329e-05
St14	68.2562	1.19985	0.273966	4.37958	1.1891e-05	0.000192176
Ankle1	16.1724	1.19872	0.326587	3.67044	0.000242136	0.00252855
Was	93.8637	1.19797	0.278467	4.30201	1.69253e-05	0.000259731
Rnase4	639.029	1.1979	0.219463	5.45833	4.80644e-08	1.33758e-06
Hhex	122.086	1.19732	0.229018	5.22805	1.71303e-07	4.27276e-06
Ifit1	239.02	1.19719	0.222181	5.38833	7.11154e-08	1.91619e-06
Lgals3bp	1283.48	1.19708	0.128245	9.33431	1.01649e-20	1.25029e-18
Arhgap19	293.146	1.19697	0.185517	6.45206	1.10343e-10	4.83139e-09
Dpep2	13.0423	1.19664	0.315845	3.78869	0.000151447	0.0017029
Treh	31.1	1.19647	0.327962	3.6482	0.000264087	0.00271034
Mpzl2	153.102	1.19589	0.271868	4.39877	1.08864e-05	0.000177544
Bcl2a1d	13.0247	1.1958	0.318909	3.74967	0.000177064	0.00194879
Olfr1033	15.8505	1.19293	0.326845	3.64983	0.000262416	0.00269835
Rasl11a	182.755	1.19267	0.243408	4.89987	9.58991e-07	2.0199e-05
Col4a2	4176.2	1.19105	0.174826	6.81275	9.57514e-12	4.83649e-10
Sgk1	7030.41	1.19095	0.215629	5.52312	3.33031e-08	9.54827e-07
Neurl3	77.4448	1.18983	0.285716	4.16439	3.12181e-05	0.000436647
Mlkl	17.4471	1.18687	0.327892	3.61971	0.000294939	0.00297953
Mustn1	89.8144	1.1851	0.246542	4.80687	1.53312e-06	3.06871e-05
Tead4	58.0602	1.18128	0.267718	4.4124	1.02232e-05	0.000167916
Hist1h2an	72.7165	1.17903	0.305565	3.85854	0.000114069	0.0013416
Il1rl1	12.1725	1.17752	0.321749	3.65974	0.000252467	0.00262113
Ehd2	642.708	1.17657	0.189027	6.22436	4.83526e-10	1.85501e-08
Spidr	218.903	1.17643	0.205155	5.73433	9.78994e-09	3.07496e-07
Syk	343.602	1.17442	0.212385	5.52969	3.20799e-08	9.21397e-07
Mastl	152.527	1.1734	0.241805	4.8527	1.21793e-06	2.49041e-05
Hmha1	446.077	1.17252	0.223277	5.25144	1.50913e-07	3.80541e-06
Ahnak	12871.6	1.17201	0.158631	7.38823	1.48792e-13	9.36518e-12
Cdkn2c	148.831	1.16973	0.260251	4.49464	6.96882e-06	0.000119824
Dap	355.708	1.16589	0.165287	7.05375	1.74162e-12	9.84655e-11
Folr2	44.4009	1.16474	0.301555	3.86244	0.000112259	0.00132515
Trem1	8.48069	1.1646	0.303191	3.84115	0.000122459	0.00142984
Apbb1ip	473.742	1.15739	0.202863	5.70529	1.16147e-08	3.59208e-07
Hlx	96.0219	1.15681	0.248724	4.65099	3.3035e-06	6.11831e-05
Cela1	111.474	1.15592	0.226299	5.10794	3.25694e-07	7.6167e-06
Sh3bp2	216.842	1.15577	0.190195	6.07679	1.22611e-09	4.42966e-08
Hck	157.508	1.15575	0.232673	4.96726	6.79038e-07	1.48673e-05
Serpina3g	38.6992	1.15531	0.32285	3.57847	0.000345613	0.00341648
F10	13.5462	1.14987	0.316281	3.6356	0.00027734	0.00282476
Itga6	1874.13	1.14872	0.182965	6.27833	3.42222e-10	1.35485e-08
Cdkn1a	2035.46	1.147	0.327939	3.4976	0.00046947	0.00440825
Sgpl1	2239.09	1.14584	0.133621	8.57528	9.88443e-18	9.25975e-16
Myd88	296.436	1.14434	0.168933	6.77389	1.25361e-11	6.23441e-10
Iqgap1	2470.28	1.14371	0.164387	6.95741	3.46583e-12	1.8615e-10
Bub1b	233.541	1.14295	0.205142	5.5715	2.52559e-08	7.38564e-07
Map3k8	133.418	1.14284	0.242747	4.70794	2.5023e-06	4.76027e-05
Adap2	387.476	1.1417	0.213991	5.33526	9.54103e-08	2.51223e-06
Irgm1	930.169	1.14123	0.327806	3.48142	0.000498764	0.00462138
Upp1	91.7622	1.13962	0.259902	4.38481	1.16086e-05	0.0001878
Ccl17	92.253	1.13851	0.308436	3.69122	0.000223179	0.00235192
Dnase2a	253.46	1.137	0.233393	4.87163	1.1068e-06	2.28932e-05
Plscr2	88.8102	1.13648	0.26556	4.27959	1.87241e-05	0.000283798
Gas2l3	228.522	1.13626	0.23302	4.87626	1.08118e-06	2.24789e-05
Emcn	297.309	1.13574	0.217321	5.22608	1.73141e-07	4.30528e-06
Tead1	1723.88	1.13487	0.156334	7.25927	3.89185e-13	2.30549e-11
Txnip	2065.76	1.13211	0.220138	5.1427	2.70824e-07	6.43626e-06
Sgol2a	112.886	1.13118	0.243796	4.63985	3.48666e-06	6.41331e-05
Diap3	96.4129	1.13071	0.286941	3.94058	8.12855e-05	0.00100161
Muc1	36.9956	1.12938	0.323841	3.48745	0.000487649	0.00454453
Igfbp2	1511.39	1.12869	0.17668	6.38836	1.6768e-10	7.01772e-09
Ace2	83.3402	1.12806	0.2558	4.40992	1.03407e-05	0.000169329
Shcbp1	43.622	1.12716	0.31959	3.52688	0.000420487	0.00401013
Mxra8	288.586	1.12679	0.172056	6.54897	5.79344e-11	2.62218e-09
Hvcn1	138.498	1.12401	0.216517	5.19134	2.08784e-07	5.05884e-06
Grrp1	213.2	1.12386	0.210011	5.35146	8.72481e-08	2.31222e-06
Spdl1	39.5793	1.12345	0.319713	3.51394	0.00044151	0.00417736
Slc11a1	170.057	1.12024	0.228134	4.91046	9.08628e-07	1.92388e-05
Mt1	14235.5	1.11956	0.297849	3.75881	0.000170725	0.00188592
Adgrg3	36.4687	1.11776	0.301639	3.70561	0.000210881	0.00223842
Mgst1	289.996	1.1177	0.192327	5.81146	6.19307e-09	1.97994e-07
Ripk1	382.414	1.117	0.184615	6.05043	1.44462e-09	5.19579e-08
Col18a1	499.064	1.11694	0.198143	5.63701	1.73025e-08	5.19173e-07
Gm1966	57.0888	1.11613	0.324257	3.44213	0.000577154	0.00518377
Itga7	706.075	1.1153	0.153442	7.26857	3.63305e-13	2.16012e-11
Fgf2	70.2093	1.1138	0.273231	4.07641	4.57364e-05	0.000606716
Anxa1	102.859	1.11367	0.268967	4.14053	3.46498e-05	0.000475159
Lair1	464.836	1.11348	0.185706	5.99596	2.02284e-09	7.08565e-08
Trpm6	79.3703	1.11312	0.260636	4.27081	1.94767e-05	0.000292477
Nid2	290.806	1.11271	0.197455	5.63528	1.74778e-08	5.23455e-07
Col5a2	289.813	1.11184	0.276521	4.02081	5.79985e-05	0.000751229
Slc22a4	343.753	1.10931	0.199463	5.56152	2.67439e-08	7.73654e-07
Uaca	807.442	1.10925	0.179428	6.18212	6.32445e-10	2.38655e-08
Mtmr11	417.647	1.10804	0.165646	6.68922	2.24365e-11	1.07276e-09
Emilin1	237.741	1.10705	0.256091	4.32288	1.54005e-05	0.000239989
Nlrp3	68.694	1.10644	0.263911	4.19248	2.75927e-05	0.000393801
Mybl2	37.0002	1.10529	0.305031	3.62355	0.000290591	0.00294113
Trem2	530.301	1.10413	0.226419	4.87651	1.07979e-06	2.24788e-05
Fes	208.663	1.10343	0.261664	4.21698	2.47591e-05	0.000358117
S100a8	24.8757	1.10287	0.322053	3.42451	0.000615899	0.00546776
Elk3	643.38	1.10283	0.17431	6.32681	2.50274e-10	1.01069e-08
5430427O19Rik	30.8209	1.10227	0.31717	3.47533	0.000510233	0.00469525
Trim30d	75.7579	1.10223	0.261744	4.21109	2.54141e-05	0.00036595
Fam107b	407.062	1.09912	0.186385	5.89703	3.70105e-09	1.23468e-07
Blnk	439.133	1.09764	0.225791	4.86133	1.16602e-06	2.40067e-05
4930486L24Rik	16.7669	1.09721	0.324227	3.38409	0.000714148	0.00617332
Tbxas1	151.53	1.09473	0.261668	4.18366	2.86847e-05	0.00040604
Ifi44	41.8745	1.09454	0.298566	3.666	0.000246378	0.00256619
Tacc3	264.732	1.09454	0.215929	5.06897	3.99984e-07	9.14176e-06
E2f7	40.4248	1.09137	0.313432	3.48198	0.000497712	0.00461694
Gins2	58.9331	1.09128	0.290867	3.75182	0.000175556	0.00193616
Aqp4	4938.66	1.09089	0.169587	6.4326	1.2544e-10	5.41883e-09
Plbd1	32.2104	1.0897	0.325417	3.34862	0.000812159	0.00689116
Itgb1	3942.02	1.08867	0.131286	8.29234	1.11044e-16	9.53236e-15
P4ha3	170.792	1.08704	0.213201	5.09866	3.42075e-07	7.94215e-06
Cxcr4	102.408	1.08693	0.291349	3.73068	0.00019096	0.00207062
Gm4951	36.0318	1.0859	0.318285	3.41172	0.000645549	0.005684
Tex35	31.6342	1.085	0.327132	3.31669	0.000910894	0.00756169
Il6ra	394.146	1.08364	0.170231	6.36572	1.94373e-10	8.01006e-09
Cd101	28.9244	1.08305	0.324661	3.33592	0.000850168	0.00716837
Wdfy4	421.761	1.08295	0.207359	5.22258	1.76448e-07	4.36059e-06
Lacc1	208.973	1.08288	0.241309	4.48752	7.20567e-06	0.000123123
B3gnt5	60.9727	1.08281	0.279591	3.87285	0.000107572	0.00127669
Plau	227.456	1.08281	0.23585	4.59109	4.40938e-06	7.89426e-05
Tcaf2	54.5529	1.08245	0.274048	3.94985	7.82005e-05	0.000972257
Tmem123	613.476	1.08111	0.179124	6.03554	1.58436e-09	5.61074e-08
Smtnl2	102.265	1.08082	0.318017	3.39863	0.000677242	0.00592422
Rad51	68.1701	1.08069	0.290444	3.72081	0.000198582	0.00212608
Inpp5d	1303.87	1.07894	0.160518	6.72162	1.79716e-11	8.69599e-10
Fosl1	22.3852	1.07756	0.325137	3.31418	0.000919135	0.00761833
Brca1	141.271	1.07421	0.259646	4.13722	3.5154e-05	0.000481255
Pla2g4a	236.513	1.074	0.243486	4.41093	1.02927e-05	0.000168714
Hist1h3b	230.395	1.07369	0.326756	3.28591	0.00101654	0.00825579
Fabp4	11.2736	1.07261	0.321494	3.33631	0.000848977	0.00716207
Laptm5	2181.23	1.07252	0.149711	7.16392	7.84007e-13	4.5385e-11
Dna2	92.5509	1.07046	0.274031	3.90636	9.36985e-05	0.00113602
1810011O10Rik	56.8041	1.06765	0.281092	3.79823	0.000145734	0.00164671
Angptl4	199.804	1.0672	0.263283	4.05343	5.04713e-05	0.000661174
Igf2bp2	55.445	1.06695	0.290838	3.66853	0.000243952	0.0025442
Flna	5354.13	1.0668	0.17873	5.96878	2.39033e-09	8.28396e-08
Sp140	34.5113	1.06676	0.324577	3.28661	0.00101402	0.00824154
Gimap5	33.6112	1.06635	0.313841	3.39774	0.000679461	0.0059404
Nupr1	276.149	1.06619	0.204943	5.20235	1.96784e-07	4.7897e-06
Cd37	183.045	1.06614	0.249159	4.27896	1.8777e-05	0.000283821
S100a13	607.912	1.06479	0.161955	6.57461	4.87795e-11	2.24567e-09
Baz1a	236.198	1.06272	0.216293	4.91332	8.95452e-07	1.90098e-05
Ace	1947.11	1.06265	0.123775	8.58531	9.05884e-18	8.53597e-16
Cdh5	1338.39	1.06077	0.175506	6.04403	1.5031e-09	5.3583e-08
Nusap1	179.86	1.06004	0.253384	4.18353	2.87022e-05	0.00040604
Trip13	32.0604	1.05994	0.321632	3.29549	0.000982505	0.00804426
Vsig4	8.5213	1.05927	0.301282	3.51587	0.00043832	0.0041545
Tlr8	23.654	1.05914	0.326381	3.2451	0.0011741	0.00926462
Slc6a20b	93.8746	1.05777	0.303533	3.48486	0.000492392	0.00457814
Id1	1031.86	1.05772	0.162874	6.49406	8.35516e-11	3.70872e-09
Scn10a	106.001	1.05671	0.310755	3.40045	0.000672739	0.00589451
Ifit2	682.54	1.05663	0.168608	6.26678	3.68579e-10	1.44499e-08
Cyp4f18	66.3381	1.05531	0.306987	3.43763	0.000586821	0.0052443
F830016B08Rik	24.1516	1.05495	0.322911	3.26701	0.0010869	0.00870871
Spdef	49.421	1.05495	0.327883	3.21746	0.00129331	0.0100092
Ltbp2	74.006	1.05491	0.278386	3.78937	0.000151031	0.0017006
H2-Q4	330.075	1.05437	0.213343	4.94215	7.72647e-07	1.6711e-05
Hexb	6238.54	1.04855	0.186858	5.61149	2.00596e-08	5.95249e-07
Nfam1	201.947	1.04763	0.247113	4.23947	2.24051e-05	0.000330901
Gbp6	153.61	1.04727	0.326475	3.20782	0.00133746	0.010267
Fam46b	40.883	1.04687	0.322744	3.24364	0.00118012	0.00929841
Bmf	287.134	1.04634	0.212468	4.92471	8.44868e-07	1.80309e-05
Spata6	220.38	1.04568	0.211575	4.94237	7.71805e-07	1.6711e-05
Nlrc3	86.272	1.04539	0.267297	3.91096	9.19285e-05	0.00111792
Serpinh1	883.948	1.04188	0.150736	6.91192	4.78151e-12	2.50244e-10
Fbln5	382.81	1.0418	0.179689	5.79778	6.71995e-09	2.13989e-07
Prdm9	77.0361	1.04025	0.27369	3.80083	0.000144213	0.00163872
Dio2	3807.02	1.03924	0.159686	6.50806	7.61292e-11	3.38859e-09
Pmaip1	186.874	1.03923	0.249791	4.16041	3.17678e-05	0.000443182
Tnfrsf26	14.597	1.03863	0.324831	3.19745	0.0013865	0.010553
Itgam	1562.11	1.03831	0.17024	6.09908	1.0668e-09	3.89783e-08
Slc1a5	165.417	1.03831	0.207278	5.00925	5.46435e-07	1.21612e-05
Xlr	36.8075	1.03815	0.306326	3.38903	0.000701391	0.00608941
F7	11.1265	1.03786	0.323009	3.21311	0.00131307	0.0101232
Ptpn18	94.5089	1.03555	0.263318	3.93272	8.39903e-05	0.00103229
Sat1	1436.49	1.03507	0.164357	6.29768	3.02142e-10	1.20208e-08
Irak4	107.095	1.03304	0.274309	3.76599	0.000165893	0.00184602
Tfcp2l1	944.771	1.03195	0.161574	6.38685	1.69335e-10	7.06864e-09
Irf7	146.121	1.03086	0.223659	4.60906	4.045e-06	7.29867e-05
Nuf2	85.3267	1.02808	0.305405	3.3663	0.000761828	0.00652944
Fam167a	104.174	1.02808	0.258892	3.97107	7.15511e-05	0.0008993
Tmem176a	617.481	1.02628	0.156957	6.53862	6.20904e-11	2.80242e-09
Rtp4	105.569	1.02589	0.240036	4.27392	1.92068e-05	0.000288963
Palld	467.044	1.02412	0.151826	6.74536	1.52646e-11	7.47595e-10
Slamf6	14.9717	1.02273	0.327176	3.12593	0.00177245	0.0127887
Fgfr4	15.016	1.02184	0.327955	3.1158	0.00183448	0.0131432
Spsb1	1390.87	1.01906	0.222885	4.57211	4.82842e-06	8.57777e-05
1110007C09Rik	219.819	1.01847	0.19979	5.09772	3.43777e-07	7.97019e-06
Bag3	593.029	1.01744	0.160114	6.35446	2.09155e-10	8.55361e-09
Igtp	342.871	1.01726	0.254154	4.00255	6.26642e-05	0.000803908
Dysf	425.379	1.01652	0.188096	5.40428	6.50695e-08	1.76213e-06
Agpat2	91.6026	1.01525	0.264889	3.83275	0.000126718	0.00146576
Gja4	194.224	1.01362	0.194813	5.20305	1.96049e-07	4.77903e-06
Chek2	58.4039	1.0126	0.315206	3.21249	0.00131588	0.0101351
Stag3	39.5682	1.01242	0.308689	3.27974	0.00103904	0.00839622
Themis2	88.6866	1.01214	0.275455	3.67441	0.000238398	0.00249519
Ezr	5094.31	1.0112	0.180142	5.61333	1.98467e-08	5.91109e-07
Fhl3	85.2769	1.01029	0.252407	4.0026	6.26502e-05	0.000803908
Tes	153.898	1.00915	0.228895	4.4088	1.03945e-05	0.000170037
Fcrl1	25.9566	1.00824	0.324508	3.10699	0.00189006	0.013444
Abcb1b	247.959	1.008	0.192942	5.22439	1.74727e-07	4.3297e-06
Has2	35.6548	1.00681	0.325664	3.09155	0.00199116	0.0140225
Pdk4	721.62	1.00677	0.202863	4.96278	6.94908e-07	1.51721e-05
Renbp	181.775	1.00613	0.240411	4.18504	2.85114e-05	0.000404404
Cdc25c	28.6682	1.00554	0.322389	3.11902	0.00181451	0.0130291
Nt5dc2	183.031	1.00551	0.195451	5.14458	2.68116e-07	6.39076e-06
Tyms	89.5177	1.00547	0.282765	3.55584	0.000376778	0.00366607
Trim21	103.53	1.00237	0.269063	3.7254	0.000195009	0.00210039
Abca1	5723.14	1.00138	0.168219	5.95284	2.63528e-09	9.03451e-08
Adcy4	252.805	1.0001	0.209178	4.7811	1.74337e-06	3.45521e-05
Atp1a4	73.4398	0.999118	0.318303	3.13889	0.00169591	0.0123241
Tnfrsf11a	546.581	0.998771	0.176552	5.6571	1.53956e-08	4.66296e-07
Alox5	98.094	0.995732	0.239655	4.15485	3.25499e-05	0.00045233
Rbl1	180.883	0.995563	0.27082	3.6761	0.000236826	0.00248436
Cd300lb	8.89266	0.995433	0.311001	3.20074	0.00137076	0.0104628
Prph	99.9243	0.994619	0.243454	4.08546	4.39903e-05	0.000586768
Apob	40.9752	0.994075	0.31838	3.12229	0.00179451	0.0129094
Eln	497.178	0.993375	0.207895	4.77826	1.76818e-06	3.50008e-05
Efemp2	535.755	0.993173	0.185507	5.35384	8.61086e-08	2.28955e-06
Marco	7.63399	0.99215	0.29178	3.40033	0.000673046	0.00589451
Zbtb42	115.426	0.991773	0.282201	3.51442	0.000440709	0.00417469
Col7a1	123.431	0.989558	0.301199	3.28539	0.00101841	0.00826679
Tnfsf9	32.3189	0.989436	0.320882	3.08349	0.0020459	0.0143453
Dhrs1	2967.68	0.989302	0.174407	5.67236	1.40842e-08	4.29808e-07
Wnt3	159.967	0.988854	0.303821	3.25473	0.001135	0.00901345
Ccl7	14.0476	0.987955	0.326138	3.02925	0.00245161	0.0165273
Gm12250	32.3903	0.987332	0.309445	3.19065	0.00141952	0.0107383
Mis18bp1	84.0294	0.9869	0.300404	3.28524	0.00101897	0.00826718
1300017J02Rik	25.7352	0.986761	0.327596	3.01213	0.00259425	0.0173161
Casp4	24.1752	0.986591	0.32372	3.04766	0.00230627	0.0158132
Ceacam1	192.375	0.985984	0.248385	3.96958	7.20001e-05	0.000903534
Neil3	19.2757	0.984114	0.322945	3.04731	0.00230899	0.0158184
Clec4a1	26.307	0.983201	0.318242	3.08947	0.00200512	0.0141023
Pnlip	32.1752	0.983061	0.308168	3.19002	0.00142263	0.0107478
Anxa4	231.569	0.982985	0.224628	4.37607	1.2084e-05	0.000194862
Chil1	441.921	0.981983	0.17447	5.62838	1.81909e-08	5.43802e-07
Atoh8	127.577	0.981117	0.260625	3.76448	0.000166899	0.00185465
Pear1	400.264	0.98007	0.156219	6.2737	3.52566e-10	1.38897e-08
Cdk2	116.338	0.978478	0.252856	3.86971	0.000108964	0.00129193
Tead3	160.479	0.978192	0.231251	4.23001	2.33685e-05	0.000343242
Xdh	1006.54	0.97792	0.170967	5.71995	1.06555e-08	3.32737e-07
Emilin2	317.094	0.977768	0.199952	4.89002	1.00825e-06	2.11536e-05
Trf	16030.5	0.977663	0.181822	5.37704	7.57211e-08	2.03349e-06
Zmynd15	19.9142	0.977151	0.32696	2.98859	0.00280265	0.0183201
Kcnk6	321.829	0.976919	0.216497	4.51238	6.41032e-06	0.000111544
Glb1l3	9.34792	0.976144	0.308776	3.16133	0.0015705	0.0116027
Fbln2	359.634	0.975969	0.206097	4.73549	2.18527e-06	4.22197e-05
C1rl	35.2542	0.975757	0.30782	3.16989	0.00152496	0.011339
Mall	44.3655	0.97513	0.295505	3.29987	0.00096728	0.00794383
E2f2	79.0525	0.975	0.280105	3.48084	0.000499839	0.00462602
Soat2	20.1342	0.974477	0.323719	3.01025	0.00261031	0.0173873
Bmx	102.422	0.97384	0.256045	3.80339	0.000142732	0.00162304
Hspg2	1962.66	0.973086	0.182813	5.32285	1.02152e-07	2.67204e-06
Wipf1	1002.46	0.972901	0.163266	5.959	2.53782e-09	8.73759e-08
Vamp8	283.798	0.972033	0.201189	4.83144	1.3555e-06	2.74043e-05
Col3a1	536.897	0.971263	0.324667	2.99157	0.00277547	0.0181799
Pdlim4	492.726	0.971195	0.16702	5.81484	6.06934e-09	1.952e-07
Kif15	118.997	0.971185	0.291865	3.32752	0.00087623	0.00736116
Rab3il1	567.423	0.971081	0.197824	4.90882	9.16274e-07	1.93752e-05
Tfpi	199.233	0.969476	0.233896	4.14491	3.39948e-05	0.00046777
Plekhg6	31.6132	0.969409	0.315515	3.07246	0.002123	0.0147575
Pon3	112.662	0.96871	0.281703	3.43876	0.00058438	0.00523699
Brip1	43.2273	0.967917	0.326283	2.96649	0.00301216	0.0193821
Peg12	13.6213	0.967575	0.325707	2.97069	0.00297133	0.0191969
Plekhg2	520.048	0.967368	0.166023	5.8267	5.65357e-09	1.84405e-07
Acer2	650.695	0.96637	0.18317	5.27582	1.32163e-07	3.38023e-06
Gjc1	249.244	0.966172	0.196891	4.90713	9.24168e-07	1.95165e-05
Hspb8	802.054	0.965902	0.150532	6.41658	1.39367e-10	5.94081e-09
Mcm6	481.344	0.965318	0.21002	4.59631	4.3003e-06	7.70754e-05
Gimap4	22.5587	0.965009	0.32775	2.94434	0.00323642	0.0204343
Prss23	921.966	0.964516	0.157111	6.13909	8.29939e-10	3.07421e-08
Sdc4	6617.15	0.962791	0.190962	5.0418	4.61164e-07	1.04072e-05
Bpifc	13.005	0.962446	0.326838	2.94472	0.00323247	0.0204254
Pim1	280.758	0.96172	0.268641	3.57994	0.000343671	0.00339937
Ifit3	529.253	0.961403	0.214511	4.48183	7.4006e-06	0.000125787
Ftl1	8447.45	0.961226	0.126083	7.62373	2.46443e-14	1.71902e-12
Parp12	532.628	0.961028	0.162764	5.90444	3.53855e-09	1.18538e-07
Cdkn2a	7.58738	0.961012	0.307016	3.13017	0.00174703	0.0126517
Cd36	87.5081	0.9601	0.257486	3.72874	0.000192436	0.00208102
Aurka	101.424	0.957985	0.268602	3.56656	0.000361698	0.00354719
Mettl21c	32.8656	0.957647	0.324818	2.94826	0.00319568	0.0202485
Slc12a7	427.37	0.956765	0.196813	4.86129	1.16623e-06	2.40067e-05
Asb14	93.9595	0.956169	0.301507	3.1713	0.00151758	0.0112946
Adamts7	29.2957	0.955283	0.321342	2.97279	0.00295108	0.0190814
Mfsd1	1371.92	0.954924	0.136773	6.98184	2.91343e-12	1.59132e-10
Cd7	63.5492	0.954841	0.31277	3.05285	0.0022668	0.0156089
Tor4a	195.087	0.954361	0.230341	4.14326	3.42408e-05	0.0004701
Il20rb	39.9352	0.954091	0.316531	3.01421	0.00257652	0.0172116
Dtx3l	472.47	0.953902	0.176554	5.40288	6.55795e-08	1.77296e-06
Mcl1	4189.82	0.951966	0.136297	6.98448	2.85908e-12	1.56695e-10
Cyth4	530.67	0.951632	0.196464	4.84379	1.27385e-06	2.60146e-05
Mx1	24.7556	0.95098	0.327402	2.90462	0.00367695	0.0226046
Stat5a	150.657	0.950557	0.218671	4.34698	1.38027e-05	0.000218042
Tmem45a	37.9122	0.950454	0.298934	3.17948	0.00147538	0.0110533
Zc3h12a	111.607	0.949642	0.272336	3.48702	0.000488436	0.00454923
Piezo2	85.6042	0.948794	0.306963	3.09091	0.00199543	0.0140465
Dock8	531.343	0.948737	0.226961	4.18017	2.91289e-05	0.000410634
Hist1h2bl	120.322	0.94851	0.30564	3.10335	0.0019134	0.0135878
Dbi	2598.65	0.946997	0.165534	5.72087	1.05977e-08	3.31575e-07
Slc17a9	35.9525	0.945447	0.326944	2.89177	0.00383074	0.0233629
Nek2	97.3898	0.94502	0.253949	3.7213	0.000198203	0.00212398
Fcna	29.3475	0.944525	0.317233	2.97738	0.00290721	0.0188506
Itprip	87.2171	0.944318	0.240142	3.93234	8.41242e-05	0.00103315
Serping1	435.086	0.94386	0.180578	5.22688	1.72397e-07	4.2934e-06
Prss46	6.82984	0.943762	0.288378	3.27266	0.00106542	0.00856446
Cd24a	302.97	0.942021	0.244895	3.84663	0.000119752	0.00140434
LOC100038947	7.56027	0.940966	0.29377	3.20307	0.00135969	0.0104129
Phf19	73.6489	0.940853	0.283601	3.31752	0.000908202	0.00755101
Bik	11.3171	0.940435	0.3233	2.90887	0.00362742	0.0223342
Mrc1	453.267	0.940061	0.165131	5.69282	1.24961e-08	3.84991e-07
Runx3	9.76614	0.940007	0.305413	3.07782	0.0020852	0.0145828
Gimap6	140.573	0.939416	0.231612	4.056	4.99207e-05	0.000654493
Gsdmd	111.225	0.939122	0.292562	3.20999	0.0013274	0.0101995
Irak3	115.214	0.939095	0.270767	3.46827	0.000523816	0.00479559
Mc5r	24.6144	0.939083	0.318576	2.94775	0.00320096	0.0202661
Lrrc32	328.602	0.939017	0.202952	4.6268	3.71361e-06	6.7766e-05
Snap23	442.893	0.938946	0.202321	4.64086	3.46959e-06	6.3892e-05
Bard1	82.7193	0.936509	0.295958	3.16433	0.0015544	0.0115049
Epsti1	67.7782	0.935446	0.289462	3.23168	0.00123066	0.00961671
Tnfaip8	284.016	0.935222	0.224441	4.16689	3.08785e-05	0.00043282
Galnt4	277.409	0.932763	0.20719	4.50198	6.73246e-06	0.00011652
Melk	83.11	0.932277	0.291635	3.19672	0.00138999	0.0105646
H2-D1	785.354	0.932181	0.142717	6.5317	6.50292e-11	2.92686e-09
Plp2	85.9727	0.932135	0.265319	3.51325	0.000442653	0.00418572
Tifa	418.712	0.931659	0.323417	2.88068	0.00396819	0.0239743
C3	125.684	0.931169	0.281864	3.30361	0.000954484	0.0078668
Mafk	790.614	0.928867	0.243671	3.81197	0.000137864	0.00157435
Tagln	495.646	0.92877	0.191825	4.84175	1.28698e-06	2.62164e-05
Ptges	262.093	0.927683	0.216478	4.28535	1.82456e-05	0.000277874
S1pr3	581.424	0.926689	0.156904	5.90609	3.50329e-09	1.17601e-07
Clec4a2	33.1257	0.926615	0.310749	2.98188	0.00286485	0.0186586
Pmp22	981.859	0.924187	0.142806	6.47161	9.69673e-11	4.25731e-09
Acp5	18.1188	0.923972	0.323032	2.86031	0.00423225	0.0252011
Tmem176b	1188.56	0.922791	0.152617	6.04646	1.4806e-09	5.30153e-08
Akap12	2808.35	0.92242	0.13854	6.65815	2.77302e-11	1.30648e-09
Il1rn	12.7318	0.922273	0.319728	2.88456	0.00391962	0.0237432
Pyroxd2	57.47	0.92217	0.288018	3.20177	0.00136584	0.0104481
Tbx2	194.019	0.921927	0.19437	4.74316	2.10411e-06	4.07494e-05
Trim16	110.547	0.918564	0.231012	3.97626	7.00073e-05	0.000882651
Hs3st3b1	169.633	0.917548	0.203416	4.51071	6.4612e-06	0.000112308
Mmrn2	426.257	0.916675	0.221695	4.13485	3.55182e-05	0.000485828
Mmp14	684.925	0.916435	0.170981	5.35988	8.32793e-08	2.22145e-06
Depdc1a	7.95805	0.916379	0.302433	3.03003	0.00244533	0.0164929
Plat	1567.67	0.915172	0.145055	6.30915	2.80567e-10	1.12738e-08
Sphk1	243.646	0.914323	0.219431	4.1668	3.08908e-05	0.00043282
Hist1h2ah	42.1157	0.913817	0.32795	2.78645	0.00532893	0.0300543
Tirap	162.364	0.91289	0.240901	3.78949	0.00015096	0.0017006
H2-DMb1	68.8831	0.912741	0.274682	3.3229	0.000890854	0.00744905
Kifc1	92.4385	0.912602	0.277343	3.29052	0.00100002	0.00815039
Slfn5	451.463	0.91231	0.237604	3.83963	0.000123221	0.00143562
Mc4r	157.599	0.911843	0.217059	4.20091	2.65849e-05	0.000381445
Ttc12	113.318	0.911425	0.238764	3.81726	0.000134942	0.00154646
Oas3	11.5152	0.910032	0.307021	2.96407	0.00303599	0.0194757
Tmem154	31.7784	0.909878	0.312413	2.91242	0.00358637	0.0221322
Cd274	163.077	0.909868	0.293925	3.09558	0.00196426	0.0138695
Amigo2	491.296	0.909431	0.24589	3.69852	0.00021686	0.00229133
Slc44a3	17.3802	0.909418	0.327262	2.77887	0.00545487	0.0306466
Hist1h2bm	213.993	0.906245	0.276933	3.27244	0.00106624	0.00856446
Rhoh	39.2791	0.904849	0.314355	2.87843	0.00399658	0.0241187
Pla2g3	206.727	0.904829	0.248901	3.6353	0.000277662	0.00282626
Ostf1	575.904	0.904412	0.167243	5.40777	6.3815e-08	1.73398e-06
Dhh	22.9367	0.902718	0.323532	2.79019	0.00526763	0.0297815
Smc4	534.185	0.902318	0.210639	4.28372	1.83793e-05	0.000279646
Gch1	70.233	0.900349	0.262089	3.43528	0.000591953	0.00528136
Myl12a	1022.37	0.900208	0.129363	6.95879	3.43218e-12	1.8558e-10
Sla	561.358	0.899608	0.157914	5.69682	1.22062e-08	3.76778e-07
Gins1	46.3141	0.897697	0.295197	3.04101	0.00235785	0.0160551
Tnfaip8l2	121.874	0.896899	0.255549	3.5097	0.000448615	0.00423464
Ddit4	2213.35	0.896844	0.190798	4.70049	2.59539e-06	4.91416e-05
Cebpb	912.572	0.896121	0.168786	5.30922	1.10096e-07	2.86126e-06
Mfsd2b	83.3724	0.89553	0.307262	2.91454	0.00356209	0.0220245
Klk8	83.9473	0.894226	0.289731	3.0864	0.00202594	0.0142116
Iigp1	260.528	0.893811	0.315779	2.83049	0.00464764	0.0271528
Icosl	234.636	0.892682	0.187568	4.75924	1.94326e-06	3.80458e-05
Trim56	315.648	0.892388	0.170685	5.22828	1.71091e-07	4.27276e-06
Ctse	8.15001	0.891136	0.300363	2.96686	0.00300857	0.0193676
Aif1	222.992	0.89022	0.232898	3.82235	0.000132186	0.00151919
Mafb	1674.4	0.889735	0.121564	7.31909	2.49658e-13	1.52376e-11
Ier3	502.513	0.889052	0.191141	4.65128	3.29881e-06	6.11666e-05
Dennd2c	53.6807	0.888997	0.279859	3.17659	0.00149016	0.0111393
Pgm1	496.052	0.887442	0.179103	4.95493	7.23569e-07	1.5734e-05
S100a10	827.773	0.887369	0.168434	5.26833	1.3767e-07	3.51549e-06
Slc39a1	2836.94	0.887112	0.12334	7.19239	6.36676e-13	3.70352e-11
Map2k3	573.417	0.887081	0.15829	5.60414	2.09291e-08	6.16509e-07
Smagp	63.9615	0.886899	0.262027	3.38476	0.000712394	0.00616146
Ptgs2	835.579	0.886383	0.151455	5.85247	4.84335e-09	1.5862e-07
Erg	313.196	0.885974	0.175417	5.05067	4.40272e-07	9.96363e-06
Pik3cg	337.621	0.88582	0.241996	3.66047	0.000251754	0.00261542
Gpr156	64.2156	0.885668	0.303687	2.91638	0.00354117	0.0219373
Elf1	488.853	0.885356	0.183431	4.82666	1.38845e-06	2.80351e-05
Stra6l	15.2774	0.885218	0.308381	2.87053	0.00409779	0.0245639
Irf9	431.382	0.885122	0.16111	5.49389	3.93176e-08	1.1134e-06
Oas1b	27.5475	0.885114	0.313921	2.81955	0.00480912	0.0278739
Gna15	117.448	0.884667	0.255935	3.4566	0.000547035	0.00496864
Npcd	34.0505	0.884447	0.327048	2.70433	0.00684419	0.0366502
Aim2	124.183	0.884263	0.237291	3.72649	0.000194168	0.00209413
Ereg	6.41993	0.882174	0.283185	3.11519	0.00183828	0.0131587
Lamp2	4439.59	0.882044	0.137673	6.40678	1.48622e-10	6.3141e-09
Il10rb	417.796	0.881794	0.210892	4.18127	2.89891e-05	0.000409091
Apcdd1	1395.44	0.880564	0.158733	5.54744	2.89879e-08	8.35568e-07
Lpo	55.5378	0.880065	0.286791	3.06867	0.00215017	0.0149092
Rbpms	220.032	0.879438	0.195615	4.49577	6.93188e-06	0.000119331
Sap30	362.897	0.879224	0.213498	4.11819	3.81861e-05	0.000517923
Aff1	2434.86	0.878889	0.21315	4.12333	3.7343e-05	0.000507342
4930523C07Rik	101.413	0.878847	0.23126	3.80026	0.000144544	0.00164085
Rest	446.39	0.878513	0.199274	4.40857	1.04056e-05	0.000170046
Rrh	17.0924	0.878416	0.312215	2.8135	0.00490051	0.0282007
Igf1	580.409	0.876571	0.156389	5.60505	2.0819e-08	6.15517e-07
Bcl2a1a	13.9288	0.87642	0.325141	2.6955	0.00702823	0.0374243
Ptger4	111.485	0.876346	0.241311	3.6316	0.000281666	0.00286339
Ddx21	1684.71	0.875737	0.147895	5.92134	3.1932e-09	1.08092e-07
Bgn	879.6	0.874748	0.218006	4.0125	6.00789e-05	0.000774441
Tmem71	30.311	0.874305	0.309757	2.82256	0.00476426	0.0276836
Nek6	1405.08	0.874039	0.139869	6.24898	4.13146e-10	1.6041e-08
Eng	1947.1	0.873699	0.136998	6.37745	1.80065e-10	7.45857e-09
Rad51ap1	73.0486	0.872687	0.259989	3.35663	0.000788993	0.00673361
Tmc6	200.584	0.871428	0.196101	4.44377	8.83963e-06	0.000146838
Ucn2	6.18961	0.870593	0.28933	3.009	0.00262112	0.0174365
Isg15	78.2157	0.869776	0.265423	3.27694	0.00104937	0.00846274
Gprc5a	27.1351	0.868638	0.324037	2.68067	0.00734746	0.0386894
Gem	78.2772	0.867939	0.269691	3.21827	0.00128965	0.00999045
Itga1	659.909	0.867022	0.207927	4.16983	3.04826e-05	0.000428218
Ifit3b	249.51	0.866217	0.222618	3.89105	9.98108e-05	0.00119929
Fabp7	944.708	0.865793	0.324209	2.67048	0.0075743	0.0395607
Edem1	1763.41	0.865596	0.129411	6.68875	2.2509e-11	1.07304e-09
Nrap	105.418	0.865594	0.237873	3.63889	0.000273819	0.00279774
Batf	14.696	0.865454	0.327148	2.64545	0.00815816	0.0418848
Tmod3	1210.52	0.865123	0.138627	6.24064	4.35778e-10	1.67983e-08
Ednrb	2524.88	0.864677	0.14226	6.07816	1.21566e-09	4.40178e-08
Crtap	282.041	0.864574	0.175636	4.92254	8.54303e-07	1.82082e-05
Myo1f	285.577	0.863773	0.32667	2.64418	0.00818899	0.041972
Rpl35a	63.3362	0.863537	0.274174	3.1496	0.00163493	0.0119635
Atp8b1	337.472	0.862287	0.231864	3.71894	0.000200064	0.00213769
Smad6	221.915	0.862008	0.25415	3.39173	0.000694518	0.0060458
Chst2	13068.8	0.862004	0.140475	6.13637	8.4429e-10	3.11305e-08
Arhgef5	259.766	0.861365	0.185359	4.64701	3.36784e-06	6.22316e-05
Csf3r	268.38	0.860338	0.252766	3.40369	0.00066482	0.00583455
Cmtm7	92.9581	0.86005	0.265758	3.23621	0.00121127	0.00950665
Nedd9	763.908	0.85995	0.21267	4.04358	5.26413e-05	0.000686254
Ly6c1	1073.1	0.859221	0.201691	4.2601	2.04338e-05	0.000305426
Prkcd	644.468	0.859149	0.164436	5.22484	1.74309e-07	4.32764e-06
Hist1h2bk	155.193	0.859025	0.303527	2.83014	0.0046527	0.0271725
1700029H14Rik	11.8462	0.854688	0.319099	2.67844	0.00739662	0.0388847
Cd302	583.931	0.854122	0.202147	4.22525	2.38678e-05	0.000347426
Naprt	225.816	0.854084	0.202126	4.22551	2.38401e-05	0.000347426
Dmbx1	19.6028	0.854082	0.32552	2.62375	0.00869682	0.0437775
Dnajb13	19.63	0.853264	0.326305	2.61493	0.00892463	0.0446592
Errfi1	1924.63	0.853226	0.218686	3.9016	9.55595e-05	0.0011551
Ncf1	578.068	0.852888	0.325365	2.62133	0.0087587	0.0440203
Cd177	7.02933	0.85237	0.286576	2.97432	0.00293641	0.0189941
Syngr2	478.298	0.852033	0.162192	5.25325	1.49438e-07	3.78005e-06
Zfp189	741.317	0.851261	0.22481	3.78658	0.000152735	0.0017162
Ifitm7	18.009	0.85126	0.327719	2.59753	0.00938965	0.0463954
Trp53inp1	1282.4	0.85086	0.317152	2.68281	0.00730064	0.038531
Rbp1	586.287	0.85083	0.197337	4.31155	1.62113e-05	0.000250684
Entpd1	814.514	0.84941	0.193186	4.39685	1.09834e-05	0.000178748
Cast	680.77	0.84898	0.150122	5.65525	1.55619e-08	4.70448e-07
Enpp1	324.703	0.848059	0.252947	3.35272	0.000800226	0.00680424
Lrrc58	17618.1	0.847818	0.178153	4.75893	1.94619e-06	3.8057e-05
Dach2	53.9686	0.847753	0.272388	3.11229	0.0018564	0.0132707
C1ra	184.795	0.847731	0.225315	3.76242	0.000168278	0.0018674
Slc7a7	141.066	0.847402	0.256575	3.30275	0.000957416	0.00788291
Mmp9	94.8161	0.847316	0.268286	3.15825	0.00158717	0.0116955
Rap1b	2638.82	0.84662	0.13244	6.39246	1.63238e-10	6.84961e-09
Ms4a7	26.2232	0.845718	0.327561	2.58186	0.00982687	0.048011
Angpt2	183.561	0.844809	0.249531	3.38558	0.000710278	0.00615307
Hist1h2bj	243.088	0.844291	0.285934	2.95274	0.00314965	0.020004
Slc35d2	27.0942	0.843711	0.323811	2.60556	0.00917231	0.0456083
Cks1b	82.4714	0.843688	0.262141	3.21845	0.00128885	0.00998907
Nudt6	193.119	0.842986	0.225917	3.7314	0.000190417	0.0020689
Fam76b	845.426	0.842978	0.21802	3.86651	0.000110402	0.0013061
Mcm5	366.724	0.841919	0.188191	4.47375	7.68609e-06	0.00013009
Ctsb	28873.3	0.840931	0.116291	7.23125	4.7858e-13	2.82468e-11
Amica1	29.2383	0.840456	0.318497	2.63882	0.00831946	0.0424482
Trpc5os	18.2689	0.839807	0.3265	2.57215	0.0101068	0.0491553
Parp14	341.684	0.839775	0.21018	3.99551	6.45549e-05	0.000823574
Rin3	311.098	0.838434	0.169577	4.94426	7.64325e-07	1.65755e-05
Adamts5	176.71	0.838324	0.205367	4.08208	4.46339e-05	0.000593878
Htr2b	121.334	0.837814	0.26276	3.18852	0.00143004	0.0107862
Ptbp1	1518.38	0.835197	0.147761	5.65234	1.58274e-08	4.77578e-07
Plod1	1120.94	0.834534	0.164987	5.05819	4.23262e-07	9.64129e-06
Slc5a3	4209.22	0.833284	0.144977	5.74769	9.04693e-09	2.84713e-07
Gimap8	70.1346	0.833235	0.299362	2.78337	0.00537968	0.0303175
Irg1	6.20677	0.832329	0.293748	2.83348	0.00460438	0.0269294
Sh3tc1	185.953	0.830904	0.204472	4.06365	4.83114e-05	0.000635233
Ska1	12.4491	0.830809	0.306653	2.70928	0.00674293	0.0362283
Twf1	2310.8	0.830769	0.147942	5.6155	1.95995e-08	5.84828e-07
Bmp1	1887.35	0.82988	0.133624	6.21057	5.27919e-10	2.01096e-08
Itgad	50.7078	0.829843	0.325876	2.5465	0.0108809	0.0521022
Rasal3	158.052	0.828061	0.272508	3.03867	0.00237626	0.0161351
Tigit	8.80754	0.827323	0.29173	2.83592	0.00456943	0.0267638
Filip1l	265.942	0.824409	0.192175	4.28988	1.78767e-05	0.000273031
Ager	19.7391	0.823565	0.32624	2.52441	0.0115892	0.0545695
Cysltr1	45.6964	0.823445	0.303659	2.71174	0.00669309	0.0360326
Omp	57.9682	0.822551	0.327954	2.50813	0.0121373	0.0564411
Msln	106.951	0.821336	0.240632	3.41325	0.000641934	0.00565527
Serpina3f	9.74054	0.820759	0.317349	2.5863	0.00970118	0.0475122
Erp27	6.70458	0.820694	0.298244	2.75175	0.00592774	0.0328113
Kif18a	95.7812	0.820351	0.248119	3.30628	0.000945441	0.00780825
Gatsl3	160.966	0.819832	0.220869	3.71184	0.000205759	0.00219272
Mcm2	344.754	0.819166	0.208094	3.93653	8.26683e-05	0.00101682
Slfn4	9.0563	0.818697	0.280425	2.91948	0.00350611	0.0217787
F11r	420.372	0.817616	0.188504	4.33739	1.44183e-05	0.000226656
Mefv	7.78968	0.815149	0.281847	2.89217	0.00382588	0.0233597
Ncf2	192.419	0.814572	0.238246	3.41904	0.000628431	0.00555453
Gp1ba	78.1788	0.814562	0.27609	2.95035	0.0031741	0.0201197
Phf11b	20.4689	0.813809	0.327603	2.48413	0.0129868	0.0594477
Spry1	487.338	0.813533	0.234383	3.47095	0.000518617	0.0047561
Pik3r5	256.738	0.8132	0.259534	3.13331	0.00172845	0.012534
Fam167b	16.9908	0.812542	0.321425	2.52793	0.0114737	0.0541997
Steap1	11.5936	0.812487	0.321644	2.52604	0.0115355	0.0543962
Gm13212	12.8687	0.811087	0.325246	2.49377	0.0126396	0.0581226
Fnip2	1936.92	0.810667	0.157944	5.13261	2.85751e-07	6.77105e-06
Kcne4	84.2199	0.809151	0.270336	2.99313	0.00276132	0.0181309
Glis3	657.528	0.809045	0.169756	4.76592	1.87993e-06	3.68957e-05
Colec11	27.6223	0.808888	0.317565	2.54716	0.0108604	0.0520195
F2r	250.031	0.807799	0.190649	4.2371	2.26421e-05	0.000333789
Col4a4	51.7246	0.807682	0.274469	2.94271	0.00325354	0.0205264
Arid5a	683.657	0.8075	0.317413	2.54401	0.0109589	0.0523972
Avpr1a	35.273	0.806892	0.314278	2.56745	0.0102451	0.0496776
Il12rb1	86.0902	0.806794	0.316462	2.54942	0.0107903	0.0517452
Scgb3a1	38.0677	0.80666	0.313011	2.5771	0.00996327	0.0485744
Heg1	2274.95	0.806288	0.138713	5.81264	6.14955e-09	1.97386e-07
Ssr3	6294.01	0.805877	0.157664	5.11135	3.1986e-07	7.49114e-06
Antxr2	117.817	0.8056	0.267555	3.01097	0.00260414	0.0173606
Ppp1r3b	76.8079	0.805538	0.249415	3.22971	0.00123915	0.00966899
Glipr1	37.2886	0.805123	0.320182	2.51458	0.0119175	0.0556599
Adgrf5	3335.18	0.805014	0.149691	5.37784	7.53838e-08	2.02781e-06
Hist1h3a	375.579	0.80452	0.261679	3.07446	0.00210887	0.014691
Tmem173	185.387	0.804223	0.251129	3.20243	0.00136275	0.0104313
A630001G21Rik	32.0155	0.803573	0.323513	2.48389	0.0129955	0.0594706
1700123I01Rik	13.6581	0.802728	0.318376	2.52132	0.0116916	0.0548432
Ada	100.819	0.802006	0.247893	3.23529	0.00121518	0.00952346
Cbr2	55.8025	0.800733	0.300528	2.66442	0.00771212	0.0400856
Cln5	604.604	0.800585	0.150048	5.33551	9.52748e-08	2.51223e-06
Pabpc1l	31.5298	0.800105	0.325259	2.4599	0.0138976	0.0625626
Tagap	157.914	0.799447	0.229978	3.47618	0.000508604	0.00468562
B2m	2840.92	0.798223	0.121822	6.55237	5.66318e-11	2.57771e-09
Erap1	628.234	0.798201	0.147657	5.40578	6.45256e-08	1.75034e-06
Aire	19.739	0.797596	0.327952	2.43205	0.0150136	0.0661511
Igsf10	336.06	0.797594	0.16433	4.8536	1.21237e-06	2.48221e-05
Elovl1	526.549	0.797411	0.155012	5.14417	2.68702e-07	6.39528e-06
Olfml3	1082.71	0.797066	0.309805	2.5728	0.0100881	0.0490788
Setdb2	336.415	0.79682	0.22638	3.51983	0.000431823	0.00410257
Cks2	25.0128	0.7964	0.326491	2.43927	0.0147171	0.065255
Wnt16	41.2829	0.795893	0.301628	2.63866	0.00832356	0.0424557
Il33	1873.58	0.795294	0.191376	4.15567	3.24336e-05	0.000451298
Cntf	50.2533	0.795113	0.3035	2.61981	0.00879775	0.0441609
Galnt12	86.0977	0.794515	0.253037	3.13991	0.00168997	0.0122892
Zfp217	320.715	0.794385	0.163188	4.8679	1.12791e-06	2.33e-05
Gja5	34.4563	0.794382	0.313668	2.53256	0.0113234	0.0536001
Adamtsl3	163.799	0.793498	0.244204	3.24932	0.00115679	0.00916392
Cd248	366.202	0.793241	0.2354	3.36975	0.000752364	0.00645518
Dnase1l1	71.3721	0.792428	0.283109	2.79902	0.00512575	0.0291485
Fut4	23.788	0.792194	0.322052	2.45983	0.0139002	0.0625626
Serp1	2260.83	0.792181	0.136165	5.81779	5.96319e-09	1.92555e-07
Hist1h2ag	151.238	0.791391	0.271188	2.91824	0.00352016	0.0218491
Akap13	2660.03	0.791366	0.16039	4.934	8.05608e-07	1.73772e-05
Gpd1	5207.45	0.790907	0.139633	5.66418	1.47732e-08	4.48289e-07
Snx20	85.1458	0.790782	0.259278	3.04994	0.00228886	0.0157206
Dis3	803.412	0.78996	0.215977	3.65761	0.000254579	0.00263716
Cpne3	1127.19	0.789833	0.15316	5.15691	2.51063e-07	6.01097e-06
Rps27l	492.604	0.78977	0.166932	4.7311	2.2331e-06	4.30406e-05
Cald1	1325.49	0.789523	0.177753	4.44168	8.92576e-06	0.000147964
She	408.242	0.789236	0.17973	4.39122	1.12716e-05	0.000183084
2200002D01Rik	22.9241	0.789121	0.321633	2.45348	0.0141481	0.0634362
Pglyrp1	219.926	0.788574	0.223304	3.5314	0.000413368	0.00395288
Casp6	91.0426	0.788459	0.256601	3.0727	0.00212131	0.0147521
Casq1	86.3838	0.788429	0.303973	2.59374	0.00949376	0.0467236
Mrps6	655.295	0.78805	0.227628	3.462	0.000536175	0.00488653
Ssfa2	2847.93	0.788001	0.14379	5.48023	4.2478e-08	1.19242e-06
Fkbp10	434.057	0.787727	0.150843	5.22217	1.76841e-07	4.36361e-06
Itpripl1	167.371	0.786594	0.21695	3.6257	0.000288182	0.00292226
Ginm1	544.418	0.785298	0.165466	4.74597	2.07509e-06	4.03329e-05
Afp	6.98466	0.78394	0.306299	2.55939	0.0104856	0.0506456
Atp8b4	9.63111	0.78376	0.296141	2.64658	0.00813111	0.0417916
Des	166.766	0.783672	0.239122	3.27729	0.00104808	0.00846077
Rab31	4011.3	0.783476	0.129946	6.02925	1.64724e-09	5.79518e-08
Tiparp	1217.37	0.783447	0.163105	4.80332	1.56056e-06	3.11976e-05
Spin4	49.7488	0.782882	0.297702	2.62975	0.00854484	0.0432767
Cflar	986.353	0.782081	0.181547	4.30787	1.64833e-05	0.000253915
Endou	193.16	0.782047	0.235665	3.31847	0.00090512	0.00754095
Ikbke	64.8822	0.781623	0.293211	2.66574	0.00768188	0.03998
Ly6c2	9.50125	0.781479	0.316098	2.47227	0.0134258	0.0610239
Armcx5	1943.02	0.780967	0.31397	2.48739	0.0128683	0.058989
Nfatc1	463.559	0.780751	0.147583	5.29027	1.22139e-07	3.14883e-06
Ston1	338.292	0.780388	0.174964	4.46027	8.18578e-06	0.000137108
Stom	712.173	0.780315	0.143072	5.45399	4.92529e-08	1.36594e-06
Gng12	3080.51	0.779534	0.127073	6.13454	8.54085e-10	3.14198e-08
Dhx58	77.1519	0.779351	0.263178	2.9613	0.00306341	0.0196109
4930427A07Rik	97.7933	0.778684	0.23028	3.38146	0.000721015	0.00622934
Ncapg2	474.201	0.777663	0.2205	3.52681	0.0004206	0.00401013
Slc7a11	3531.34	0.777621	0.180502	4.30809	1.64669e-05	0.000253906
Eif4ebp1	167.092	0.777613	0.206875	3.75886	0.000170692	0.00188592
Cstb	731.457	0.776811	0.150304	5.16825	2.36292e-07	5.69114e-06
Slc7a2	1980.94	0.776784	0.150677	5.15529	2.53234e-07	6.05395e-06
Mb21d1	86.2024	0.776688	0.265051	2.93033	0.00338601	0.0212126
Bach1	1152.56	0.776676	0.139506	5.56734	2.58658e-08	7.50947e-07
Rin2	1867.26	0.775505	0.207675	3.73422	0.0001883	0.00205109
Fzd4	566.174	0.775305	0.229292	3.3813	0.000721425	0.00622954
Myc	269.878	0.775291	0.221421	3.50143	0.000462764	0.00435544
Pld4	397.371	0.773448	0.216959	3.56494	0.000363934	0.00356478
H2-Ab1	108.807	0.773427	0.315598	2.45067	0.0142592	0.0637687
Esyt1	998.628	0.773013	0.186275	4.14985	3.32693e-05	0.000460145
Kcnj15	6.90687	0.772876	0.291006	2.65588	0.00791017	0.0409039
Tal1	129.323	0.772409	0.233475	3.30832	0.000938584	0.00776356
Gata2	393.955	0.772354	0.251693	3.06864	0.00215037	0.0149092
Il1rl2	32.2284	0.770209	0.320711	2.40157	0.0163249	0.0701637
Spint1	209.532	0.76994	0.205745	3.7422	0.000182416	0.00199543
Cd74	282.522	0.769596	0.282561	2.72364	0.00645661	0.0350405
Cmah	20.1342	0.76946	0.324216	2.37329	0.0176302	0.0741906
4931423N10Rik	26.3583	0.769228	0.318924	2.41195	0.0158674	0.0686731
Naip6	13.5457	0.768878	0.320509	2.39893	0.016443	0.0704457
Lif	66.6645	0.768729	0.261541	2.93923	0.00329034	0.0207122
Prrx1	433.956	0.768321	0.234761	3.27277	0.00106497	0.00856446
Tma16	349.553	0.76812	0.236582	3.24674	0.00116735	0.00922488
Tram1	1775.95	0.767931	0.137896	5.56893	2.56316e-08	7.48191e-07
Gpr160	60.529	0.767483	0.274528	2.79565	0.00517962	0.0293773
Fam101a	72.9824	0.766602	0.271036	2.82842	0.00467789	0.0272801
Pappa	86.5352	0.765506	0.250939	3.05057	0.0022841	0.0156946
Cyb5r3	3311.93	0.765489	0.124471	6.14995	7.75056e-10	2.88418e-08
Dscc1	9.8892	0.76514	0.31742	2.4105	0.0159309	0.0688558
Trim34a	92.8466	0.76473	0.267778	2.85584	0.00429234	0.0255118
C1qtnf1	465.664	0.764037	0.158359	4.8247	1.40215e-06	2.8241e-05
Styk1	9.50859	0.763242	0.315096	2.42225	0.0154248	0.0671955
Xkr5	18.099	0.763185	0.319702	2.38717	0.0169784	0.0721068
Nlrp1b	33.9508	0.76245	0.324912	2.34664	0.0189437	0.0781398
H2-K1	1431.82	0.762234	0.149672	5.0927	3.52996e-07	8.16043e-06
Slc16a9	180.33	0.761095	0.270778	2.81078	0.00494221	0.0283294
Sox7	123.884	0.760975	0.22064	3.44895	0.000562768	0.00508005
Galnt6	982.088	0.760938	0.161027	4.72552	2.29523e-06	4.41326e-05
Ms4a4c	10.4493	0.760856	0.296731	2.56413	0.0103436	0.05008
S100a16	2069.55	0.76063	0.158527	4.7981	1.60178e-06	3.19424e-05
Pkn3	65.3467	0.760497	0.295567	2.57301	0.0100819	0.0490635
Dnah10	249.103	0.759877	0.265142	2.86592	0.00415797	0.0248547
Spn	12.4182	0.759846	0.326071	2.33031	0.0197897	0.0808146
Cotl1	3125.77	0.759768	0.165066	4.60282	4.16803e-06	7.49548e-05
Sh3pxd2b	1762.27	0.758886	0.127986	5.92945	3.03957e-09	1.03326e-07
Tec	104.14	0.758019	0.270821	2.79896	0.00512671	0.0291485
Csf1	1453.67	0.75763	0.143941	5.26347	1.41364e-07	3.59274e-06
Ccr2	68.9638	0.757516	0.281234	2.69354	0.00706969	0.037583
BC028528	82.6467	0.756829	0.273647	2.76571	0.00567988	0.0317007
Nhlh2	18.8498	0.756804	0.320722	2.35969	0.0182904	0.0762125
Slc28a2	9.39112	0.756722	0.314554	2.4057	0.0161416	0.0695427
Mcm7	635.009	0.756363	0.159635	4.73809	2.15747e-06	4.17327e-05
Nek7	2657.25	0.755526	0.185157	4.08047	4.49457e-05	0.000597533
Trim25	460.692	0.754263	0.179859	4.19364	2.74514e-05	0.00039248
Trip6	199.853	0.754159	0.202501	3.72422	0.000195917	0.00210735
Syce2	83.3784	0.754141	0.260217	2.89813	0.003754	0.0229905
Lrp2bp	52.2252	0.752815	0.300666	2.50383	0.0122857	0.0569178
Slc52a3	117.878	0.751651	0.241569	3.11153	0.00186118	0.013299
Avil	48.1219	0.751313	0.325155	2.31063	0.0208535	0.0838355
Cenph	31.5369	0.750442	0.317684	2.36223	0.0181655	0.0758095
Gpr157	201.408	0.749943	0.197076	3.80536	0.0001416	0.00161149
Ccnd1	2986.57	0.749901	0.183496	4.08675	4.37461e-05	0.000583994
C330027C09Rik	181.513	0.748493	0.239313	3.12767	0.00176199	0.0127485
Hgf	516.528	0.748176	0.155027	4.8261	1.3923e-06	2.80777e-05
Bcl2l11	382.777	0.74802	0.163896	4.56398	5.0192e-06	8.88729e-05
Tcf24	13.4394	0.747978	0.327821	2.28166	0.0225092	0.0883749
Ptbp3	2273.79	0.746798	0.149975	4.9795	6.37486e-07	1.4071e-05
Adgrl4	1061.58	0.74648	0.159757	4.67261	2.97402e-06	5.58513e-05
2610020H08Rik	63.6943	0.746428	0.294505	2.53451	0.0112603	0.053427
Ifi35	114.466	0.746094	0.226296	3.29698	0.000977305	0.00800983
Ctxn3	99.8481	0.745541	0.244127	3.0539	0.00225886	0.0155609
Serpinb6b	62.7152	0.745471	0.302096	2.46766	0.0135999	0.0616415
Gla	687.132	0.745318	0.139262	5.35192	8.70266e-08	2.31015e-06
Cers3	30.8515	0.744109	0.309279	2.40594	0.0161308	0.0695145
C5ar2	74.4975	0.744108	0.311167	2.39134	0.0167869	0.0715198
Arhgap4	124.018	0.743318	0.242226	3.06869	0.00214996	0.0149092
Calu	3609.38	0.741466	0.124321	5.96412	2.45955e-09	8.48625e-08
Unc93b1	736.604	0.74138	0.185631	3.99383	6.50143e-05	0.000828779
Chd7	1347.91	0.74126	0.166074	4.46343	8.06578e-06	0.00013552
Utp14b	1239.44	0.741189	0.157178	4.7156	2.41002e-06	4.61195e-05
Mms22l	146.195	0.740773	0.238755	3.10266	0.00191793	0.0136139
Rdh10	503.222	0.740688	0.180559	4.10219	4.0925e-05	0.000549142
Dok1	86.9444	0.740066	0.262592	2.81831	0.0048277	0.027913
Erbb2ip	7985.31	0.739476	0.176856	4.18123	2.89941e-05	0.000409091
Vsig10	112.887	0.738963	0.229444	3.22066	0.00127895	0.00993145
St8sia6	95.3948	0.738782	0.23673	3.12077	0.00180377	0.0129693
Rai14	909.835	0.738535	0.149823	4.92939	8.24847e-07	1.76576e-05
Clec4e	5.55893	0.738406	0.268825	2.74679	0.00601824	0.0331528
Mx2	55.2499	0.737882	0.300953	2.45182	0.0142137	0.0636181
Ets1	844.237	0.737644	0.211435	3.48875	0.000485292	0.00452518
Ddx60	84.9561	0.736515	0.269357	2.73434	0.00625052	0.034129
Rcsd1	307.065	0.736146	0.188384	3.9077	9.31805e-05	0.00113059
Esam	791.261	0.73603	0.146796	5.01395	5.33226e-07	1.19166e-05
Hist1h2bn	339.263	0.73572	0.327963	2.2433	0.0248772	0.0948075
Adora3	21.7497	0.734712	0.324587	2.26353	0.0236031	0.0912905
Cfap53	28.2944	0.733984	0.327466	2.24141	0.0249998	0.0951613
Zak	907.636	0.732889	0.151599	4.83439	1.33557e-06	2.71374e-05
Slfn3	17.8789	0.732227	0.327891	2.23314	0.0255396	0.0967371
Gjb6	2243.62	0.731858	0.200088	3.65768	0.000254511	0.00263716
Fam60a	37.1063	0.731817	0.306217	2.38986	0.0168546	0.0717892
Slc2a1	6617.62	0.7302	0.163029	4.47896	7.50093e-06	0.000127358
Ppp1r1c	12.0493	0.729869	0.324024	2.25252	0.0242896	0.093163
Nrros	376.971	0.729624	0.157457	4.6338	3.59022e-06	6.57378e-05
Ptma	1911.7	0.729387	0.141905	5.13995	2.74816e-07	6.52151e-06
Hmgn5	221.819	0.729041	0.24116	3.02306	0.00250229	0.0167998
Nedd1	202.043	0.72861	0.246436	2.95658	0.00311067	0.0198112
Stra6	423.026	0.728128	0.17674	4.11976	3.79261e-05	0.00051483
Arrdc2	579.279	0.727803	0.222676	3.26844	0.00108142	0.00867772
Nt5dc1	173.361	0.727464	0.229238	3.17341	0.00150662	0.011239
Gab2	1851.98	0.726534	0.204689	3.54946	0.000386023	0.00374472
Flt4	322.661	0.726346	0.165962	4.37657	1.20561e-05	0.000194649
Gm1564	108.492	0.725589	0.318499	2.27815	0.0227174	0.0888298
Slc31a1	979.323	0.724517	0.137596	5.26555	1.39774e-07	3.56356e-06
Atp7a	863.777	0.723599	0.160458	4.5096	6.495e-06	0.000112774
Pxn	1215.95	0.723437	0.144937	4.9914	5.9943e-07	1.32673e-05
Spon2	7.77879	0.723154	0.302686	2.38912	0.0168889	0.0719029
Col16a1	650.725	0.722751	0.168937	4.27823	1.88382e-05	0.000284214
Sh2b2	451.791	0.722712	0.217649	3.32053	0.000898458	0.00749708
Sema3d	542.52	0.722558	0.189175	3.81952	0.000133713	0.00153347
Rasl2-9	13.357	0.72219	0.325709	2.21729	0.0266035	0.0999911
Ano6	1799.9	0.722076	0.132157	5.46379	4.66078e-08	1.29987e-06
Mlph	171.669	0.721901	0.246768	2.92543	0.00343986	0.0214665
Gpr182	118.203	0.720724	0.240534	2.99634	0.00273238	0.0179921
Mcm4	655.749	0.720262	0.166769	4.31893	1.56786e-05	0.000243615
Adam17	778.618	0.720024	0.193491	3.72123	0.000198254	0.00212398
Casp7	185.618	0.719389	0.209562	3.43282	0.000597329	0.00532637
Erich2	26.2368	0.719095	0.318733	2.25611	0.0240639	0.092606
Fmr1nb	5.86668	0.719006	0.28951	2.48352	0.0130089	0.0594985
Mr1	202.399	0.718962	0.199458	3.60458	0.000312662	0.00312526
Cyp4v3	411.075	0.718823	0.165655	4.33927	1.42955e-05	0.000224945
Dok3	121.714	0.718818	0.23208	3.09728	0.00195305	0.0138145
Slc2a10	99.8209	0.718803	0.239268	3.00417	0.00266305	0.0176438
Dbndd2	6673.85	0.718372	0.176426	4.0718	4.66518e-05	0.000617666
B4galnt2	26.3587	0.718072	0.314137	2.28585	0.0222629	0.0876896
Pde3b	923.788	0.717784	0.195855	3.66487	0.000247467	0.00257586
Vsig2	761.987	0.71693	0.200408	3.57735	0.000347101	0.00342698
Il10ra	290.279	0.716448	0.208415	3.4376	0.000586892	0.0052443
Prrx2	44.8892	0.716233	0.289276	2.47595	0.0132884	0.0605536
F3	1684.13	0.716029	0.130152	5.50149	3.76604e-08	1.07212e-06
Cd163	275.748	0.715075	0.181313	3.94386	8.01789e-05	0.000991499
A630033H20Rik	19.7284	0.714169	0.327609	2.17994	0.0292616	0.106769
Foxf2	291.629	0.714076	0.175436	4.07029	4.69553e-05	0.000621174
Mtbp	125.749	0.713906	0.226453	3.15255	0.00161849	0.0118556
Car13	65.8172	0.713786	0.271851	2.62565	0.00864836	0.0436218
Galr2	39.5534	0.713258	0.303157	2.35277	0.0186343	0.0772655
Lrrc8a	5575.68	0.712523	0.167124	4.26343	2.01309e-05	0.000301738
Fam187a	16.1993	0.712147	0.327835	2.17227	0.0298352	0.108267
Cdc6	35.0915	0.711633	0.327342	2.17397	0.029707	0.108027
Odc1	1724.82	0.711548	0.172918	4.11495	3.87262e-05	0.000524366
Rasd1	381.86	0.710673	0.206041	3.44919	0.000562274	0.00507843
Pdgfrl	41.3704	0.710632	0.298689	2.37917	0.0173517	0.0732672
Hapln2	718.042	0.71029	0.202735	3.50353	0.000459129	0.00432375
Ptafr	56.0094	0.710172	0.301316	2.3569	0.0184281	0.0765683
Bmp2k	1630.16	0.710118	0.175562	4.04482	5.23622e-05	0.000683722
Mxd3	51.3707	0.709752	0.292161	2.42932	0.0151273	0.0664704
Nox4	22.5589	0.709548	0.327938	2.16366	0.0304901	0.109785
Ankrd13a	2802.71	0.709214	0.177422	3.99734	6.40591e-05	0.000819338
Uvssa	725.712	0.708774	0.179515	3.94828	7.8716e-05	0.000977911
Myh9	10050.1	0.708238	0.146269	4.84202	1.28528e-06	2.62149e-05
Ifngr1	781.707	0.707505	0.14336	4.93517	8.00826e-07	1.72972e-05
Exo1	47.4242	0.707308	0.301247	2.34793	0.018878	0.0779546
Plscr4	173.982	0.707021	0.252841	2.7963	0.00516909	0.029348
Gnai3	1662.1	0.706613	0.129217	5.4684	4.54115e-08	1.27034e-06
Lgals8	1045.02	0.706352	0.151765	4.65426	3.25145e-06	6.03578e-05
Mreg	282.676	0.706074	0.232447	3.03757	0.00238496	0.0161874
Arrdc4	404.046	0.705649	0.210223	3.35667	0.000788886	0.00673361
Cdkn3	42.1198	0.70319	0.311814	2.25516	0.0241234	0.0927907
Bnip2	1401.57	0.702668	0.142929	4.9162	8.82392e-07	1.87572e-05
1600002K03Rik	84.1569	0.702471	0.265415	2.64669	0.00812839	0.0417909
Gbp5	179.9	0.702361	0.264878	2.65164	0.00801027	0.0412825
Ccdc81	59.3223	0.701849	0.306436	2.29036	0.0220006	0.0870162
Cpm	610.69	0.701109	0.163832	4.27943	1.87372e-05	0.000283798
D330045A20Rik	34.0444	0.700844	0.320242	2.18848	0.0286344	0.105331
Pttg1ip	2328.3	0.700666	0.147355	4.75496	1.98484e-06	3.87658e-05
Casp12	69.8788	0.700299	0.275873	2.53849	0.0111333	0.0529333
Nfe2l2	658.852	0.699311	0.237663	2.94245	0.00325621	0.0205352
Ap1g2	170.723	0.699076	0.237601	2.94223	0.00325862	0.0205423
Akna	437.916	0.698615	0.196951	3.54714	0.000389434	0.00376874
Chrdl1	662.399	0.697048	0.167124	4.17085	3.0346e-05	0.000426671
Cenpn	72.7457	0.69701	0.268078	2.60003	0.00932148	0.0461435
Amotl1	2830.76	0.696878	0.131416	5.30285	1.1401e-07	2.95344e-06
Nanos2	47.7918	0.696116	0.289714	2.40277	0.0162714	0.069971
Fbn1	652.012	0.69477	0.199317	3.48575	0.000490754	0.00456554
Fam46a	358.612	0.693848	0.163988	4.23109	2.32563e-05	0.000341906
Btc	24.898	0.6938	0.321052	2.16102	0.0306935	0.11032
Zwilch	114.18	0.692775	0.25508	2.71591	0.00660935	0.03562
Nde1	788.301	0.691115	0.147675	4.67997	2.86912e-06	5.39441e-05
Car8	446.747	0.690839	0.188285	3.66911	0.000243401	0.0025401
Nfkbiz	437.864	0.690778	0.195548	3.53252	0.000411619	0.00394083
Stxbp3	673.28	0.690632	0.170171	4.05845	4.94001e-05	0.000648195
Clec4a3	43.348	0.690481	0.326415	2.11535	0.0344005	0.120212
P2rx7	485.137	0.690022	0.20293	3.4003	0.000673114	0.00589451
1700007K09Rik	18.1523	0.689306	0.327926	2.10202	0.0355517	0.123149
Sis	14.6807	0.688499	0.327773	2.10053	0.035682	0.123458
Calcrl	397.328	0.688445	0.239704	2.87206	0.00407806	0.0244912
Cd59a	177.601	0.687167	0.225437	3.04815	0.00230253	0.0157943
Tbc1d10c	44.0383	0.686998	0.307385	2.23498	0.0254189	0.096393
Sipa1	773.496	0.686899	0.147436	4.65898	3.17785e-06	5.90597e-05
F2rl2	89.2712	0.686662	0.267222	2.56963	0.0101806	0.0494395
Def6	118.146	0.68656	0.230679	2.97626	0.00291786	0.0188893
Dera	120.715	0.685949	0.248135	2.76442	0.00570243	0.0317825
Itih2	344.093	0.685937	0.193019	3.55373	0.000379814	0.00369116
Tarm1	5.2149	0.685824	0.279517	2.45361	0.0141432	0.0634362
Lrmp	69.1706	0.685545	0.273078	2.51044	0.0120582	0.0561707
Mecom	185.289	0.685026	0.225218	3.04161	0.00235314	0.016039
Rrbp1	3139.13	0.685025	0.133621	5.12661	2.95005e-07	6.94945e-06
Mamdc4	153.589	0.684297	0.281229	2.43324	0.0149645	0.065989
Nfkb2	235.199	0.684194	0.212107	3.2257	0.00125666	0.00977246
Mcam	696.38	0.684017	0.164782	4.15103	3.30977e-05	0.000458558
Foxr2	38.7976	0.683897	0.299424	2.28404	0.0223689	0.0879958
Cdc45	103.338	0.683336	0.236302	2.89179	0.00383056	0.0233629
Oas1a	31.9361	0.683173	0.319856	2.13588	0.0326892	0.115738
Asah1	2196.86	0.683067	0.128326	5.3229	1.02128e-07	2.67204e-06
Mmp8	5.59033	0.682638	0.278101	2.45464	0.0141026	0.0633142
Pnpla2	1338.56	0.682364	0.313091	2.17944	0.0292986	0.106833
Cmtm3	352.549	0.682291	0.202052	3.3768	0.000733338	0.00632563
Tex30	167.018	0.681636	0.26078	2.61384	0.00895322	0.0447328
Il16	227.208	0.681581	0.187059	3.64367	0.000268779	0.00275674
Tcp11	31.7874	0.681559	0.310879	2.19236	0.0283532	0.104663
Dusp11	2313.1	0.681194	0.140216	4.85819	1.18464e-06	2.4316e-05
Sp110	57.5542	0.680563	0.293125	2.32175	0.0202466	0.081998
Ska3	79.0145	0.680165	0.264471	2.5718	0.0101173	0.0491912
Txnrd1	2924.69	0.679706	0.128197	5.30204	1.14515e-07	2.96177e-06
Nsl1	46.9386	0.679427	0.296414	2.29216	0.0218966	0.0867519
Gpsm3	151.991	0.679355	0.24137	2.81458	0.00488417	0.028157
Ugdh	927.352	0.679288	0.137767	4.93072	8.19275e-07	1.7615e-05
Dsn1	149.562	0.679272	0.208152	3.26334	0.00110107	0.00879603
Asb4	42.1269	0.678724	0.300908	2.25558	0.0240967	0.0927103
Robo4	438.01	0.678481	0.185503	3.65752	0.000254666	0.00263716
Sult1a1	414.912	0.677822	0.203047	3.33825	0.000843078	0.00711976
Loxhd1	20.4229	0.677222	0.325067	2.08333	0.037221	0.127077
Acot1	442.847	0.67701	0.171793	3.94084	8.11967e-05	0.00100161
Ms4a8a	5.54011	0.676926	0.278291	2.43244	0.0149973	0.0660972
Il21	6.28426	0.676773	0.299168	2.26218	0.0236862	0.0915023
Ppfibp1	1600.12	0.676595	0.141919	4.76748	1.86546e-06	3.67011e-05
Erv3	18.4233	0.676234	0.326577	2.07068	0.038389	0.129786
Klrg2	38.0798	0.676127	0.303295	2.22927	0.025796	0.0975477
4930590J08Rik	41.4773	0.675603	0.327237	2.06457	0.0389636	0.131343
Dcxr	249.04	0.67459	0.200547	3.36375	0.000768918	0.00658319
Ddx58	333.516	0.674575	0.191111	3.52975	0.000415947	0.00397282
Psca	5.97878	0.674241	0.292145	2.3079	0.0210047	0.0841892
Hnrnpf	1617.08	0.674164	0.143	4.71445	2.42366e-06	4.62706e-05
Itih3	1914.89	0.674047	0.212823	3.16717	0.00153931	0.0114141
Ccdc109b	68.8125	0.673849	0.277203	2.43089	0.0150618	0.0663091
Arr3	60.7987	0.673663	0.265107	2.5411	0.0110505	0.0526326
Fam129b	2410.4	0.673436	0.137564	4.89543	9.8092e-07	2.0607e-05
Aim1	132.535	0.673434	0.244445	2.75496	0.00587	0.03257
C1s1	73.0985	0.67319	0.266272	2.5282	0.0114649	0.0541739
Cdc14a	271.96	0.672864	0.195594	3.44011	0.000581488	0.00521398
Mtmr10	1240.24	0.672783	0.179478	3.74855	0.000177863	0.00195358
Cav1	537.961	0.672398	0.198637	3.38506	0.000711616	0.00615804
Muc5b	65.4408	0.672344	0.317386	2.11838	0.0341429	0.119597
Bicc1	323.854	0.671354	0.220448	3.0454	0.0023237	0.0158925
Colec12	539.409	0.671164	0.164981	4.06812	4.73946e-05	0.000626472
Rel	196.113	0.67115	0.237487	2.82605	0.00471252	0.0274522
Mtfr2	28.9112	0.670935	0.323928	2.07125	0.0383357	0.129689
Ttf2	118.006	0.670884	0.295285	2.27199	0.0230873	0.0898348
Pex11g	75.2461	0.670299	0.263559	2.54326	0.0109823	0.052463
Ccdc102a	88.1254	0.669797	0.276257	2.42454	0.0153277	0.0669673
Rps13	51.8111	0.669749	0.28361	2.36152	0.0182004	0.0758963
Klf6	3174.26	0.669015	0.165835	4.03421	5.47859e-05	0.000711908
2810474O19Rik	1183.96	0.66898	0.159588	4.19192	2.76602e-05	0.000394416
Nradd	50.6015	0.668731	0.287811	2.32351	0.0201518	0.0817898
Asap3	259.231	0.668711	0.232443	2.87688	0.00401632	0.0241878
Ampd3	1293.48	0.668308	0.15508	4.30946	1.63656e-05	0.000252828
Ptrf	2135.41	0.668274	0.134505	4.96841	6.75052e-07	1.48392e-05
Nat2	42.3516	0.667845	0.308585	2.16422	0.0304478	0.109755
Serpinb6a	1050.79	0.667739	0.143973	4.63795	3.51886e-06	6.4578e-05
Ctsk	150.418	0.667652	0.2559	2.60904	0.00907979	0.045197
Mkrn3	32.724	0.66762	0.306006	2.18172	0.0291299	0.106408
Ltc4s	144.6	0.667004	0.249194	2.67664	0.00743647	0.0390401
Pstpip1	117.259	0.666722	0.265875	2.50765	0.0121538	0.0565014
Usp18	65.4077	0.666394	0.265866	2.5065	0.0121932	0.0565746
Plekhg1	1288.88	0.666302	0.201707	3.30332	0.000955457	0.00787079
Lonrf3	1397.79	0.66582	0.150529	4.42319	9.7255e-06	0.000160068
Rdh16	6.71174	0.665779	0.295357	2.25415	0.0241869	0.092881
Vamp3	990.67	0.664507	0.163365	4.06762	4.74966e-05	0.000626791
Galnt1	2674.45	0.664477	0.149507	4.44447	8.81092e-06	0.000146512
Alas2	283.168	0.664242	0.230954	2.87608	0.00402649	0.0242357
Tmx1	1585.19	0.663621	0.171874	3.86108	0.000112886	0.00132909
Abcg2	907.781	0.663152	0.150788	4.3979	1.09304e-05	0.00017808
Rap1a	914.234	0.662938	0.181608	3.65038	0.000261851	0.00269426
1810011H11Rik	24.2716	0.662631	0.323364	2.04918	0.0404446	0.135176
Notch4	584.596	0.662486	0.157182	4.21478	2.50023e-05	0.000360664
Dusp2	41.8769	0.662398	0.305079	2.17124	0.0299134	0.108411
43345	2953.91	0.661667	0.146403	4.51949	6.19897e-06	0.000108217
Lipa	861.648	0.661503	0.17901	3.69535	0.000219587	0.00231862
Tnfrsf13b	20.4955	0.661328	0.327592	2.01876	0.0435123	0.142055
Nfil3	460.021	0.660424	0.252841	2.61201	0.00900115	0.0449166
Sesn1	2825.93	0.660068	0.17573	3.75614	0.000172552	0.00190433
Gng5	212.571	0.659998	0.21028	3.13866	0.00169721	0.0123241
Gltp	1513.99	0.659388	0.135323	4.87268	1.10094e-06	2.28013e-05
Jak3	412.821	0.659242	0.210902	3.12582	0.0017731	0.0127887
Skap2	478.009	0.658765	0.177096	3.71983	0.00019936	0.00213158
Cttnbp2nl	1856.63	0.658712	0.137323	4.79682	1.61202e-06	3.21069e-05
Cldn5	1503.1	0.658569	0.151444	4.3486	1.37012e-05	0.000216865
Trcg1	39.7396	0.658326	0.32092	2.05137	0.0402306	0.134684
Traf6	1242.96	0.657822	0.216336	3.04074	0.00236	0.0160551
Mrgpra6	4.67923	0.656837	0.278776	2.35614	0.0184657	0.0766851
Tln1	4561.51	0.656333	0.14173	4.63086	3.64156e-06	6.66022e-05
Scamp2	1021.9	0.655922	0.124576	5.26525	1.40002e-07	3.56375e-06
Tor3a	409.94	0.654912	0.190514	3.4376	0.000586889	0.0052443
Ralb	1032.55	0.653219	0.150528	4.33953	1.42786e-05	0.000224898
S100a9	30.5862	0.653118	0.32656	1.99999	0.0455008	0.146803
Btf3	663.968	0.652121	0.168531	3.86944	0.000109085	0.00129242
Unc45b	83.9146	0.651791	0.246675	2.6423	0.00823449	0.0421481
Ppp1r14b	733.026	0.651651	0.155479	4.19124	2.77439e-05	0.000395258
Cdhr3	69.9854	0.65154	0.271028	2.40396	0.0162186	0.0698424
Nhsl1	2143.45	0.650351	0.128333	5.06768	4.02696e-07	9.19071e-06
Cntd1	56.1238	0.650254	0.281762	2.30781	0.0210094	0.0841892
Stk17b	534.926	0.65003	0.16657	3.90245	9.52243e-05	0.00115191
Bambi	178.17	0.649997	0.236782	2.74513	0.00604875	0.0332867
Il7r	27.3406	0.649788	0.327026	1.98696	0.0469264	0.150068
Ptprb	4202.71	0.649237	0.148044	4.38543	1.15757e-05	0.000187582
Zfp185	87.4978	0.649065	0.278019	2.33461	0.0195639	0.0801488
Lpp	1338.94	0.648798	0.165578	3.91839	8.91438e-05	0.00108734
Kcnj10	9623.88	0.648152	0.145586	4.45201	8.50702e-06	0.000141751
Spsb2	143.931	0.647943	0.215614	3.0051	0.00265494	0.0176046
Sox4	1513.81	0.647789	0.221767	2.92104	0.00348867	0.0217122
Lvrn	8.00585	0.647382	0.311429	2.07874	0.0376409	0.128035
Ccdc80	467.925	0.647152	0.184888	3.50023	0.000464853	0.00437254
Riok3	2623.47	0.646386	0.17329	3.73008	0.000191418	0.00207419
Eme1	19.3193	0.645833	0.327833	1.97	0.0488379	0.154511
Reep3	1922.34	0.645801	0.144469	4.47019	7.81513e-06	0.000131884
Map3k15	77.8344	0.645614	0.253178	2.55004	0.010771	0.0516987
Sparc	11674.3	0.645469	0.132457	4.87305	1.09891e-06	2.27886e-05
Ccl8	7.691	0.645293	0.293438	2.19908	0.0278724	0.103338
Mybl1	337.01	0.645021	0.190364	3.38836	0.000703115	0.0060943
Cbfb	1197.71	0.644984	0.149998	4.29996	1.70828e-05	0.000261576
Esm1	25.5578	0.644974	0.325135	1.98371	0.0472882	0.150972
D830031N03Rik	1167.56	0.644703	0.172568	3.73594	0.000187014	0.00204157
Gsap	247.055	0.644076	0.228033	2.82448	0.00473574	0.0275541
Steap3	314.408	0.642971	0.253773	2.53365	0.0112882	0.0534963
Vmn2r1	95.0127	0.64266	0.265791	2.41792	0.0156097	0.0678305
Gnl3	858.656	0.642585	0.175902	3.65309	0.0002591	0.00267653
Col2a1	69.6705	0.642458	0.322112	1.99452	0.0460956	0.148174
Tlr3	671.464	0.642438	0.167921	3.82583	0.000130331	0.00149895
Kif22	174.273	0.642221	0.230322	2.78837	0.00529741	0.0299079
Hpgd	222.685	0.640933	0.246131	2.60404	0.0092133	0.0457344
Il1a	43.0212	0.640853	0.308752	2.07562	0.0379289	0.128663
Ppih	121.777	0.640801	0.262148	2.44442	0.0145084	0.0646142
Spns2	2893.23	0.640493	0.194563	3.29197	0.000994895	0.00811683
Glp2r	304.771	0.639954	0.218795	2.9249	0.00344562	0.0214922
Prokr1	12.9995	0.639951	0.305774	2.09289	0.0363589	0.125022
Lrig1	2458.03	0.638919	0.130481	4.89664	9.74893e-07	2.05071e-05
Slc24a1	56.5729	0.638515	0.284888	2.24128	0.0250076	0.0951613
Myo1h	64.7288	0.637557	0.277981	2.29352	0.0218178	0.0865035
Scimp	5.17922	0.637502	0.284044	2.24437	0.0248084	0.0946349
Cenpl	63.2418	0.637474	0.2991	2.13131	0.0330639	0.116688
Ece1	4619.15	0.637329	0.142937	4.4588	8.24181e-06	0.00013776
Fhad1	383.054	0.637161	0.198735	3.20607	0.00134559	0.0103196
Pvr	334.651	0.636845	0.193381	3.29322	0.000990464	0.00809708
Myo1e	1378.84	0.636816	0.179032	3.557	0.000375112	0.00365207
Nmi	111.369	0.636158	0.226045	2.8143	0.00488834	0.0281608
Aldh1l2	326.765	0.63561	0.233129	2.72644	0.00640224	0.0347923
Aldh3b1	234.713	0.635581	0.21143	3.0061	0.00264619	0.017561
Gna13	4397.51	0.635573	0.168034	3.7824	0.000155324	0.00174407
Tal2	10.1058	0.635521	0.311538	2.03995	0.0413558	0.137112
Gramd1c	54.6625	0.634975	0.278584	2.27929	0.0226497	0.0886886
Dennd2d	42.0094	0.634317	0.299533	2.11769	0.0342017	0.119646
Mapre1	4825.53	0.633816	0.138093	4.58977	4.43734e-06	7.92671e-05
1700112E06Rik	31.0237	0.633613	0.307185	2.06264	0.0391465	0.131822
Parp10	170.937	0.632805	0.210362	3.00817	0.00262825	0.0174563
Stat1	1345.81	0.632679	0.136671	4.62921	3.67057e-06	6.70565e-05
Dram1	51.4228	0.632614	0.281538	2.247	0.0246403	0.094172
Rab8b	2340.08	0.632399	0.146141	4.32731	1.50942e-05	0.00023613
Sgms2	210.253	0.632373	0.211439	2.9908	0.00278245	0.0182103
Blm	346.696	0.632194	0.193961	3.25939	0.00111653	0.0089063
Tfap2a	34.2303	0.631977	0.315536	2.00287	0.0451912	0.146042
Tgfbr1	1426.72	0.631624	0.161572	3.90925	9.25821e-05	0.00112417
Atp6v0d2	4.44656	0.631514	0.276578	2.28331	0.0224118	0.0881215
Plaa	2789.3	0.631296	0.159424	3.95985	7.49959e-05	0.000935721
1700017B05Rik	1067.36	0.631106	0.123426	5.11322	3.16721e-07	7.42843e-06
Cfb	337.235	0.630843	0.188037	3.35489	0.000793965	0.00676123
Usp53	1517.41	0.630543	0.133901	4.70901	2.48918e-06	4.74091e-05
Rfc3	196.094	0.629745	0.202714	3.10657	0.00189271	0.0134493
Fut7	11.8428	0.629734	0.320011	1.96785	0.0490852	0.155172
Chst14	98.8084	0.62961	0.239219	2.63194	0.0084899	0.0431131
Hist1h2bf	189.745	0.62935	0.267807	2.35001	0.0187729	0.0776208
Ovgp1	136.847	0.629253	0.27298	2.30512	0.0211597	0.0845193
Foxc1	660.93	0.62888	0.16556	3.7985	0.000145573	0.00164605
Nos3	638.583	0.6287	0.19379	3.24424	0.00117765	0.00928348
Pard3b	402.102	0.628587	0.166518	3.77488	0.000160086	0.00179012
Hells	178.901	0.628514	0.254111	2.47338	0.013384	0.0608857
Rab13	123.321	0.628337	0.228337	2.7518	0.00592689	0.0328113
Dock1	2878.08	0.627274	0.130921	4.79126	1.65741e-06	3.29295e-05
Pald1	707.558	0.626745	0.134461	4.66115	3.14447e-06	5.85067e-05
Ugt1a6a	111.071	0.6267	0.269066	2.32917	0.0198503	0.0809044
Spink8	91.4711	0.626178	0.29373	2.13181	0.0330223	0.116635
Dok2	30.3736	0.626127	0.309259	2.0246	0.0429083	0.140696
Naglu	557.147	0.625829	0.194611	3.2158	0.00130083	0.0100529
Fabp5	1552.61	0.625826	0.146023	4.28579	1.82089e-05	0.000277578
Tfec	7.79257	0.625038	0.303469	2.05965	0.0394324	0.132591
Hist1h2bp	50.7413	0.624466	0.288716	2.16291	0.0305482	0.109871
Ifnar2	862.867	0.623992	0.145826	4.27903	1.87712e-05	0.000283821
Pabpc1	8151.32	0.623914	0.116347	5.36253	8.20642e-08	2.19287e-06
Zfp191	2021.05	0.623831	0.174541	3.57413	0.000351392	0.00346299
Dcaf10	1494.69	0.62377	0.20851	2.99156	0.00277556	0.0181799
Csrnp1	947.465	0.621874	0.220108	2.82531	0.0047235	0.0275062
Gadd45a	248.571	0.620997	0.206921	3.00113	0.00268984	0.0177774
Slc6a12	85.223	0.620718	0.283216	2.19168	0.0284028	0.104774
Pkd2l1	32.3737	0.619869	0.310844	1.99415	0.0461359	0.148174
Pqlc3	165.462	0.619517	0.201396	3.07612	0.00209715	0.0146397
Hist1h3g	128.257	0.618929	0.307918	2.01004	0.0444267	0.144208
Sepp1	8974.9	0.618201	0.156392	3.95291	7.72081e-05	0.000960659
Stap2	52.5948	0.617955	0.298402	2.07088	0.0383698	0.129749
Galns	419.97	0.617851	0.178406	3.46317	0.000533847	0.0048754
Ube2l6	213.988	0.617098	0.213736	2.88719	0.00388696	0.0235986
Mospd1	403.41	0.616467	0.181675	3.39325	0.000690694	0.00602553
Plekhf2	504.711	0.615817	0.1817	3.3892	0.000700977	0.00608941
Ifi47	47.995	0.615513	0.306091	2.01089	0.0443376	0.144035
Pole3	473.7	0.615239	0.183903	3.34545	0.000821493	0.00696303
Maml2	799.004	0.613725	0.154461	3.97333	7.08755e-05	0.000892899
Lrrc8e	9.33928	0.613634	0.311428	1.97039	0.0487941	0.154433
Tie1	659.957	0.613078	0.186385	3.28931	0.00100433	0.00817727
Rab27a	327.761	0.612482	0.202045	3.03142	0.00243406	0.0164444
Lrrk1	528.514	0.61244	0.182795	3.35042	0.000806899	0.00685375
Gpam	2816.1	0.612389	0.128872	4.75192	2.01496e-06	3.92589e-05
Timp4	1239.66	0.612304	0.162267	3.77343	0.000161019	0.0017955
Rspo3	641.798	0.611989	0.206268	2.96696	0.00300758	0.0193676
Pdgfrb	1886.58	0.611786	0.164255	3.7246	0.000195624	0.00210561
Tap2	546.628	0.611644	0.15951	3.83453	0.000125806	0.0014594
Myoz1	5.54948	0.611499	0.295242	2.07118	0.0383419	0.129689
Cxadr	1717.86	0.611356	0.204535	2.98901	0.00279886	0.0183028
Bcas1	6290.83	0.610937	0.174607	3.49893	0.000467135	0.00439145
Fhod1	327.648	0.610658	0.209475	2.91519	0.00355476	0.0219877
Eif4ebp3	161.889	0.610402	0.21522	2.83618	0.00456566	0.0267514
Csf3	4.97417	0.609734	0.281549	2.16564	0.0303384	0.109434
Eif1a	1688.63	0.609681	0.171936	3.54598	0.000391153	0.00378083
Rell1	744.03	0.609415	0.194668	3.13054	0.00174484	0.0126415
H2-M3	127.965	0.60854	0.210217	2.89482	0.00379371	0.0231985
Sh2d1b1	4.8261	0.608539	0.280832	2.16691	0.0302414	0.109249
H3f3b	6763.09	0.6079	0.164192	3.70237	0.000213591	0.0022642
Tpcn2	160.017	0.607623	0.255421	2.37891	0.0173638	0.0732801
Il17ra	1248.32	0.607622	0.205534	2.95631	0.00311346	0.0198172
Rnh1	1440.9	0.607463	0.139673	4.34919	1.3664e-05	0.000216487
St6galnac2	149.788	0.607004	0.21535	2.81868	0.00482209	0.0279089
Rhou	2491.72	0.605806	0.212575	2.84984	0.00437409	0.0257978
Zfp36l1	1612.5	0.605754	0.138562	4.37172	1.23273e-05	0.000198036
1700109H08Rik	96.8822	0.605543	0.283362	2.137	0.0325982	0.115466
Crip1	163.915	0.604985	0.237346	2.54896	0.0108046	0.0517829
Ajuba	133.153	0.604909	0.232165	2.60551	0.00917375	0.0456083
Rhbdf1	481.377	0.604523	0.173043	3.49348	0.00047677	0.0044742
Trmt6	1114.86	0.60443	0.191829	3.15087	0.00162784	0.011917
Israa	40.0053	0.604214	0.296528	2.03763	0.0415871	0.137738
Dhfr	230.314	0.604093	0.209165	2.88812	0.00387558	0.0235472
Micall2	164.473	0.603514	0.194934	3.09599	0.00196157	0.0138565
Lin9	215.333	0.603492	0.179712	3.3581	0.000784788	0.00670838
Prdx6	8767.49	0.603367	0.113681	5.30756	1.111e-07	2.8827e-06
Ino80c	915.961	0.603314	0.182805	3.3003	0.0009658	0.00793572
Smc2	620.642	0.603159	0.209734	2.87583	0.00402969	0.0242459
Serpinb5	8.65764	0.602654	0.302902	1.9896	0.0466353	0.149444
Lsr	602.673	0.602609	0.138723	4.34399	1.39918e-05	0.000220596
Picalm	7619.38	0.602538	0.135926	4.43283	9.30021e-06	0.000153854
Mid1	238.525	0.602428	0.242658	2.48262	0.013042	0.0596326
Sptssa	721.211	0.601908	0.156636	3.84271	0.000121683	0.00142181
Ube2t	34.7167	0.601843	0.305851	1.96776	0.0490952	0.155173
Arhgap31	2710.2	0.601767	0.135165	4.4521	8.50347e-06	0.000141751
Tbx15	63.333	0.601684	0.276714	2.17439	0.0296756	0.107938
Cirbp	3500.5	0.601391	0.18892	3.18331	0.00145603	0.0109324
Shc4	369.348	0.601363	0.198627	3.02759	0.00246509	0.0166054
Slc16a10	211.16	0.601347	0.215567	2.7896	0.00527724	0.0298254
Paqr5	271.186	0.601293	0.185134	3.24787	0.00116272	0.00920186
Aqp9	44.7368	0.601145	0.291682	2.06096	0.0393066	0.132195
Dnajc3	3132.22	0.600869	0.142369	4.22052	2.43741e-05	0.000353501
Tmbim1	1602.54	0.600815	0.148331	4.05049	5.11101e-05	0.000667913
Myo1c	1384.1	0.600574	0.145551	4.1262	3.68805e-05	0.000502754
Dse	331.94	0.600406	0.202957	2.95829	0.00309347	0.0197502
Pnn	2529.43	0.59913	0.189283	3.16527	0.00154941	0.0114732
Sdcbp2	218.946	0.59895	0.251284	2.38356	0.0171462	0.0725708
Card9	145.373	0.598821	0.234866	2.54963	0.0107837	0.0517291
Tbx1	64.2891	0.598814	0.287812	2.08058	0.0374728	0.127626
Gm694	121.582	0.598554	0.287373	2.08285	0.0372649	0.127163
Atf1	539.798	0.59845	0.189498	3.15808	0.00158814	0.0116955
Wnt5a	566.129	0.598417	0.147221	4.06476	4.80812e-05	0.000633409
Mcur1	1062.96	0.5976	0.163504	3.65495	0.000257231	0.00266031
Trim47	242.677	0.597466	0.232184	2.57324	0.010075	0.0490596
Hsd3b7	346.857	0.597408	0.164167	3.63903	0.000273667	0.00279774
Tra2b	1493.88	0.597251	0.163012	3.66385	0.000248456	0.00258449
Kcnj8	181.698	0.597235	0.208396	2.86587	0.00415865	0.0248547
Hmgb3	493.218	0.597179	0.190178	3.1401	0.0016889	0.0122892
Tle3	3561.82	0.596691	0.193675	3.0809	0.00206378	0.0144518
Grhl2	70.9101	0.596462	0.301555	1.97796	0.0479335	0.152412
Fmnl2	3674.37	0.596323	0.136631	4.36449	1.27418e-05	0.000203882
Cyp3a57	6.36066	0.595992	0.27043	2.20387	0.0275335	0.102411
Phactr4	756.692	0.59577	0.13789	4.32062	1.5559e-05	0.000242224
Tcf19	231.614	0.593931	0.216504	2.74328	0.00608281	0.0334171
Kank1	1178.89	0.5936	0.18609	3.18986	0.00142343	0.0107478
Slc16a1	2026.27	0.59346	0.154875	3.83185	0.000127182	0.00146796
Ctrb1	6.59283	0.593192	0.286285	2.07204	0.0382619	0.129493
Siglece	43.4319	0.593059	0.290006	2.04499	0.0408563	0.136148
Tspan12	648.408	0.592875	0.156168	3.79639	0.000146816	0.00165778
Mfsd2a	1010.51	0.592599	0.221756	2.6723	0.00753335	0.039413
Tcn2	884.504	0.591263	0.184944	3.19699	0.00138871	0.0105646
Tapbp	2183.02	0.591242	0.138234	4.27712	1.89331e-05	0.000285378
Pi4k2b	115.99	0.590989	0.226662	2.60736	0.00912437	0.0454049
Xaf1	175.966	0.590959	0.27213	2.1716	0.0298858	0.108348
Mphosph6	383.57	0.590822	0.215713	2.73892	0.00616412	0.0337258
Arl5c	71.3847	0.589468	0.256964	2.29397	0.0217922	0.08644
Pdlim5	1492.49	0.587623	0.141768	4.14495	3.39886e-05	0.00046777
Taf13	554.738	0.587294	0.157746	3.72303	0.000196845	0.0021131
Ifih1	400.939	0.587047	0.174125	3.37142	0.000747822	0.00643335
Fzd5	253.67	0.586944	0.22226	2.64081	0.00827091	0.042257
Polr3f	1136.53	0.586205	0.187309	3.12961	0.00175039	0.0126703
Qk	21993.3	0.586104	0.146934	3.9889	6.63808e-05	0.000842864
Kcnj16	1026.23	0.585952	0.170135	3.44404	0.000573096	0.00516119
Rbpj	1224.13	0.5859	0.133606	4.38528	1.15834e-05	0.000187582
Cpt1a	1674.45	0.585495	0.121583	4.81561	1.46753e-06	2.94474e-05
Epc2	3273.78	0.585048	0.195367	2.99461	0.002748	0.0180729
Rab29	129.846	0.584569	0.228395	2.55946	0.0104835	0.0506456
Ccar1	2530.29	0.584152	0.161229	3.62312	0.000291072	0.00294416
Rbm7	1021.91	0.583756	0.17762	3.28654	0.00101427	0.00824154
Pmf1	161.059	0.583743	0.205542	2.84002	0.00451108	0.0264798
Ddx39	404.477	0.583609	0.162437	3.59284	0.000327091	0.00325134
Znrf2	806.396	0.583364	0.148987	3.91555	9.01988e-05	0.00109937
Mob1b	1374.76	0.582982	0.196577	2.96566	0.00302032	0.0194122
Pon2	1735.54	0.582177	0.165556	3.51649	0.000437289	0.00414961
Kirrel	524.187	0.582107	0.17273	3.37003	0.000751601	0.00645518
Cyp20a1	385.334	0.582074	0.168248	3.45963	0.000540919	0.00492141
Btg3	658.555	0.582035	0.224217	2.59586	0.00943556	0.0465428
Mob1a	583.717	0.581846	0.156832	3.71	0.000207259	0.00220161
Rnft1	608.671	0.581823	0.150204	3.87355	0.000107263	0.00127458
Tas2r135	5.39546	0.581744	0.26411	2.20266	0.0276187	0.102693
S100a5	8.63219	0.580967	0.267465	2.17212	0.0298467	0.108267
Kctd12b	222.043	0.580484	0.238983	2.42898	0.0151414	0.0664789
Pde3a	236.156	0.580476	0.184076	3.15345	0.00161351	0.0118338
Lims1	1362.8	0.580349	0.179784	3.22803	0.00124645	0.0097024
Haus4	116.674	0.58023	0.236604	2.45232	0.0141938	0.0635642
Nrm	126.16	0.579744	0.229845	2.52233	0.0116581	0.0547812
Itpkb	2240.99	0.579541	0.157674	3.67557	0.000237316	0.00248788
Prkrir	3244.99	0.579341	0.161467	3.58798	0.000333256	0.00330243
Tmpo	1812.99	0.579292	0.139429	4.15475	3.2564e-05	0.00045233
Crispld2	205.716	0.577948	0.224924	2.56952	0.0101838	0.0494403
Fgd5	501.981	0.577521	0.177339	3.25659	0.00112758	0.00896304
Sav1	1018.68	0.577446	0.165506	3.48898	0.000484869	0.00452444
Zbtb16	5974.69	0.577009	0.213165	2.70687	0.00679213	0.0364198
H3f3a	1501.48	0.576953	0.162152	3.55809	0.000373556	0.00364353
Naa50	4012.52	0.576376	0.145674	3.95661	7.60211e-05	0.000946622
Hmgn3	896.639	0.576334	0.143117	4.027	5.64923e-05	0.000732309
Sh3bgrl	3177.39	0.576259	0.17647	3.26548	0.00109279	0.00874283
Pilrb2	5.50756	0.576224	0.273152	2.10953	0.0348986	0.121452
Tgfbr3	1361.67	0.575903	0.174436	3.30152	0.000961635	0.00790956
Cenpq	157.046	0.574786	0.235029	2.4456	0.0144613	0.0644577
Sowahc	623.198	0.574779	0.152156	3.77757	0.000158369	0.00177455
Creb3l1	156.524	0.573823	0.201239	2.85145	0.00435204	0.0257432
Il18bp	184.996	0.572479	0.203087	2.81889	0.004819	0.027901
Dnttip2	1193	0.572153	0.209712	2.72828	0.00636664	0.034646
Abcc9	699.414	0.572151	0.176109	3.24884	0.00115876	0.00917496
Slc38a2	6814.01	0.571708	0.135627	4.21529	2.4946e-05	0.000360175
Fmnl3	803.619	0.571655	0.158937	3.59675	0.00032222	0.00320886
Lyl1	139.062	0.571544	0.271388	2.106	0.0352041	0.122198
Rlim	7224.81	0.5715	0.165664	3.44975	0.000561107	0.00507073
Arhgef26	1662.2	0.570226	0.133715	4.2645	2.00349e-05	0.000300579
Orm3	4.49408	0.570152	0.267554	2.13098	0.0330906	0.116722
Fgfrl1	894.734	0.56909	0.203853	2.79167	0.00524371	0.0296879
Twsg1	1590.38	0.569052	0.149541	3.80533	0.000141616	0.00161149
Syne3	254.261	0.568652	0.180173	3.15614	0.00159872	0.0117626
4930579G24Rik	77.6005	0.568597	0.249915	2.27516	0.0228963	0.0893219
Rpl23	534.519	0.568522	0.15579	3.64928	0.000262977	0.00270239
Ggh	399.307	0.568502	0.161564	3.51874	0.000433596	0.00411699
Fkbp7	88.8911	0.568021	0.260132	2.18358	0.0289928	0.10609
Shc1	580.874	0.567618	0.172204	3.2962	0.000980037	0.00802813
Fmo2	162.226	0.567559	0.253596	2.23804	0.0252183	0.0958129
Tmem243	373.526	0.567262	0.184683	3.07155	0.00212951	0.0147964
Ccdc78	67.8855	0.567221	0.271564	2.08872	0.0367327	0.125958
Furin	2828.67	0.567139	0.131076	4.32681	1.51286e-05	0.000236437
Cdnf	58.3218	0.567022	0.273617	2.07232	0.0382358	0.129431
Tnip2	505.088	0.566789	0.175125	3.23649	0.00121011	0.00950222
Sema3g	372.357	0.566356	0.165366	3.42487	0.000615097	0.00546365
Prdx1	3346.66	0.565812	0.116523	4.85581	1.19893e-06	2.45782e-05
Sucnr1	3.54953	0.565623	0.247236	2.28779	0.0221499	NA
Atp6v0e	701.793	0.565257	0.167353	3.37763	0.000731133	0.00630999
S1pr2	156.88	0.565227	0.233525	2.42041	0.0155029	0.0674053
Serinc3	12062.3	0.564989	0.115624	4.88645	1.02672e-06	2.14851e-05
Lin7c	4086.98	0.564822	0.161851	3.48976	0.000483451	0.00451848
Gpx3	497.248	0.564735	0.203112	2.78041	0.00542905	0.0305441
Adamtsl4	498.87	0.564554	0.155618	3.62783	0.000285814	0.00290008
Susd6	3034.84	0.564467	0.134414	4.19946	2.67557e-05	0.000383554
Wasf2	1675.29	0.563918	0.142	3.97126	7.14933e-05	0.000899276
Rnf2	1623.78	0.563536	0.184188	3.05957	0.00221653	0.0153217
Abcc4	1208.11	0.563508	0.143732	3.92054	8.83517e-05	0.00107931
Osgin1	59.5381	0.56304	0.277934	2.0258	0.0427848	0.140406
Wdhd1	302.278	0.562925	0.187087	3.00889	0.00262202	0.0174365
Zfp36l2	1816.58	0.562541	0.125349	4.4878	7.19631e-06	0.000123094
Ddx3x	13441.2	0.562021	0.183038	3.07052	0.00213688	0.0148412
Cdh19	771.177	0.561913	0.186136	3.01883	0.00253751	0.0170079
Yy2	107.489	0.561004	0.243982	2.29937	0.0214842	0.0855175
Hif1a	4725.6	0.560898	0.133926	4.18812	2.81269e-05	0.000399655
Slc31a2	332.695	0.560701	0.175858	3.18837	0.00143076	0.0107862
Fkbp14	327.515	0.559667	0.163876	3.41518	0.000637398	0.00562145
Arhgap18	429.527	0.559296	0.196112	2.85192	0.00434566	0.0257149
Ermard	201.508	0.559213	0.212498	2.63162	0.00849794	0.0431267
Swap70	631.544	0.558807	0.177436	3.14935	0.00163636	0.0119686
Cgnl1	1099.9	0.558751	0.157983	3.53678	0.000405036	0.00389865
Tnfsf14	3.93381	0.558737	0.256194	2.18091	0.0291898	NA
Add3	6977.74	0.558667	0.138301	4.0395	5.35648e-05	0.000697164
Ptpn12	1500.75	0.558528	0.134776	4.14411	3.41138e-05	0.000469006
Wtip	209.801	0.558423	0.196944	2.83544	0.00457627	0.0267844
Hey2	180.159	0.558321	0.213902	2.61017	0.00904963	0.0450812
Cav2	1714.32	0.558231	0.168285	3.31718	0.000909306	0.00755421
Calr3	55.0897	0.558081	0.27689	2.01553	0.0438489	0.142879
Ccl25	175.435	0.55802	0.200715	2.78016	0.00543325	0.030557
Eif2s2	1023.11	0.558018	0.156782	3.55921	0.000371977	0.00363252
Uba7	115.286	0.556922	0.274849	2.02629	0.0427355	0.140301
Nop14	981.921	0.5562	0.185372	3.00045	0.0026958	0.0177949
Sdpr	463.202	0.555905	0.173027	3.21282	0.00131439	0.0101285
Epha1	75.6343	0.55558	0.273743	2.02957	0.0424007	0.139572
Tor1aip2	2176.86	0.554343	0.140516	3.94505	7.97843e-05	0.00098914
Csf1r	5508.81	0.554094	0.15174	3.65161	0.000260599	0.0026848
Rom1	219.535	0.553415	0.197946	2.79578	0.0051774	0.0293773
Slc35a3	849.449	0.552778	0.172195	3.21018	0.00132652	0.0101976
Atp2c2	85.7067	0.552695	0.273533	2.02058	0.0433234	0.141568
Dram2	864.772	0.552635	0.158322	3.49058	0.00048197	0.00450986
Nhlrc3	324.317	0.55255	0.224407	2.46227	0.0138061	0.0622782
Arrdc3	2418.56	0.552189	0.14472	3.81557	0.000135867	0.00155374
Slfn1	4.72704	0.552113	0.263342	2.09656	0.0360326	0.124297
Lmod2	3.47477	0.551915	0.245142	2.25141	0.0243598	NA
Rbm11	316.244	0.551573	0.21052	2.62005	0.00879168	0.0441585
Fen1	761.02	0.551011	0.202225	2.72475	0.00643507	0.0349472
Maoa	1551.22	0.550805	0.130063	4.23492	2.28638e-05	0.00033675
Gxylt1	918.029	0.550242	0.172041	3.19831	0.00138235	0.0105313
Rps18	231.323	0.549713	0.204899	2.68285	0.0072998	0.038531
Sell	4.50592	0.549566	0.274603	2.00131	0.0453593	0.14638
Tmed5	1178.68	0.549206	0.171832	3.19617	0.00139263	0.0105697
Parvg	266.936	0.549025	0.205378	2.67324	0.00751232	0.039339
Scpep1	748.546	0.548735	0.171979	3.1907	0.00141928	0.0107383
Rrm1	1020.98	0.548613	0.155214	3.53455	0.000408472	0.00392469
Phykpl	319.39	0.548612	0.214994	2.55176	0.010718	0.0515061
Clspn	127.023	0.548562	0.275725	1.98953	0.0466428	0.149444
Eci2	1019.69	0.548367	0.13833	3.9642	7.36416e-05	0.000921979
Gpr146	1530.07	0.547355	0.211834	2.58388	0.00976954	0.0477744
Zmpste24	1411.07	0.547292	0.12651	4.32606	1.51797e-05	0.000237007
Dbt	848.311	0.546533	0.16925	3.22915	0.0012416	0.00967719
Igbp1	1011.25	0.546161	0.154319	3.53917	0.000401386	0.00387046
Pgk1	279.792	0.545897	0.183149	2.98062	0.00287669	0.0187281
Rbms1	850.21	0.545718	0.164482	3.3178	0.000907306	0.00754745
Lypla1	976.753	0.54564	0.168163	3.2447	0.00117572	0.00927285
Dnajc25	190.201	0.545215	0.232368	2.34634	0.018959	0.0781693
Rbm48	371.729	0.545124	0.220748	2.46944	0.0135324	0.0614046
P4hb	5445.43	0.545088	0.114684	4.75296	2.00463e-06	3.91049e-05
Ctnna1	3278.86	0.544879	0.115237	4.72834	2.26362e-06	4.35767e-05
Lhfp	973.611	0.54437	0.150643	3.61365	0.000301919	0.00304241
Cmtm6	1247.95	0.543923	0.146942	3.70162	0.000214223	0.00226643
Pcna	837.482	0.543421	0.140474	3.86848	0.000109516	0.00129657
Tmem251	332.389	0.543313	0.191395	2.8387	0.00452978	0.0265764
Plcb3	1079.77	0.543032	0.158635	3.42316	0.000618981	0.00548907
Itpr3	675.072	0.542855	0.137182	3.95719	7.58361e-05	0.000945048
Antxr1	976.035	0.542139	0.15735	3.44543	0.000570154	0.00513808
C1qtnf6	109.512	0.542067	0.244865	2.21374	0.026847	0.100695
Dbr1	515.867	0.542029	0.233329	2.32303	0.0201777	0.0817921
Srp54b	215.943	0.541876	0.237691	2.27976	0.0226222	0.0886242
Ephb4	599.247	0.541062	0.15944	3.39351	0.000690039	0.00602307
Pnrc2	1370.73	0.540821	0.141312	3.82715	0.000129635	0.001492
Nudt7	115.12	0.540235	0.217071	2.48875	0.0128194	0.0587984
Rbm3	393.982	0.539926	0.172686	3.12663	0.00176823	0.012788
Orc6	641.896	0.539754	0.189772	2.84423	0.00445195	0.0261804
Siah1a	1350.99	0.539566	0.202211	2.66833	0.00762299	0.0397377
Fam21	5286.65	0.53915	0.149345	3.61011	0.000306073	0.00307653
Lpcat3	765.545	0.539086	0.140647	3.83289	0.000126649	0.00146576
Rpl5	179.939	0.539051	0.204562	2.63514	0.0084102	0.04278
Tns3	4347.3	0.538187	0.117394	4.58446	4.55159e-06	8.10384e-05
Ccnd3	761.919	0.537828	0.149792	3.5905	0.000330046	0.00327666
Nostrin	154.958	0.537771	0.229757	2.34061	0.0192525	0.0790156
Incenp	814.384	0.537701	0.133002	4.04282	5.28125e-05	0.000687929
Chka	2055.09	0.537589	0.191335	2.80967	0.00495928	0.0283969
Parvb	1374.96	0.537177	0.134397	3.99696	6.41625e-05	0.000819338
Ccnl1	1161.89	0.537141	0.164742	3.26049	0.00111221	0.00888056
Hacd2	1373.38	0.536825	0.13408	4.00376	6.23432e-05	0.000801705
Cyp4f16	145.843	0.536695	0.235405	2.27987	0.0226152	0.0886184
Capza1	742.362	0.536327	0.15681	3.42024	0.000625653	0.00553302
Homer3	240.089	0.535862	0.177523	3.01855	0.00253987	0.0170166
Dnm2	2907.26	0.535856	0.125724	4.26215	2.02466e-05	0.00030319
Plvap	552.208	0.535807	0.233808	2.29165	0.0219257	0.0868246
Timeless	254.953	0.535616	0.185471	2.88787	0.00387864	0.0235569
Sp1	2048.52	0.53561	0.161131	3.32407	0.000887142	0.00742958
Ythdc1	2768.9	0.534613	0.160804	3.32462	0.000885383	0.00742257
Slc35f6	1502.93	0.534575	0.149894	3.56635	0.000361993	0.00354793
Rbm12	1690.54	0.53336	0.202012	2.64024	0.00828482	0.0423116
Npr1	192.22	0.532286	0.202084	2.63398	0.00843911	0.042898
Tnpo1	2845.34	0.53225	0.136738	3.89249	9.9222e-05	0.00119489
Malt1	269.534	0.532202	0.213341	2.49461	0.0126094	0.0580005
Adam9	3186.68	0.53195	0.117982	4.50873	6.52168e-06	0.000113115
Irf1	327.163	0.531402	0.229523	2.31525	0.0205994	0.0830282
Tgm4	120.327	0.531332	0.234975	2.26122	0.0237453	0.0916867
Fam107a	17906.5	0.531178	0.181398	2.92825	0.0034088	0.0213266
Itgb5	2264.45	0.531135	0.166741	3.1854	0.00144555	0.0108689
Npr3	931.672	0.530273	0.208318	2.54549	0.0109123	0.0522216
Mfng	141.884	0.53013	0.227083	2.33452	0.0195684	0.0801488
Tmem86a	731.093	0.529814	0.168002	3.15362	0.00161261	0.0118338
Nqo2	366.929	0.529522	0.186904	2.83312	0.00460965	0.0269504
Mdm2	1765.79	0.529416	0.174365	3.03624	0.00239546	0.0162177
Cntrl	666.636	0.529059	0.178711	2.96041	0.0030723	0.0196445
Pcyt1a	2020.46	0.528896	0.125195	4.22456	2.39407e-05	0.000347945
Cecr2	409.74	0.528565	0.236602	2.23398	0.0254843	0.0966184
Fgfbp1	78.1817	0.528361	0.267288	1.97675	0.04807	0.152772
Zc3h12c	1449.97	0.526675	0.157889	3.33573	0.000850765	0.00716965
Ncl	12461.4	0.525517	0.147103	3.57243	0.000353679	0.00348126
Lama5	936.69	0.525304	0.141574	3.71045	0.000206892	0.00220043
Vasp	631.324	0.524359	0.179829	2.91587	0.00354702	0.0219566
Lima1	773.126	0.524036	0.17987	2.91342	0.00357498	0.0220788
Alg10b	2485.43	0.523958	0.181405	2.88834	0.00387286	0.0235395
Adam12	254.165	0.523613	0.242015	2.16356	0.030498	0.109789
Etv6	1655.29	0.523605	0.140929	3.71538	0.000202902	0.00216657
Tax1bp3	77.823	0.523601	0.256305	2.04288	0.0410643	0.136595
Pawr	139.55	0.523118	0.231779	2.25697	0.02401	0.092465
Arhgap25	582.92	0.522937	0.149729	3.49256	0.00047842	0.00448185
Pnp	496.926	0.522751	0.198875	2.62854	0.00857528	0.043369
Chic2	658.142	0.522628	0.199877	2.61476	0.00892914	0.0446679
Shmt1	146.888	0.522552	0.206096	2.53548	0.0112293	0.0533267
Apaf1	1063.51	0.522544	0.1479	3.53308	0.000410748	0.00393717
Pxdc1	211.715	0.522444	0.224519	2.32695	0.0199678	0.081289
Zkscan17	1060.39	0.522267	0.214296	2.43712	0.0148047	0.0654991
5730559C18Rik	126.282	0.522199	0.222377	2.34826	0.0188613	0.0779063
Dffb	185.706	0.521932	0.236819	2.20393	0.0275293	0.102411
Ccbl2	214.59	0.521704	0.210383	2.47978	0.0131463	0.0600414
Zbtb2	582.248	0.521356	0.206538	2.52426	0.0115942	0.0545771
Msrb3	380.714	0.52109	0.169959	3.06598	0.00216957	0.0150244
Sik1	1777.94	0.52106	0.175683	2.96591	0.00301787	0.0194042
Slc1a4	3646.83	0.520136	0.152017	3.42157	0.000622605	0.00550908
Acvrl1	1074.1	0.520071	0.188118	2.7646	0.00569932	0.0317762
Pcnp	3253.79	0.519937	0.149827	3.47026	0.000519949	0.00476561
Ammecr1	218.303	0.51888	0.203955	2.54409	0.0109562	0.0523972
Cdr2	448.122	0.518693	0.219152	2.36682	0.0179417	0.0752457
Net1	2010.17	0.518604	0.177796	2.91685	0.00353589	0.0219277
A430105I19Rik	427.465	0.518477	0.183521	2.82516	0.00472563	0.0275087
Lats2	1821.86	0.518459	0.144981	3.57605	0.00034882	0.00344185
Sox17	321.577	0.51839	0.192584	2.69177	0.00710744	0.0377463
Crot	1333.52	0.518287	0.134984	3.83963	0.000123221	0.00143562
Dek	2200.29	0.517543	0.151507	3.41597	0.000635543	0.00560816
Rpl24	159.785	0.517065	0.205678	2.51395	0.0119387	0.055712
Taf9	2042.52	0.516355	0.177494	2.90913	0.00362433	0.0223237
Ptp4a2	6394.87	0.516323	0.15921	3.24303	0.00118265	0.00930472
Akirin1	2932.97	0.515842	0.1618	3.18814	0.0014319	0.0107862
Mocos	113.589	0.515072	0.237188	2.17158	0.0298875	0.108348
Gba	1498.76	0.514882	0.126826	4.05973	4.91287e-05	0.00064516
Dyrk3	586.23	0.514679	0.245567	2.09588	0.0360929	0.124426
Atp13a4	481.958	0.514018	0.150206	3.42209	0.00062141	0.00550152
Cndp2	2350.11	0.51343	0.13634	3.7658	0.000166014	0.00184609
Tab2	3548.82	0.512976	0.164097	3.12606	0.00177164	0.0127887
Tex15	112.276	0.512658	0.255375	2.00747	0.0446995	0.144831
Snx4	1444.2	0.512647	0.150576	3.40456	0.000662705	0.00582234
Nampt	2567.36	0.511971	0.142063	3.60382	0.000313576	0.00313051
Lgalsl	3885.71	0.511929	0.177386	2.88595	0.00390228	0.0236559
Car5b	220.472	0.511701	0.181795	2.81472	0.00488201	0.0281545
Srsf5	4456.24	0.511574	0.205788	2.48593	0.0129214	0.0591821
Rnf149	1176.29	0.511425	0.124521	4.10714	4.00594e-05	0.000539697
Dennd3	445.83	0.511024	0.229743	2.22433	0.0261262	0.0985768
Tmem2	1198.27	0.510671	0.148544	3.43785	0.000586347	0.0052443
Rsl1d1	2024.74	0.510018	0.177029	2.88099	0.00396433	0.02396
Tbc1d15	1868.52	0.509613	0.157848	3.2285	0.00124441	0.00969124
Cd151	976.417	0.509505	0.154357	3.30082	0.000964013	0.00792507
Il15ra	149.715	0.509098	0.211401	2.40821	0.0160309	0.0691398
Fam129a	188.869	0.508978	0.207126	2.45733	0.0139974	0.0629134
Pira6	3.11233	0.508806	0.238289	2.13525	0.0327405	NA
Dhx15	3656.25	0.508512	0.152289	3.33913	0.000840413	0.00710471
Fuca1	1274.71	0.508342	0.127786	3.97807	6.94781e-05	0.000876726
Ybx3	1020.66	0.508033	0.159412	3.18691	0.00143799	0.0108172
Cacng5	702.174	0.507783	0.213752	2.37556	0.0175221	0.0737935
Nras	2387.65	0.507602	0.144365	3.51611	0.000437915	0.00415311
Mthfsl	150.764	0.506899	0.21094	2.40305	0.016259	0.0699549
Il6st	4835.7	0.506205	0.136055	3.72061	0.000198745	0.00212642
Snrpa1	625.076	0.506093	0.175196	2.88872	0.00386815	0.0235198
Gabpa	1098.08	0.506004	0.167853	3.01457	0.00257347	0.0171988
Sgpp1	2189.71	0.505448	0.179099	2.82217	0.00476994	0.0277066
Smarcd2	690.681	0.505346	0.146481	3.4499	0.000560797	0.00507073
Tinagl1	298.893	0.505192	0.199169	2.5365	0.0111968	0.0531882
Phldb2	427.502	0.504973	0.220247	2.29276	0.0218618	0.0866568
Etf1	4274.05	0.504776	0.142869	3.53313	0.000410667	0.00393717
Slc16a12	173.477	0.504234	0.230926	2.18353	0.0289966	0.10609
Nme2	1481.95	0.504061	0.134467	3.74857	0.000177846	0.00195358
Pdgfd	125.07	0.504037	0.226777	2.22261	0.0262422	0.0989102
Bak1	678.282	0.503741	0.151816	3.3181	0.000906306	0.00754442
Lss	1840.98	0.503166	0.156419	3.21679	0.00129634	0.0100278
Clic4	4273.25	0.502661	0.144315	3.48308	0.000495675	0.00460335
Myrf	3125.21	0.502463	0.193438	2.59754	0.00938944	0.0463954
Adgra3	1188.91	0.502183	0.147345	3.40823	0.000653867	0.00575096
Podxl	2797.65	0.502014	0.161574	3.10702	0.00188982	0.013444
Aldh1l1	4254.03	0.501506	0.137182	3.65578	0.000256404	0.00265346
Sqrdl	195.477	0.50113	0.211208	2.37269	0.0176591	0.0742927
Adipor2	3613.14	0.500849	0.132848	3.77008	0.000163197	0.00181727
Hic1	257.61	0.500789	0.227966	2.19677	0.0280367	0.103807
Thsd1	197.183	0.500377	0.198046	2.52657	0.0115184	0.054363
Fcho2	2278.06	0.500289	0.140588	3.55854	0.000372926	0.00363959
Sh3bp5	2314.38	0.499381	0.158246	3.15572	0.00160105	0.011763
Ifi27	613.094	0.49882	0.167515	2.97776	0.00290367	0.0188448
Esd	982.253	0.498739	0.147036	3.39195	0.000693963	0.00604423
Fam96a	629.439	0.497732	0.149046	3.33945	0.000839457	0.00710035
Arhgap29	1309.93	0.497682	0.162863	3.05584	0.00224433	0.0154741
Tinf2	487.626	0.497641	0.152816	3.25646	0.0011281	0.00896304
Epas1	12381.6	0.497276	0.141599	3.51185	0.000445	0.00420545
Samd9l	414.327	0.497025	0.194247	2.55873	0.0105057	0.0507046
Cbx3	727.302	0.49695	0.187985	2.64356	0.00820394	0.0420318
Lsp1	251.159	0.496809	0.176269	2.81848	0.00482521	0.027913
Tmem100	328.947	0.496739	0.162503	3.0568	0.00223712	0.0154442
Ghrl	170.849	0.496288	0.248546	1.99677	0.0458504	0.147608
Rps4x	2109.6	0.49602	0.129949	3.81703	0.00013507	0.00154683
Fam199x	1596.84	0.495547	0.151418	3.27272	0.0010652	0.00856446
Chrnb1	173.322	0.495542	0.23484	2.11012	0.0348478	0.121327
Lmcd1	257.511	0.495275	0.190216	2.60375	0.0092209	0.045758
Rps12	111.759	0.494963	0.227276	2.17781	0.0294202	0.107154
Cr1l	631.297	0.494918	0.139761	3.54117	0.000398359	0.00384356
Gm13157	201.452	0.494747	0.235546	2.10043	0.0356912	0.123464
Haus7	200.205	0.494571	0.203038	2.43586	0.0148565	0.0656562
Hif3a	556.087	0.494505	0.23135	2.13748	0.0325593	0.115379
Racgap1	660.099	0.494156	0.165122	2.99268	0.00276544	0.0181491
Ctgf	2219.33	0.493734	0.219595	2.24838	0.0245517	0.0939224
Spag5	295.315	0.493716	0.204243	2.4173	0.0156361	0.0679097
Ddr2	615.109	0.493122	0.202595	2.43402	0.014932	0.0658996
1700084C01Rik	385.323	0.493103	0.205511	2.3994	0.016422	0.0703932
Disc1	95.4916	0.493081	0.248562	1.98374	0.0472854	0.150972
Dazap2	4181.61	0.493044	0.169112	2.91549	0.00355128	0.0219746
Krcc1	443.396	0.492514	0.236849	2.07944	0.0375765	0.127871
Pbxip1	2804.28	0.492338	0.141926	3.46898	0.000522439	0.00478571
Tpd52	2744.68	0.492306	0.12851	3.83089	0.00012768	0.00147266
Sypl	1761.62	0.492108	0.156413	3.14621	0.00165401	0.0120757
Wdr26	9474.41	0.491456	0.152068	3.23182	0.00123006	0.0096167
Rela	1054.63	0.491438	0.172894	2.84243	0.00447708	0.0263089
Mtap	342.262	0.490447	0.173474	2.82721	0.00469555	0.0273633
Gpx1	2988.94	0.489325	0.13122	3.72906	0.000192199	0.00207985
Slc25a13	150.545	0.489171	0.238369	2.05216	0.0401545	0.134513
Sh3glb1	4168.6	0.488798	0.125878	3.88312	0.000103125	0.00123451
Slc16a6	642.039	0.488722	0.174953	2.79346	0.00521481	0.0295555
Fstl1	1769.72	0.488699	0.146628	3.33292	0.0008594	0.00723108
Ppfibp2	403.286	0.488571	0.152832	3.19678	0.00138969	0.0105646
43166	2148.32	0.488438	0.176412	2.76873	0.00562753	0.0314521
Idh1	1501.62	0.488213	0.135395	3.60585	0.000311129	0.0031138
Adcy7	445.395	0.488094	0.201106	2.42705	0.0152222	0.0667324
Pdia3	7036.54	0.487979	0.124172	3.92986	8.49948e-05	0.00104225
Bmpr1a	3448.8	0.487878	0.144666	3.37246	0.000745004	0.00641252
Haus2	973.793	0.487513	0.186009	2.62091	0.00876944	0.0440605
Topbp1	1288.79	0.487447	0.148199	3.28914	0.00100495	0.00817815
Slc38a6	271.682	0.48737	0.215228	2.26444	0.023547	0.0911391
Kras	5470.55	0.487266	0.1402	3.47551	0.000509889	0.00469477
Vcan	1451.66	0.48701	0.162547	2.99611	0.00273445	0.0179984
Xrcc2	283.548	0.48697	0.179635	2.71088	0.00671048	0.0361051
Syncrip	4866.1	0.486893	0.143636	3.38976	0.000699539	0.00608293
Zdhhc20	2819.27	0.486401	0.145227	3.34925	0.000810307	0.00687907
Olfml2b	371.929	0.486382	0.194782	2.49706	0.0125227	0.0576841
Lbr	758.83	0.486153	0.158051	3.07593	0.00209849	0.0146397
Tcf7l1	271.392	0.486138	0.182164	2.66869	0.00761487	0.0397082
Vat1	2494.99	0.485952	0.162331	2.99359	0.00275713	0.0181181
Tsc22d4	3179.18	0.485941	0.170117	2.8565	0.00428339	0.025468
Lap3	1696.16	0.485022	0.12629	3.84055	0.000122757	0.00143228
Gpr4	242.898	0.48445	0.197065	2.45832	0.0139587	0.0627734
Heca	1778.62	0.484167	0.182042	2.65964	0.00782246	0.0405154
Ccdc88b	258.228	0.484149	0.225731	2.14481	0.0319682	0.113559
Cdc42	9766.18	0.483913	0.128678	3.76066	0.000169466	0.00187929
Zfp91	8814.07	0.483905	0.180794	2.67656	0.00743828	0.0390401
Stard5	318.604	0.483773	0.16813	2.87738	0.00400995	0.0241632
Epb4.1	2157.52	0.483607	0.182381	2.65163	0.00801039	0.0412825
Eya4	278.456	0.483425	0.191674	2.52213	0.0116648	0.0547812
Lats1	3009.97	0.483319	0.157259	3.0734	0.00211633	0.0147238
Ctsa	3972.62	0.482797	0.127047	3.80016	0.000144604	0.00164085
Aga	183.945	0.482278	0.201918	2.38849	0.0169179	0.0719635
Hsd17b7	1175.54	0.481656	0.171376	2.81052	0.00494621	0.0283321
Ccm2l	138.016	0.481591	0.213073	2.26021	0.0238082	0.0918766
Crkl	3176.7	0.48121	0.148774	3.23451	0.00121852	0.00953574
Gsn	3591.96	0.480969	0.121288	3.96552	7.32357e-05	0.000917611
Vcl	2141.04	0.480968	0.141697	3.39433	0.000687972	0.00600829
Id2	4684.75	0.480745	0.176205	2.72832	0.00636576	0.034646
Notch3	1610.47	0.4805	0.142764	3.3657	0.000763506	0.00654033
Abi3	324.659	0.480047	0.198658	2.41645	0.0156725	0.0680311
Mbd2	1911.64	0.479931	0.156967	3.05754	0.00223164	0.0154195
Heatr5a	836.501	0.479643	0.201459	2.38085	0.0172729	0.0729921
Necap2	1025.41	0.479579	0.137831	3.47947	0.000502407	0.00463913
Cep85l	1153.51	0.479557	0.226942	2.11313	0.0345896	0.120676
Ggact	629.34	0.479492	0.139039	3.4486	0.000563495	0.00508376
Lyar	323.215	0.479225	0.185169	2.58803	0.00965253	0.0473459
Dnajb9	1926.92	0.479157	0.157598	3.04038	0.00236278	0.0160639
Tmco4	192.883	0.478616	0.194443	2.46147	0.0138369	0.0623995
Gnl2	1775.99	0.47821	0.172465	2.77279	0.00555776	0.0311594
Npc2	2180.24	0.477955	0.143851	3.32256	0.000891943	0.00745043
Msi2	6908.97	0.477734	0.12573	3.79967	0.000144889	0.00164208
Als2cl	395.305	0.477487	0.150791	3.16655	0.0015426	0.0114332
Prpf39	1370.8	0.477436	0.173633	2.74968	0.00596534	0.032959
Lhfpl2	676.792	0.477382	0.18965	2.51718	0.01183	0.0553473
Sirt1	879.111	0.476916	0.148871	3.20356	0.00135742	0.0104053
Gns	6511.47	0.476569	0.126248	3.77487	0.000160092	0.00179012
Phyhd1	567.166	0.476317	0.170239	2.79793	0.00514312	0.0292211
Rplp0	4832.32	0.476248	0.123887	3.84423	0.000120931	0.00141508
Grap	179.33	0.476231	0.215307	2.21187	0.0269754	0.101012
Phf7	223.692	0.475986	0.199024	2.3916	0.0167752	0.0715078
Prorsd1	162.311	0.475649	0.225362	2.1106	0.0348067	0.121237
Ranbp9	4553.08	0.475269	0.155102	3.06423	0.00218229	0.015098
Alkbh3	403.293	0.475203	0.198948	2.38858	0.0169134	0.0719635
Magt1	636.181	0.474947	0.205754	2.30833	0.0209811	0.0841892
Rock1	2365.46	0.474794	0.139566	3.40193	0.00066911	0.00586901
Iffo2	1768.12	0.474725	0.195717	2.42557	0.0152845	0.0668917
Prcp	644.38	0.474549	0.162184	2.926	0.00343354	0.0214437
Zfp52	290.842	0.473858	0.202291	2.34245	0.0191575	0.0787059
Galnt7	731.384	0.472843	0.197674	2.39204	0.0167552	0.0714411
Cyp2j6	817.692	0.472716	0.143738	3.28873	0.00100639	0.00818574
Btg1	1926.58	0.472053	0.127239	3.70998	0.000207276	0.00220161
Rab18	4784.78	0.471668	0.146544	3.21861	0.00128814	0.00998838
Klf15	1543.59	0.471317	0.227187	2.07458	0.0380254	0.128936
Tmf1	4552.76	0.471124	0.156702	3.00649	0.00264281	0.0175458
Ostm1	2548.26	0.471041	0.130685	3.60441	0.000312859	0.00312529
Tmem104	1169.33	0.470848	0.147349	3.19546	0.00139606	0.0105857
Kdelc2	442.443	0.470776	0.169201	2.78236	0.00539659	0.0303933
Abcb1a	1942.82	0.470313	0.132211	3.55729	0.000374705	0.00365207
Klf9	11230.1	0.470171	0.196374	2.39427	0.0166536	0.0711021
Vav2	561.39	0.470068	0.145289	3.23539	0.00121475	0.00952346
Cep192	533.251	0.469998	0.224643	2.0922	0.0364204	0.125153
0610040J01Rik	155.639	0.469696	0.23694	1.98234	0.0474409	0.15131
Rad18	374.515	0.469639	0.155407	3.02199	0.00251119	0.0168524
Lmnb1	536.217	0.469373	0.169982	2.76131	0.00575699	0.0320423
Ryk	1232.2	0.469116	0.135785	3.45483	0.000550638	0.00498731
Creg1	1055.78	0.468497	0.1299	3.60659	0.000310252	0.00310695
Scarb1	1189.75	0.468434	0.142292	3.29207	0.000994526	0.00811683
Slc35b3	375.3	0.46802	0.18527	2.52615	0.0115319	0.0543953
[truncated: 3,122 more rows]

## Sheet: 07Days
	baseMean	log2FoldChange	lfcSE	stat	p-value	padj
Cd5l	1763.71	9.60967	0.417497	23.0174	3.12439e-117	1.74497e-113
Gpnmb	12534.8	6.50706	0.400784	16.2358	2.81332e-59	9.06483e-57
Ly9	383.056	5.70538	0.330806	17.2469	1.18014e-66	5.99188e-64
Cd22	364.04	5.67401	0.488539	11.6142	3.48912e-31	2.60983e-29
Tgm1	464.678	5.59058	0.305524	18.2984	8.52865e-75	7.14488e-72
Ifi204	266.427	5.53338	0.362311	15.2725	1.16687e-52	2.5725e-50
Lyz2	13295.7	5.52712	0.462656	11.9465	6.77201e-33	5.50801e-31
Ccl3	148.657	5.42486	0.402337	13.4834	1.95893e-41	2.3784e-39
Cst7	601.663	5.29666	0.274293	19.3102	4.40637e-83	5.67914e-80
Lgals3	1058.21	5.28147	0.507251	10.412	2.18672e-25	1.13784e-23
Nrk	109.229	5.26815	0.455898	11.5555	6.92163e-31	5.02043e-29
A2m	2010.73	5.24171	0.200103	26.195	3.03199e-151	5.08009e-147
Wfdc17	203.588	5.1463	0.377424	13.6353	2.46824e-42	3.08622e-40
Siglec1	776.379	5.04688	0.277976	18.1558	1.15456e-73	8.06027e-71
Gpr65	169.576	5.03634	0.396042	12.7167	4.77845e-37	4.94215e-35
Mcoln3	54.0497	5.02577	0.529454	9.49236	2.25854e-21	9.11852e-20
Hcar2	68.6076	5.00317	0.45205	11.0677	1.79928e-28	1.12071e-26
Tlr2	738.869	4.99771	0.244911	20.4063	1.47073e-92	3.08026e-89
Mpeg1	19483.8	4.97872	0.219737	22.6577	1.17208e-113	4.90954e-110
Ccl4	62.8675	4.96246	0.472375	10.5054	8.16179e-26	4.35512e-24
Cd180	1640.44	4.91792	0.277888	17.6975	4.38664e-70	2.62494e-67
Cd300lb	53.5239	4.89277	0.516312	9.47639	2.63223e-21	1.05007e-19
C3ar1	2358.74	4.88184	0.246589	19.7975	3.12916e-87	5.24291e-84
Itgax	243.234	4.87061	0.318696	15.2829	9.93796e-53	2.22014e-50
Mmp8	85.7966	4.85505	0.495963	9.78914	1.25359e-22	5.54192e-21
Top2a	971.003	4.83215	0.247749	19.5042	1.01081e-84	1.41134e-81
Col3a1	6125.69	4.82631	0.474882	10.1632	2.89467e-24	1.40989e-22
Ctse	43.283	4.78021	0.508775	9.39553	5.6928e-21	2.20794e-19
Slc43a3	173.078	4.74191	0.334597	14.172	1.36516e-45	1.98898e-43
Fam46c	853.108	4.70834	0.228866	20.5725	4.84538e-94	1.15978e-90
Acp5	107.702	4.65645	0.393071	11.8463	2.24791e-32	1.75998e-30
Lilr4b	110.912	4.65052	0.43626	10.66	1.5667e-26	8.69206e-25
Ube2c	126.448	4.65032	0.348435	13.3463	1.24435e-40	1.47866e-38
AI607873	319.456	4.64188	0.324663	14.2975	2.26753e-46	3.5507e-44
Cd68	4053.92	4.63551	0.2146	21.6007	1.76794e-103	4.93698e-100
C5ar1	419.35	4.60555	0.271432	16.9676	1.42577e-64	6.25224e-62
Serpina3n	5408.33	4.60098	0.19911	23.1077	3.87268e-118	3.24434e-114
Bcl2a1b	320.441	4.53949	0.316713	14.3331	1.3588e-46	2.16825e-44
Dlgap5	84.5466	4.52317	0.39946	11.3232	1.00689e-29	6.72132e-28
Lilrb4a	491.718	4.48681	0.49851	9.00044	2.24818e-19	7.62514e-18
Ms4a6c	442.545	4.47944	0.313491	14.2889	2.56692e-46	3.9823e-44
Tlr8	142.381	4.46209	0.40611	10.9874	4.39408e-28	2.6772e-26
Cdk1	181.409	4.34805	0.309578	14.0451	8.25472e-45	1.12445e-42
Fcgr4	109.748	4.33759	0.36522	11.8766	1.56537e-32	1.24302e-30
Plin2	2585.88	4.33566	0.252875	17.1454	6.79959e-66	3.3508e-63
Cdca5	51.4618	4.33261	0.44892	9.65119	4.85887e-22	2.06102e-20
Cd72	327.177	4.30554	0.274704	15.6734	2.29957e-55	6.42155e-53
Slc15a3	727.415	4.29462	0.236095	18.1902	6.16812e-74	4.49334e-71
Cd84	1431.69	4.28689	0.274426	15.6213	5.21358e-55	1.40893e-52
Pbk	180.88	4.28375	0.306762	13.9644	2.57081e-44	3.44592e-42
Itgb2	1951.43	4.28317	0.21692	19.7454	8.78115e-87	1.33753e-83
B430306N03Rik	112.743	4.26421	0.379403	11.2393	2.6155e-29	1.71854e-27
Cd200r4	65.0866	4.25701	0.478956	8.88811	6.21574e-19	2.07047e-17
Cd52	541.687	4.19942	0.297508	14.1153	3.05674e-45	4.34031e-43
Myo1f	1118.83	4.19289	0.224122	18.7081	4.253e-78	4.7506e-75
Tlr13	1027.01	4.15711	0.266074	15.6239	5.00565e-55	1.37491e-52
Cd300ld	58.6335	4.15497	0.475847	8.73175	2.50753e-18	7.97224e-17
Csf2rb2	356.555	4.13938	0.256182	16.1579	9.98454e-59	3.15643e-56
Stab1	9525.25	4.11446	0.223294	18.4262	8.09714e-76	7.53708e-73
Ccnb1	84.8429	4.11277	0.383044	10.7371	6.818e-27	3.82059e-25
Ctsd	114619	4.11012	0.205408	20.0095	4.55281e-89	8.47581e-86
Arl11	238.982	4.10296	0.323637	12.6777	7.86448e-37	7.93791e-35
Cdca2	89.9879	4.089	0.364947	11.2044	3.8813e-29	2.5304e-27
Apobec1	554.367	4.08883	0.292207	13.9929	1.7219e-44	2.32665e-42
Emp1	515.818	4.07956	0.28398	14.3657	8.49959e-47	1.38263e-44
Kif2c	92.6757	4.07828	0.356098	11.4527	2.2793e-30	1.60461e-28
Mmp27	26.8832	4.07387	0.559956	7.27534	3.45559e-13	7.37559e-12
Trem2	2534.96	4.06271	0.218746	18.5727	5.34099e-77	5.59302e-74
Gm5431	123.615	4.04544	0.364159	11.109	1.13423e-28	7.17132e-27
St14	209.609	4.03691	0.273524	14.7589	2.69725e-49	5.02138e-47
Vim	11790.6	4.03541	0.18042	22.3668	8.28311e-111	2.77567e-107
Cybb	763.544	4.03199	0.469367	8.59027	8.67638e-18	2.65279e-16
Cd300lf	77.9886	4.01326	0.399117	10.0553	8.70267e-24	4.15422e-22
Tmem106a	453.72	4.00362	0.264148	15.1567	6.83737e-52	1.45013e-49
Rgs1	87.1	3.99926	0.359459	11.1258	9.39748e-29	6.00972e-27
Adgre1	2087.71	3.99679	0.219034	18.2474	2.17027e-74	1.73157e-71
Zbp1	110.42	3.96701	0.362417	10.946	6.9475e-28	4.16995e-26
C1qa	12838.4	3.96162	0.217578	18.2078	4.47276e-74	3.40641e-71
Csf2rb	443.295	3.96125	0.264533	14.9745	1.07754e-50	2.20172e-48
Adam8	612.036	3.95503	0.258726	15.2865	9.40065e-53	2.12849e-50
Mki67	1467.46	3.94792	0.274634	14.3752	7.40581e-47	1.21651e-44
Tbxas1	540.87	3.94791	0.245607	16.0741	3.87684e-58	1.2029e-55
Ms4a7	254.076	3.94012	0.53249	7.39942	1.36782e-13	3.05572e-12
Iqgap3	287.906	3.93808	0.249508	15.7834	4.04824e-56	1.16945e-53
Abcc3	1159.26	3.90534	0.251433	15.5323	2.09589e-54	5.40256e-52
Oas3	60.2115	3.90075	0.4307	9.05675	1.3439e-19	4.70084e-18
Capg	657.162	3.89844	0.246218	15.8333	1.83324e-56	5.48498e-54
C1qc	11606.8	3.89766	0.207035	18.8261	4.61677e-79	5.52528e-76
Msr1	387.797	3.89056	0.543006	7.16486	7.78633e-13	1.60074e-11
Col18a1	2133.18	3.88713	0.232955	16.6862	1.65168e-62	5.88807e-60
Fcrls	6816.66	3.8582	0.214777	17.9637	3.74731e-72	2.51145e-69
Fcer1g	1620.55	3.85816	0.227882	16.9305	2.67868e-64	1.12203e-61
Fgr	52.9288	3.85732	0.470852	8.19222	2.56456e-16	7.17349e-15
Slfn9	156.197	3.85254	0.370155	10.4079	2.28221e-25	1.18385e-23
Pyhin1	76.2594	3.84092	0.423649	9.06627	1.23158e-19	4.31698e-18
Rab7b	421.63	3.83537	0.275428	13.9251	4.45721e-44	5.92702e-42
C1qb	10465.9	3.82935	0.214662	17.839	3.51952e-71	2.26806e-68
Cnr2	118.401	3.82821	0.354376	10.8027	3.34336e-27	1.91187e-25
Gfap	47181.8	3.82439	0.227978	16.7753	3.70123e-63	1.37809e-60
Tyrobp	3285.65	3.82415	0.233687	16.3644	3.43361e-60	1.1506e-57
Lox	445.839	3.8233	0.510605	7.48778	7.00458e-14	1.59459e-12
Gpr35	71.7235	3.8229	0.424018	9.01588	1.95301e-19	6.66449e-18
Pirb	106.951	3.81928	0.371597	10.278	8.85305e-25	4.45444e-23
D17H6S56E-5	695.929	3.80298	0.225586	16.8582	9.1278e-64	3.64134e-61
Milr1	135.754	3.80006	0.352235	10.7884	3.90418e-27	2.20995e-25
Ckap2	185.305	3.79819	0.26978	14.0789	5.12342e-45	7.09445e-43
Scara5	127.817	3.79228	0.328317	11.5507	7.32397e-31	5.28936e-29
Ly86	1896.24	3.78861	0.231572	16.3604	3.66701e-60	1.20472e-57
Rab32	483.177	3.78593	0.297773	12.7142	4.93444e-37	5.07218e-35
Ugt1a7c	164.853	3.77781	0.309394	12.2104	2.737e-34	2.40097e-32
Klk6	642.997	3.76578	0.252497	14.9141	2.66718e-50	5.32007e-48
Ifi27l2a	242.308	3.76045	0.309045	12.168	4.6037e-34	3.97603e-32
Lrrc25	131.795	3.75217	0.367522	10.2094	1.79983e-24	8.89563e-23
Bub1	93.5337	3.74015	0.381797	9.79617	1.16936e-22	5.197e-21
Tlr1	136.761	3.72677	0.33944	10.9792	4.81207e-28	2.92124e-26
Gpr84	252.917	3.72636	0.258238	14.43	3.35288e-47	5.56213e-45
Ercc6l	56.1111	3.72331	0.403552	9.22633	2.80053e-20	1.03355e-18
Ms4a6d	343.599	3.72205	0.281808	13.2078	7.91417e-40	9.14496e-38
Treml2	143.909	3.71916	0.308612	12.0512	1.91055e-33	1.5926e-31
Troap	29.7466	3.71084	0.482657	7.68837	1.49027e-14	3.6083e-13
Cxcl10	116.235	3.69866	0.326558	11.3262	9.73358e-30	6.52345e-28
Tgfbi	1015.43	3.68301	0.257255	14.3166	1.72431e-46	2.72556e-44
Rbm47	431.034	3.67426	0.255935	14.3562	9.73942e-47	1.56908e-44
Runx1	708.762	3.67333	0.23729	15.4803	4.71105e-54	1.16079e-51
Fcgr1	654.866	3.66588	0.24613	14.8941	3.60091e-50	7.09802e-48
Grn	15126.5	3.66406	0.214313	17.0968	1.56782e-65	7.09967e-63
Cenpf	371.363	3.66403	0.300957	12.1746	4.2455e-34	3.68567e-32
Runx3	31.7628	3.66281	0.500116	7.32393	2.40807e-13	5.2331e-12
Cxcr4	291.465	3.65298	0.255915	14.2742	3.16978e-46	4.87244e-44
Cd244	44.2089	3.63526	0.445225	8.16499	3.2147e-16	8.9324e-15
Fyb	1482.06	3.63424	0.257835	14.0952	4.06396e-45	5.72199e-43
Arhgap9	156.706	3.63363	0.329655	11.0225	2.97664e-28	1.82687e-26
Kif18b	92.5151	3.63133	0.366397	9.91092	3.73208e-23	1.71318e-21
Naip2	486.133	3.62626	0.254649	14.2402	5.15518e-46	7.71206e-44
Lcp1	2660.46	3.62476	0.235882	15.3668	2.73131e-53	6.53759e-51
Col1a1	6876.83	3.62056	0.493842	7.33141	2.27745e-13	4.96858e-12
Rac2	524.487	3.61774	0.290207	12.4661	1.14321e-35	1.1072e-33
Naip6	48.7285	3.61034	0.462697	7.80282	6.05388e-15	1.51167e-13
Slc11a1	463.858	3.59949	0.246169	14.6221	2.03179e-48	3.54611e-46
Lgals3bp	4133.36	3.59815	0.218317	16.4813	4.99681e-61	1.7086e-58
Dock2	1600.02	3.59742	0.208424	17.2601	9.39259e-67	4.9179e-64
Loxl2	170.541	3.59474	0.357459	10.0564	8.61306e-24	4.12319e-22
Cd48	176.373	3.59373	0.322184	11.1543	6.82582e-29	4.39872e-27
Adamts12	264.315	3.59316	0.312268	11.5066	1.22145e-30	8.67179e-29
Tlr7	1230.75	3.59201	0.270976	13.2558	4.17483e-40	4.926e-38
Naip5	281.961	3.5906	0.292072	12.2936	9.80862e-35	8.88343e-33
Stra6l	60.1024	3.58895	0.397378	9.03158	1.69216e-19	5.82178e-18
E2f8	104.084	3.58888	0.370286	9.69218	3.25493e-22	1.40196e-20
Gusb	3910.85	3.5796	0.194811	18.3748	2.09213e-75	1.84493e-72
Rrm2	394.087	3.57792	0.233312	15.3353	4.43955e-53	1.04767e-50
Ptpn6	965.335	3.55789	0.239374	14.8633	5.70574e-50	1.11162e-47
Ucp2	4894.3	3.55542	0.211047	16.8465	1.11248e-63	4.33481e-61
Pik3ap1	1014.54	3.55455	0.224127	15.8596	1.20717e-56	3.67748e-54
Ctsz	7344.12	3.55265	0.210401	16.8852	5.78301e-64	2.36327e-61
Cyba	1082.09	3.55119	0.229679	15.4615	6.30953e-54	1.53212e-51
Fblim1	405.196	3.54634	0.267949	13.2351	5.50128e-40	6.44573e-38
Neurl3	213.968	3.53669	0.324681	10.8928	1.24712e-27	7.33178e-26
Irf8	1254.22	3.5289	0.198006	17.8222	4.75651e-71	2.95168e-68
AF251705	461.105	3.52623	0.224091	15.7357	8.61081e-56	2.44532e-53
Uhrf1	280.269	3.52622	0.238992	14.7545	2.87643e-49	5.29611e-47
Klhl6	444.713	3.5198	0.2403	14.6476	1.39635e-48	2.48892e-46
Ctss	10744.9	3.50219	0.230178	15.2151	2.80652e-52	6.10692e-50
Folr2	162.093	3.49085	0.303064	11.5185	1.06422e-30	7.58765e-29
Csf3r	934.012	3.48812	0.200723	17.3777	1.21637e-67	6.79345e-65
Fcgr2b	739.995	3.48175	0.23227	14.9901	8.52242e-51	1.76288e-48
Hk3	415.159	3.47712	0.236407	14.7082	5.71136e-49	1.04015e-46
Slamf7	43.1499	3.47019	0.479081	7.24344	4.37458e-13	9.23124e-12
Ch25h	256.617	3.45838	0.29732	11.6318	2.83979e-31	2.13366e-29
Casc5	168.97	3.45643	0.327377	10.558	4.66682e-26	2.53872e-24
Atf3	263.713	3.43572	0.249117	13.7916	2.86393e-43	3.74884e-41
Eln	2915.23	3.43406	0.458636	7.48754	7.01757e-14	1.59538e-12
Cdca3	132.175	3.42991	0.314378	10.9101	1.03111e-27	6.08319e-26
Apobr	230.955	3.42437	0.300684	11.3886	4.76626e-30	3.23315e-28
Zc3h12d	35.3299	3.41702	0.469671	7.27534	3.45546e-13	7.37559e-12
Myo1g	133.835	3.41076	0.322934	10.5618	4.47954e-26	2.44478e-24
C4b	6538.1	3.39808	0.182996	18.5691	5.71372e-77	5.63137e-74
Oas1g	22.5357	3.3952	0.522247	6.50113	7.97186e-11	1.40598e-09
Ctsh	1756.5	3.38914	0.22298	15.1993	3.57351e-52	7.67617e-50
Cd109	387.626	3.37982	0.232488	14.5376	6.99715e-48	1.1963e-45
Aspm	265.851	3.37108	0.282464	11.9346	7.8169e-33	6.29674e-31
Mnda	29.6656	3.37099	0.5044	6.68317	2.33826e-11	4.28638e-10
Cxcl16	371.226	3.3679	0.236029	14.269	3.4136e-46	5.19953e-44
Ncf1	1685.17	3.36116	0.194089	17.3176	3.46237e-67	1.87136e-64
Oas1a	138.929	3.36106	0.338461	9.93043	3.06914e-23	1.42054e-21
Ticam2	138.133	3.3554	0.326395	10.2802	8.65659e-25	4.36871e-23
Gm1966	149.248	3.34954	0.353454	9.47657	2.6278e-21	1.05007e-19
Elf4	507.888	3.33959	0.244054	13.6838	1.26861e-42	1.63504e-40
Phf11b	68.1236	3.32547	0.413788	8.03667	9.23121e-16	2.45897e-14
Asb10	47.0903	3.32373	0.410352	8.0997	5.5095e-16	1.49614e-14
Mdfi	57.0185	3.3194	0.415234	7.99405	1.30576e-15	3.42916e-14
Vav1	1012.79	3.3166	0.216523	15.3176	5.83574e-53	1.35802e-50
Aurkb	89.1361	3.31251	0.344626	9.61188	7.12329e-22	2.99876e-20
Havcr2	763.521	3.31052	0.271469	12.1948	3.31155e-34	2.88984e-32
Guca1a	27.0956	3.295	0.48461	6.79928	1.05143e-11	1.97497e-10
Ifi30	600.517	3.29239	0.249234	13.21	7.67849e-40	8.93424e-38
Olfml3	3372.54	3.28745	0.196638	16.7182	9.65445e-63	3.51653e-60
Ccl12	88.373	3.27589	0.376136	8.70931	3.05724e-18	9.62858e-17
Slc39a4	39.128	3.26928	0.429388	7.61382	2.66122e-14	6.33362e-13
Btk	245.772	3.26877	0.302573	10.8032	3.32299e-27	1.90673e-25
Cd37	547.773	3.26485	0.241097	13.5416	8.88078e-42	1.0941e-39
Il2rg	149.177	3.26358	0.280298	11.6432	2.4838e-31	1.8746e-29
Ckap2l	176.489	3.26226	0.290456	11.2315	2.85581e-29	1.86911e-27
Laptm5	6971.39	3.24777	0.21629	15.0158	5.78515e-51	1.21163e-48
Plin4	1926.45	3.23774	0.190832	16.9664	1.45531e-64	6.25224e-62
Trim30a	516.292	3.23394	0.254795	12.6923	6.52111e-37	6.62189e-35
Tmem221	36.2748	3.23215	0.472215	6.84465	7.66612e-12	1.45796e-10
Ncf4	131.71	3.22586	0.335651	9.61075	7.20242e-22	3.02447e-20
Fcgr3	1574.03	3.21874	0.183983	17.4948	1.57099e-68	9.0765e-66
Card11	58.3194	3.21359	0.399302	8.04801	8.41526e-16	2.24877e-14
Col7a1	516.223	3.20983	0.286717	11.1951	4.30747e-29	2.78655e-27
Hcls1	732.584	3.19889	0.227129	14.084	4.76261e-45	6.64979e-43
Clec2i	17.472	3.19877	0.574301	5.56986	2.54951e-08	3.58065e-07
Slamf9	174.127	3.19028	0.265311	12.0247	2.63541e-33	2.17519e-31
Cd300a	246.06	3.18604	0.299457	10.6394	1.95377e-26	1.07329e-24
Hexb	20041.3	3.17774	0.185389	17.1409	7.35019e-66	3.51864e-63
Loxl1	577.775	3.17661	0.278755	11.3957	4.39352e-30	3.00463e-28
Was	213.852	3.1761	0.242014	13.1236	2.41119e-39	2.67547e-37
Ptprc	903.704	3.16979	0.266849	11.8786	1.52976e-32	1.22053e-30
Ulbp1	29.4083	3.1695	0.469877	6.74539	1.52618e-11	2.8131e-10
Nckap1l	2660.01	3.16894	0.190298	16.6525	2.90269e-62	1.01322e-59
Hk2	1122.99	3.16538	0.188361	16.8049	2.24749e-63	8.55833e-61
Dock8	1641.41	3.15575	0.210971	14.9582	1.37661e-50	2.77894e-48
AB124611	121.546	3.13235	0.316336	9.90197	4.0815e-23	1.86846e-21
Fcrl1	63.7329	3.13126	0.38742	8.08235	6.35303e-16	1.71963e-14
Pld4	1170.37	3.13014	0.222448	14.0714	5.69643e-45	7.82325e-43
Fam64a	86.727	3.12893	0.354063	8.83722	9.81334e-19	3.22397e-17
Tnfrsf1b	1088.34	3.12278	0.230706	13.5358	9.61543e-42	1.17596e-39
P2ry6	469.969	3.11966	0.241625	12.9112	3.89345e-38	4.2087e-36
Sash3	285.482	3.11935	0.250284	12.4632	1.18448e-35	1.14057e-33
Thbs1	1214.34	3.11279	0.51029	6.10005	1.06037e-09	1.69527e-08
Cd44	1347.91	3.0995	0.181037	17.1208	1.03786e-65	4.83037e-63
Itgam	4274.99	3.09846	0.202562	15.2964	8.08339e-53	1.8553e-50
Nid1	2231.54	3.09596	0.247284	12.5198	5.81505e-36	5.6646e-34
Hmox1	634.65	3.09193	0.217373	14.2241	6.49689e-46	9.63323e-44
5430427O19Rik	78.5267	3.08899	0.37973	8.13471	4.12939e-16	1.13796e-14
Gngt2	220.076	3.08545	0.294265	10.4853	1.00945e-25	5.33545e-24
Hmha1	1026.54	3.08377	0.19872	15.5182	2.61266e-54	6.63261e-52
Rasal3	473.44	3.08334	0.218246	14.1278	2.55871e-45	3.66421e-43
Arpc1b	1794.8	3.08322	0.197484	15.6125	5.98881e-55	1.59274e-52
Nlrp3	187.527	3.0821	0.281375	10.9537	6.37904e-28	3.84463e-26
Bst2	426.822	3.0798	0.241877	12.7329	3.88135e-37	4.03926e-35
C3	511.936	3.07883	0.228754	13.4591	2.72201e-41	3.2811e-39
Frrs1	222.128	3.07851	0.294454	10.455	1.39015e-25	7.30155e-24
Samsn1	265.833	3.0779	0.292883	10.509	7.85461e-26	4.2046e-24
Glipr1	86.4341	3.07501	0.408658	7.52465	5.28608e-14	1.22464e-12
Themis2	225.77	3.07331	0.269757	11.3929	4.53765e-30	3.09058e-28
Ticrr	45.5319	3.06726	0.412969	7.42734	1.10801e-13	2.49191e-12
1810011H11Rik	93.4149	3.06376	0.339741	9.01794	1.91652e-19	6.55333e-18
Lcp2	591.497	3.06227	0.247285	12.3836	3.20626e-35	2.9845e-33
Spi1	617.443	3.06216	0.242105	12.6481	1.14663e-36	1.15041e-34
Ctsc	1151	3.0606	0.264281	11.5808	5.15413e-31	3.80429e-29
Gcnt1	639.26	3.05952	0.264364	11.5731	5.63889e-31	4.12575e-29
Kif14	86.8011	3.05883	0.338787	9.02879	1.73584e-19	5.94764e-18
Hist1h3c	427.765	3.05527	0.263492	11.5953	4.35296e-31	3.22716e-29
Tnfrsf26	14.6996	3.05255	0.559798	5.45294	4.95444e-08	6.6837e-07
Fermt3	770.149	3.05049	0.215012	14.1875	1.09421e-45	1.6082e-43
Ms4a4c	16.9828	3.04812	0.548612	5.55606	2.75938e-08	3.856e-07
Cmklr1	651.051	3.04796	0.223921	13.6118	3.40958e-42	4.23167e-40
Bcl3	147.409	3.04434	0.325168	9.36235	7.7982e-21	3.01057e-19
Tfpi2	21.512	3.04298	0.531696	5.72315	1.04566e-08	1.52746e-07
Lpxn	207.581	3.03376	0.267777	11.3294	9.38172e-30	6.31288e-28
Gm11545	16.0879	3.03079	0.550229	5.50824	3.62436e-08	4.9694e-07
Slfn8	226.77	3.02944	0.303277	9.98901	1.7028e-23	7.9694e-22
Sh3bp2	485.951	3.02909	0.208441	14.5321	7.58252e-48	1.28328e-45
Flnc	1187.89	3.02896	0.21269	14.2412	5.08457e-46	7.67495e-44
Il21r	258.3	3.02777	0.268917	11.2591	2.08832e-29	1.38849e-27
Cd9	4023.51	3.02279	0.191333	15.7985	3.18368e-56	9.35834e-54
Tgif1	209.156	3.02213	0.249976	12.0897	1.19771e-33	1.01352e-31
Col4a5	992.799	3.02134	0.239515	12.6144	1.75869e-36	1.75398e-34
Plcg2	1016.93	3.00865	0.208281	14.4451	2.68976e-47	4.5067e-45
Fut4	58.5654	3.00623	0.375116	8.01414	1.10913e-15	2.93115e-14
Osm	30.4827	3.00419	0.483868	6.2087	5.34259e-10	8.84536e-09
Ptx3	43.787	3.00265	0.441023	6.80837	9.87113e-12	1.85624e-10
Esco2	53.2265	3.0007	0.428008	7.01086	2.3686e-12	4.71329e-11
Ect2	130.326	2.99844	0.317485	9.44436	3.57591e-21	1.40975e-19
Cybrd1	516.661	2.99831	0.229866	13.0437	6.90121e-39	7.5575e-37
Neil3	44.525	2.98298	0.422266	7.06421	1.61538e-12	3.25308e-11
Lpar5	72.1503	2.97733	0.36095	8.2486	1.60268e-16	4.55133e-15
Slc37a2	925.1	2.97187	0.246116	12.075	1.43078e-33	1.20466e-31
Ccl6	214.594	2.97131	0.256131	11.6008	4.08373e-31	3.04102e-29
Dhh	55.7467	2.97113	0.370162	8.02657	1.00239e-15	2.66164e-14
Clec7a	850.331	2.97013	0.595665	4.98625	6.15634e-07	7.02516e-06
Pon3	343.207	2.96904	0.304616	9.74682	1.90343e-22	8.39263e-21
Ndc80	59.5163	2.96109	0.385574	7.6797	1.59467e-14	3.84443e-13
Fam167b	36.7144	2.95841	0.421577	7.01749	2.25886e-12	4.50027e-11
Eda2r	68.9232	2.95789	0.383257	7.71779	1.18368e-14	2.87846e-13
Syk	783.896	2.95748	0.241773	12.2325	2.08442e-34	1.83813e-32
Mx1	67.4044	2.95401	0.364335	8.10795	5.14806e-16	1.40026e-14
Ctla2b	131.909	2.94078	0.320429	9.17762	4.40733e-20	1.60184e-18
Tnf	24.2825	2.93577	0.514647	5.70443	1.16732e-08	1.69484e-07
Cep55	70.8719	2.93432	0.400176	7.33256	2.25789e-13	4.93878e-12
Mcoln2	12.2881	2.93293	0.580098	5.05593	4.28308e-07	5.02894e-06
Hvcn1	404.465	2.93041	0.214777	13.644	2.1935e-42	2.78425e-40
Oasl2	691.477	2.92688	0.239111	12.2407	1.88502e-34	1.67997e-32
Rhbdf2	208.122	2.91407	0.282977	10.2979	7.20122e-25	3.66737e-23
Unc93b1	2213	2.91141	0.213149	13.659	1.78323e-42	2.28077e-40
Mmp2	500.654	2.89696	0.236063	12.272	1.28098e-34	1.15392e-32
Col5a2	1006.32	2.89588	0.444508	6.5148	7.27861e-11	1.28914e-09
Tgfbr2	4016.93	2.89021	0.186677	15.4824	4.55789e-54	1.13981e-51
Tlr6	75.6812	2.88535	0.36375	7.93224	2.15233e-15	5.5566e-14
Fam111a	338.367	2.88004	0.282572	10.1922	2.14811e-24	1.05547e-22
Ikzf1	929.116	2.87555	0.218948	13.1335	2.11631e-39	2.37979e-37
Msn	4982.13	2.87411	0.184466	15.5807	9.84577e-55	2.57759e-52
Lyn	1427.04	2.86372	0.209115	13.6945	1.09555e-42	1.42295e-40
Ccl9	164.067	2.86044	0.278187	10.2824	8.45908e-25	4.28193e-23
Wdfy4	1051.01	2.85904	0.233709	12.2333	2.06263e-34	1.82854e-32
Plau	624.378	2.85425	0.290349	9.83043	8.32664e-23	3.76045e-21
Pik3cg	991.227	2.84987	0.228774	12.4571	1.27904e-35	1.22459e-33
Kntc1	119.08	2.84785	0.318215	8.94944	3.57301e-19	1.20212e-17
Sp110	153.221	2.84736	0.292876	9.72205	2.42845e-22	1.0596e-20
Gm6377	22.0908	2.84726	0.541962	5.25362	1.49137e-07	1.87597e-06
Selp	20.0316	2.83253	0.519782	5.44946	5.0524e-08	6.8049e-07
Emilin1	554.773	2.83174	0.256344	11.0467	2.27535e-28	1.4016e-26
H2-Ab1	280.052	2.82943	0.25171	11.2408	2.57026e-29	1.69546e-27
Itgb5	6254.75	2.82125	0.190735	14.7915	1.66261e-49	3.13e-47
Tnfsf8	17.73	2.81853	0.527637	5.34181	9.20243e-08	1.1934e-06
Col1a2	6084.55	2.81599	0.463171	6.07979	1.20337e-09	1.91658e-08
Psmb8	482.888	2.8159	0.231702	12.1531	5.52227e-34	4.7449e-32
Tgfb1	1168.69	2.8142	0.213252	13.1966	9.17645e-40	1.05309e-37
Lbp	357.649	2.81268	0.277246	10.1451	3.48507e-24	1.68764e-22
Apoc4	12.7672	2.81048	0.57051	4.92625	8.38216e-07	9.37538e-06
Abca1	14891.4	2.80907	0.213506	13.1568	1.55451e-39	1.77182e-37
Apbb1ip	1160.96	2.80783	0.201681	13.9222	4.64572e-44	6.12905e-42
Fmr1nb	11.7669	2.8073	0.582168	4.82215	1.42019e-06	1.5332e-05
Ptafr	171.912	2.80637	0.297689	9.42718	4.21244e-21	1.65291e-19
Inpp5d	3048.43	2.80084	0.18901	14.8185	1.11235e-49	2.14224e-47
Ms4a6b	233.076	2.79894	0.302786	9.24394	2.37577e-20	8.82619e-19
Rsad2	215.462	2.79505	0.246433	11.342	8.12454e-30	5.48898e-28
Trim30d	206.199	2.79331	0.290896	9.60243	7.80846e-22	3.26261e-20
Il3ra	221.899	2.79196	0.274205	10.182	2.38545e-24	1.16866e-22
Lyz1	21.0498	2.78844	0.516259	5.40124	6.61809e-08	8.80048e-07
Nlrp1a	31.2669	2.78538	0.434267	6.41397	1.41775e-10	2.44136e-09
Birc5	94.0561	2.7829	0.317394	8.76797	1.81923e-18	5.87308e-17
Lrmp	185.764	2.78241	0.251798	11.0502	2.18844e-28	1.35304e-26
Gsg2	48.9838	2.78173	0.386787	7.1919	6.38957e-13	1.32006e-11
Lgals9	864.812	2.77869	0.224063	12.4014	2.56914e-35	2.41831e-33
Cdc20	146.525	2.77612	0.28579	9.71383	2.63256e-22	1.14568e-20
Plek	3596.01	2.77577	0.439122	6.32119	2.59561e-10	4.37079e-09
Tnfaip8l2	281.015	2.77134	0.239419	11.5753	5.49889e-31	4.04096e-29
Cyth4	1226.39	2.76904	0.210903	13.1294	2.23299e-39	2.49425e-37
Anxa3	1142.8	2.76742	0.195663	14.1438	2.03933e-45	2.94561e-43
Mdfic	556.685	2.76136	0.275329	10.0293	1.13307e-23	5.34779e-22
Bcl2a1a	17.4435	2.75893	0.537877	5.12929	2.90831e-07	3.51071e-06
Lcn2	136.8	2.75765	0.274646	10.0407	1.00918e-23	4.79002e-22
Steap4	59.5705	2.75645	0.389762	7.07214	1.52561e-12	3.07971e-11
Epsti1	164.374	2.75432	0.305568	9.01379	1.99058e-19	6.77888e-18
Cd14	341.867	2.754	0.223655	12.3136	7.65271e-35	6.99058e-33
Ang	152.709	2.74317	0.300578	9.12631	7.08735e-20	2.53736e-18
Col4a6	480.834	2.74209	0.240177	11.4169	3.44102e-30	2.3726e-28
H2-Ob	67.1727	2.7397	0.329579	8.31274	9.35141e-17	2.67377e-15
Prr11	128.558	2.73942	0.313689	8.73292	2.48178e-18	7.90535e-17
Hlx	158.787	2.73782	0.29064	9.41999	4.51124e-21	1.76602e-19
B4galt1	1137.21	2.73694	0.186289	14.6919	7.26532e-49	1.30893e-46
Slco1a5	14.8177	2.73208	0.54725	4.99239	5.96373e-07	6.82063e-06
Dnase2a	527.512	2.7311	0.23004	11.8723	1.6492e-32	1.30341e-30
Fes	428.737	2.72781	0.230418	11.8385	2.46732e-32	1.92279e-30
Arhgap30	666.754	2.72584	0.226583	12.0302	2.46638e-33	2.04576e-31
Hist1h2af	253.417	2.72151	0.280777	9.69278	3.23606e-22	1.39743e-20
Stx11	23.25	2.71678	0.491006	5.53309	3.14631e-08	4.34781e-07
Cx3cr1	7187.44	2.70704	0.182765	14.8116	1.233e-49	2.34761e-47
S100a11	206.343	2.70668	0.260213	10.4018	2.43412e-25	1.25876e-23
Spc25	87.7125	2.70386	0.347933	7.7712	7.77474e-15	1.91567e-13
Bgn	2333.6	2.70113	0.257281	10.4988	8.75223e-26	4.65535e-24
Mcm3	436.267	2.69517	0.22487	11.9855	4.23412e-33	3.47758e-31
Gtse1	107.012	2.69013	0.297203	9.0515	1.41017e-19	4.92238e-18
Knstrn	151.844	2.68923	0.264212	10.1783	2.47816e-24	1.21054e-22
2810417H13Rik	125.746	2.6855	0.351365	7.64306	2.12124e-14	5.08461e-13
Hpse	260.814	2.6843	0.326239	8.22801	1.90344e-16	5.36004e-15
H2-Aa	261.068	2.6814	0.273344	9.80962	1.02352e-22	4.5609e-21
Cd53	1482.14	2.67982	0.461894	5.80182	6.56008e-09	9.84894e-08
Ptpn18	220.523	2.6765	0.306091	8.74414	2.24726e-18	7.19939e-17
Irf5	602.032	2.67633	0.206386	12.9676	1.86837e-38	2.03277e-36
Ccl11	12.814	2.67539	0.566048	4.72644	2.28493e-06	2.40176e-05
Dpep2	19.238	2.67175	0.536482	4.98013	6.354e-07	7.22261e-06
Slc7a7	336.799	2.66378	0.217251	12.2613	1.46223e-34	1.31014e-32
Chil3	37.1636	2.66344	0.490249	5.43284	5.54656e-08	7.44652e-07
Col6a3	837.651	2.6624	0.281535	9.45672	3.17743e-21	1.26156e-19
Clic1	949.442	2.65982	0.20391	13.0441	6.86874e-39	7.5575e-37
Slamf6	30.3485	2.65869	0.473131	5.61934	1.91687e-08	2.73337e-07
Mmp12	181.446	2.64875	0.597487	4.43315	9.28651e-06	8.74623e-05
Ccl8	20.2354	2.63963	0.496313	5.31848	1.04639e-07	1.34347e-06
Serpine1	267.322	2.63706	0.237634	11.0971	1.29531e-28	8.15902e-27
Lag3	787.377	2.63656	0.204227	12.91	3.95449e-38	4.24727e-36
Hmmr	154.578	2.63586	0.305103	8.63925	5.6584e-18	1.74277e-16
Abhd15	254.848	2.63254	0.230568	11.4176	3.41371e-30	2.3635e-28
Irf7	416.62	2.63179	0.251859	10.4495	1.47369e-25	7.71614e-24
Lat2	341.059	2.63071	0.224589	11.7135	1.08741e-31	8.31944e-30
Anxa2	1098.19	2.62993	0.192777	13.6423	2.24289e-42	2.82553e-40
Gna15	292.845	2.62983	0.246783	10.6564	1.62724e-26	8.99815e-25
Rab20	57.7622	2.62636	0.384213	6.83569	8.16104e-12	1.54857e-10
C6	17.4568	2.62347	0.515151	5.09262	3.53141e-07	4.17678e-06
Atp8b4	20.5528	2.62221	0.51455	5.09613	3.46663e-07	4.11647e-06
Osmr	887.443	2.61188	0.1987	13.1448	1.82256e-39	2.06331e-37
Naglu	1488.11	2.60937	0.207815	12.5562	3.67548e-36	3.62251e-34
Foxm1	274.053	2.60928	0.218535	11.9399	7.33265e-33	5.93519e-31
Ncaph	173.789	2.60908	0.264506	9.86394	5.9659e-23	2.71627e-21
LOC100038947	9.47062	2.60737	0.58565	4.45209	8.50393e-06	8.06814e-05
Rnase4	1582.83	2.60249	0.227849	11.422	3.24645e-30	2.25703e-28
Kif11	264.127	2.60011	0.274286	9.47957	2.55343e-21	1.02504e-19
Irak4	245.888	2.59292	0.252164	10.2827	8.43603e-25	4.28193e-23
Dab2	1770.38	2.58414	0.224178	11.5272	9.62722e-31	6.92292e-29
Hist1h2ah	65.5896	2.5834	0.332776	7.76319	8.28216e-15	2.0377e-13
A530064D06Rik	9.00715	2.57442	0.585911	4.39388	1.11347e-05	0.000103588
Bcl2a1d	19.9438	2.57085	0.499229	5.14964	2.6098e-07	3.18033e-06
Nuf2	158.756	2.56899	0.27979	9.18186	4.23705e-20	1.5433e-18
Nlrc5	214.461	2.56866	0.250403	10.2581	1.08836e-24	5.44342e-23
Aif1	580.79	2.56761	0.245164	10.473	1.14922e-25	6.05508e-24
Rad51b	27.922	2.56372	0.466946	5.4904	4.01014e-08	5.45373e-07
Lgals1	1398.23	2.56369	0.234653	10.9255	8.71013e-28	5.17512e-26
Hck	285.098	2.56314	0.247298	10.3646	3.59264e-25	1.84646e-23
Cd79b	17.1816	2.56071	0.52622	4.86623	1.13747e-06	1.24077e-05
Col5a3	249.502	2.54815	0.259685	9.81246	9.95113e-23	4.45805e-21
Cd101	44.0623	2.53846	0.396094	6.40873	1.46737e-10	2.52422e-09
Kcnk6	794.178	2.53608	0.189619	13.3746	8.51401e-41	1.01894e-38
A630001G21Rik	76.379	2.53119	0.349139	7.24981	4.17342e-13	8.82899e-12
E2f7	59.1692	2.53087	0.37054	6.83022	8.47827e-12	1.60512e-10
Cebpa	1904	2.52952	0.205134	12.3311	6.16096e-35	5.70314e-33
Cd28	82.0878	2.51985	0.412604	6.1072	1.01396e-09	1.62351e-08
Nuak2	168.112	2.51938	0.281413	8.95259	3.47247e-19	1.17065e-17
Xdh	1727.41	2.51857	0.172227	14.6236	1.98658e-48	3.5037e-46
Procr	43.3713	2.5175	0.383865	6.55831	5.44201e-11	9.74155e-10
S100a4	174.733	2.51685	0.293307	8.58093	9.41072e-18	2.86685e-16
Tor4a	390.028	2.51684	0.242362	10.3847	2.9123e-25	1.5014e-23
Ptgr1	89.7669	2.51433	0.34349	7.31997	2.48033e-13	5.37618e-12
Renbp	365.898	2.51268	0.242974	10.3413	4.58052e-25	2.33984e-23
Tmem37	97.7576	2.5084	0.31597	7.93871	2.04289e-15	5.29854e-14
H2-D1	1826.38	2.50727	0.201851	12.4214	2e-35	1.89322e-33
4632428N05Rik	3592.71	2.50679	0.19444	12.8924	4.96973e-38	5.30369e-36
Phf11d	70.7571	2.50662	0.34281	7.31198	2.6324e-13	5.69843e-12
Ttk	50.9833	2.50651	0.406784	6.16177	7.1935e-10	1.17017e-08
Serpinf2	22.1204	2.50392	0.468866	5.34038	9.27503e-08	1.20095e-06
Hexa	5646.93	2.50373	0.197146	12.6999	5.92251e-37	6.05071e-35
Dpep1	8.58679	2.49743	0.588051	4.24696	2.16688e-05	0.00019169
Tlr4	362.013	2.49582	0.288909	8.63878	5.68172e-18	1.74674e-16
Rhoh	110.297	2.49159	0.297579	8.37286	5.62371e-17	1.63302e-15
Csf1r	13219.9	2.48955	0.198267	12.5566	3.65904e-36	3.62251e-34
Tk1	112.314	2.48755	0.286471	8.68343	3.84001e-18	1.19813e-16
Icam1	388.681	2.4847	0.22348	11.1182	1.02317e-28	6.51833e-27
Oasl1	40.3467	2.483	0.434022	5.72091	1.05953e-08	1.54504e-07
Trem1	7.99218	2.48196	0.589484	4.21039	2.54928e-05	0.000222348
Parp14	814.72	2.48079	0.216483	11.4595	2.10791e-30	1.49021e-28
Anxa4	543.927	2.48051	0.259309	9.56585	1.11278e-21	4.59228e-20
Fignl1	87.9461	2.47779	0.333095	7.4387	1.0168e-13	2.29913e-12
Batf	20.9019	2.47759	0.497749	4.97759	6.43795e-07	7.30812e-06
Tnfrsf1a	1185.09	2.47615	0.192493	12.8635	7.219e-38	7.65534e-36
Fgl2	309.715	2.4751	0.298371	8.29537	1.08247e-16	3.08448e-15
Olfr111	41.0521	2.46468	0.444853	5.54043	3.01723e-08	4.18838e-07
H2-K1	3438.08	2.46302	0.204008	12.0731	1.46455e-33	1.22692e-31
Mlph	402.252	2.46119	0.212753	11.5683	5.96367e-31	4.3444e-29
Mmp19	147.292	2.46068	0.266354	9.23839	2.50238e-20	9.27598e-19
Rinl	197.119	2.45851	0.272136	9.03412	1.6532e-19	5.71928e-18
Tpx2	364.332	2.45793	0.214675	11.4495	2.36409e-30	1.65733e-28
Tnni2	27.3185	2.44761	0.453846	5.39304	6.92754e-08	9.17556e-07
Casp4	42.7539	2.44657	0.407144	6.00909	1.86565e-09	2.93788e-08
Slfn2	225.648	2.4452	0.252914	9.6681	4.11945e-22	1.76075e-20
Cd74	684.676	2.44265	0.225059	10.8534	1.92219e-27	1.11056e-25
Col4a1	6092.88	2.44109	0.213848	11.4151	3.51548e-30	2.41401e-28
Cd86	234.738	2.44045	0.279771	8.72301	2.70897e-18	8.5801e-17
Il4ra	897.981	2.43983	0.207162	11.7774	5.10295e-32	3.94009e-30
Kcnn4	40.9075	2.43802	0.42575	5.72641	1.0258e-08	1.50107e-07
Pdcd1	24.0937	2.43651	0.463192	5.26027	1.43843e-07	1.8121e-06
Ccnb2	129.711	2.43085	0.274331	8.86101	7.92928e-19	2.61526e-17
Enpp1	897.823	2.4282	0.256695	9.45947	3.09509e-21	1.23179e-19
Cxcl9	18.0966	2.42651	0.521918	4.64922	3.33191e-06	3.39306e-05
Fam167a	180.328	2.42428	0.238899	10.1477	3.39231e-24	1.64748e-22
Tifab	381.643	2.423	0.224472	10.7942	3.6657e-27	2.08199e-25
Lipa	2208.32	2.42275	0.230512	10.5103	7.74289e-26	4.15808e-24
Tcn2	1943.27	2.42132	0.203393	11.9046	1.11954e-32	8.97507e-31
Dhx58	152.763	2.42061	0.28658	8.44653	3.00095e-17	8.89928e-16
B2m	7074.57	2.41738	0.209721	11.5267	9.68172e-31	6.93236e-29
Cd200r1	59.13	2.40595	0.401359	5.99451	2.04095e-09	3.20489e-08
Ccl2	23.661	2.40579	0.482558	4.98549	6.18047e-07	7.04447e-06
Gbp6	141.828	2.40248	0.292821	8.20458	2.31394e-16	6.50505e-15
Lao1	36.5559	2.40191	0.411052	5.84333	5.11676e-09	7.75148e-08
Nfam1	391.297	2.39731	0.215066	11.1468	7.42191e-29	4.76453e-27
Ctsb	60078.9	2.39367	0.192517	12.4335	1.7184e-35	1.63589e-33
Parvg	565.566	2.39081	0.226729	10.5448	5.36826e-26	2.90146e-24
Saa3	20.2215	2.38991	0.513231	4.6566	3.21482e-06	3.2804e-05
Ska1	20.3201	2.38778	0.503821	4.73934	2.14416e-06	2.26802e-05
H2-Eb1	243.371	2.38763	0.261379	9.13474	6.5566e-20	2.35742e-18
Phf11a	8.82267	2.38716	0.584537	4.08385	4.42948e-05	0.000370524
Gpr157	533.231	2.38486	0.250283	9.52867	1.59315e-21	6.47892e-20
Igf2	6938.2	2.3822	0.228639	10.419	2.03019e-25	1.05968e-23
Hist1h3b	341.127	2.38218	0.500696	4.75773	1.95778e-06	2.08138e-05
Lair1	1145.04	2.38169	0.245218	9.71254	2.66616e-22	1.15729e-20
Bin2	513.564	2.37461	0.232524	10.2123	1.74671e-24	8.65861e-23
Hhex	210.575	2.37416	0.251732	9.4313	4.05026e-21	1.59301e-19
Pilra	43.819	2.37085	0.398516	5.9492	2.69461e-09	4.19983e-08
Glrp1	9.88206	2.37014	0.574435	4.12604	3.69057e-05	0.000312933
Susd3	130.406	2.36628	0.283848	8.33642	7.65724e-17	2.20064e-15
Kif20b	139.229	2.36593	0.358149	6.60599	3.9488e-11	7.16041e-10
Tspo	401.751	2.36473	0.21627	10.9342	7.91251e-28	4.71794e-26
Atp6v0d2	75.421	2.36261	0.595897	3.9648	7.34577e-05	0.000585809
Fam83d	162.787	2.36032	0.246491	9.57566	1.01206e-21	4.19728e-20
Il1rn	24.2179	2.3603	0.521483	4.52612	6.00755e-06	5.85553e-05
Mafb	3232.22	2.3556	0.184093	12.7957	1.7318e-37	1.82493e-35
Pyroxd2	147.227	2.35145	0.280303	8.38894	4.90529e-17	1.43185e-15
Pros1	1572.74	2.34631	0.211119	11.1137	1.0762e-28	6.83017e-27
Serpina3i	8.89102	2.34581	0.580882	4.03836	5.38269e-05	0.000440366
Dok1	158.137	2.34253	0.283162	8.27276	1.30897e-16	3.72357e-15
Gdf15	22.3551	2.34234	0.47607	4.92016	8.64714e-07	9.63317e-06
Epcam	29.4656	2.34193	0.431514	5.42725	5.72305e-08	7.67118e-07
Espl1	184.847	2.34104	0.234995	9.96208	2.23334e-23	1.03656e-21
Piezo2	199.786	2.34048	0.233211	10.0359	1.05997e-23	5.01687e-22
Lgmn	11900.3	2.34002	0.19004	12.3134	7.67691e-35	6.99058e-33
Tmem154	63.4399	2.33989	0.417002	5.61123	2.00898e-08	2.85743e-07
Cyp1b1	855.632	2.33776	0.45867	5.09683	3.45391e-07	4.10719e-06
Ggta1	624.736	2.33283	0.210638	11.075	1.65802e-28	1.03657e-26
Myof	1112.69	2.32853	0.230456	10.104	5.30304e-24	2.56059e-22
Casp8	292.237	2.32818	0.267002	8.71973	2.78876e-18	8.81617e-17
Hist1h2bk	187.869	2.3277	0.286333	8.12935	4.31613e-16	1.18552e-14
Lum	449.637	2.32555	0.503921	4.61492	3.93248e-06	3.95491e-05
Enpp6	484.427	2.32271	0.209912	11.0652	1.85149e-28	1.14895e-26
Clec5a	201.675	2.32035	0.326176	7.1138	1.12889e-12	2.2899e-11
C5ar2	133.183	2.31995	0.291253	7.96541	1.64682e-15	4.28453e-14
Ldlrap1	455.891	2.31724	0.212136	10.9234	8.9139e-28	5.27747e-26
Dennd1c	91.0613	2.30901	0.337821	6.83501	8.2002e-12	1.55423e-10
Aoah	57.9898	2.30843	0.375065	6.15474	7.52004e-10	1.21973e-08
Gpsm3	340.763	2.30805	0.237318	9.72556	2.3462e-22	1.02638e-20
Cd33	638.206	2.30638	0.248412	9.2845	1.62464e-20	6.11706e-19
Ccna2	231.657	2.30355	0.288153	7.9942	1.30415e-15	3.42916e-14
Gsdmd	197.835	2.30246	0.262324	8.77716	1.67653e-18	5.42282e-17
Adgb	69.4907	2.30072	0.382146	6.02053	1.73846e-09	2.74275e-08
Emp3	235.778	2.29677	0.289935	7.92168	2.34316e-15	6.00299e-14
Tcirg1	1008.05	2.29427	0.195506	11.735	8.43122e-32	6.48005e-30
Slco2b1	2303.14	2.29374	0.179329	12.7906	1.84956e-37	1.93683e-35
Cd38	396.938	2.27674	0.266744	8.53529	1.39807e-17	4.19796e-16
Arhgap19	616.399	2.27442	0.225981	10.0647	7.9166e-24	3.80065e-22
Uba7	279.658	2.27186	0.25604	8.87307	7.11593e-19	2.35627e-17
Brip1	65.8563	2.26876	0.395219	5.7405	9.4395e-09	1.38736e-07
Apobec3	349.824	2.26761	0.206146	11	3.82165e-28	2.33693e-26
Trim14	255.026	2.26407	0.23126	9.79015	1.24112e-22	5.50131e-21
Mfap4	182.443	2.2637	0.344903	6.56329	5.26327e-11	9.44177e-10
Adam3	18.0976	2.26253	0.509844	4.43768	9.09337e-06	8.5788e-05
Rhoj	323.204	2.25393	0.190257	11.8468	2.236e-32	1.75888e-30
1700112E06Rik	46.5717	2.25273	0.382063	5.89622	3.71918e-09	5.69605e-08
Adap2	810.41	2.24704	0.237777	9.45017	3.38273e-21	1.3399e-19
Npl	499.978	2.24386	0.216956	10.3425	4.52664e-25	2.31939e-23
Alox5ap	309.299	2.24286	0.242116	9.26359	1.97665e-20	7.3761e-19
Chek2	111.811	2.2424	0.304566	7.36262	1.80339e-13	3.98624e-12
Rin3	501.435	2.24203	0.238553	9.39842	5.53862e-21	2.15312e-19
Tap1	416.147	2.2415	0.241864	9.26761	1.90366e-20	7.13551e-19
Rassf10	122.375	2.24052	0.280288	7.99362	1.3103e-15	3.43569e-14
Snx20	167.592	2.23689	0.262006	8.53757	1.3708e-17	4.12347e-16
Sp140	74.9514	2.23587	0.339789	6.58016	4.69933e-11	8.46637e-10
Psd4	174.16	2.23319	0.249755	8.94154	3.83782e-19	1.28863e-17
Parp9	448.144	2.22453	0.231359	9.61507	6.90646e-22	2.9148e-20
Ppp1r18	1097.19	2.22233	0.204113	10.8877	1.31875e-27	7.72575e-26
Tfec	13.5668	2.22111	0.564404	3.93533	8.30832e-05	0.000655087
Ankle1	25.1667	2.21418	0.468558	4.72551	2.29536e-06	2.41121e-05
Apoc1	170.082	2.20981	0.521969	4.23361	2.29971e-05	0.000202266
Ripk3	39.2175	2.20784	0.439274	5.0261	5.00549e-07	5.79192e-06
Cmtm3	691.103	2.20555	0.179031	12.3194	7.12568e-35	6.55993e-33
Glipr2	314.925	2.20397	0.237827	9.26715	1.91183e-20	7.15016e-19
Apoc2	7.03615	2.20252	0.594301	3.70608	0.000210496	0.00152546
Tagln2	945.689	2.20151	0.20113	10.9457	6.96858e-28	4.16995e-26
Tmem173	317.897	2.20026	0.22991	9.57009	1.06815e-21	4.41899e-20
Rtp4	193.989	2.19802	0.282447	7.78205	7.13596e-15	1.76347e-13
Hist1h2bh	191.62	2.19678	0.2713	8.09724	5.62211e-16	1.52425e-14
Zfp36	511.41	2.1952	0.195959	11.2023	3.97177e-29	2.57934e-27
Sucnr1	6.46876	2.19064	0.594383	3.68556	0.000228197	0.00163833
Cytip	23.7975	2.19006	0.465163	4.70815	2.49974e-06	2.60306e-05
Angptl4	300.627	2.1894	0.260599	8.40139	4.41231e-17	1.2902e-15
Gpr17	3831.02	2.18939	0.174657	12.5354	4.78126e-36	4.6848e-34
Dhrs9	11.7509	2.18938	0.564208	3.88045	0.000104263	0.000806148
Syngr2	791.567	2.18755	0.202652	10.7946	3.65162e-27	2.08105e-25
Mmp14	1249.18	2.18601	0.225739	9.6838	3.53345e-22	1.51802e-20
Gimap4	19.2452	2.18541	0.487883	4.47937	7.48626e-06	7.17576e-05
Postn	403.792	2.18199	0.513648	4.24802	2.15667e-05	0.000190887
Ppic	147.842	2.1798	0.318413	6.84584	7.60274e-12	1.45198e-10
Ccrl2	61.9129	2.17794	0.34938	6.23373	4.5547e-10	7.56333e-09
Npc2	4536.37	2.17428	0.185713	11.7078	1.16322e-31	8.85895e-30
Depdc1a	13.7212	2.16899	0.559087	3.87953	0.00010466	0.000808102
9930111J21Rik1	122.163	2.16834	0.311739	6.95563	3.50996e-12	6.87829e-11
Arhgdib	927.612	2.16592	0.223245	9.70199	2.95685e-22	1.28015e-20
Col15a1	580.397	2.16348	0.218791	9.88833	4.67766e-23	2.13554e-21
Ddx60	205.971	2.16219	0.30882	7.00147	2.53283e-12	5.02815e-11
Sgol1	48.9448	2.16076	0.404685	5.33936	9.32734e-08	1.20679e-06
Plk1	157.078	2.16036	0.291868	7.40185	1.34299e-13	3.00424e-12
Xkr5	38.0375	2.15913	0.389245	5.54697	2.90663e-08	4.04826e-07
Lilra5	17.7298	2.15903	0.495868	4.35405	1.33645e-05	0.000121962
Ltbp2	168.258	2.15521	0.331694	6.49757	8.16254e-11	1.43508e-09
F13a1	547.858	2.15442	0.525038	4.10336	4.072e-05	0.000343018
Il10ra	677.559	2.15238	0.201262	10.6944	1.08085e-26	6.01647e-25
Ppp1r3b	151.553	2.15214	0.286587	7.50958	5.93171e-14	1.36895e-12
Col10a1	261.987	2.15146	0.48009	4.48138	7.4162e-06	7.11675e-05
Wipf1	1859.87	2.1497	0.188031	11.4327	2.86977e-30	2.00346e-28
Ncf2	420.563	2.14923	0.236114	9.10253	8.82519e-20	3.11954e-18
Slc2a9	141.469	2.1481	0.271093	7.92384	2.30286e-15	5.90879e-14
Mgp	1579.26	2.14781	0.431866	4.97333	6.58124e-07	7.46572e-06
Ifitm3	861.159	2.14023	0.237025	9.02957	1.72344e-19	5.91728e-18
Akr1b8	84.4983	2.14021	0.313767	6.82102	9.03985e-12	1.70951e-10
Traf3ip3	70.9564	2.13444	0.325245	6.56255	5.28945e-11	9.47857e-10
Golm1	2260.08	2.13437	0.180814	11.8042	3.71371e-32	2.88071e-30
Ifi44	91.098	2.13209	0.328239	6.49553	8.27431e-11	1.45321e-09
4930519F16Rik	6.65823	2.12966	0.596038	3.57303	0.000352872	0.00242211
Pycard	392.019	2.12622	0.244417	8.69914	3.34415e-18	1.04927e-16
Cdc6	42.3414	2.12509	0.377067	5.63585	1.74194e-08	2.49455e-07
Plod1	1966.03	2.12402	0.200127	10.6133	2.58371e-26	1.41471e-24
S1pr2	252.741	2.1239	0.244953	8.67066	4.29639e-18	1.33803e-16
Cd63	1817.35	2.12197	0.208112	10.1963	2.05929e-24	1.0148e-22
Dnase1l1	130.716	2.12153	0.304841	6.95948	3.41535e-12	6.70072e-11
Tcaf2	54.1015	2.11731	0.344771	6.14119	8.1905e-10	1.32335e-08
Cyp4f18	116.097	2.11337	0.366769	5.76212	8.30636e-09	1.22728e-07
Cdkn2c	277.564	2.11307	0.218312	9.67909	3.69981e-22	1.58543e-20
Il10rb	827.573	2.11264	0.2116	9.98409	1.78934e-23	8.35108e-22
Pif1	29.6881	2.11224	0.414169	5.09994	3.39765e-07	4.04602e-06
Cpz	19.2203	2.11129	0.527176	4.00491	6.20421e-05	0.000502424
Dennd2c	94.6256	2.11072	0.310894	6.78917	1.12779e-11	2.10893e-10
Gpr34	1625.68	2.10723	0.264344	7.97153	1.56716e-15	4.08363e-14
Igfbp2	3112.92	2.10648	0.21957	9.59366	8.50143e-22	3.54332e-20
Aplnr	30.8625	2.10436	0.458181	4.59286	4.37215e-06	4.36044e-05
Lbx2	11.5636	2.10428	0.55537	3.78896	0.000151278	0.00113407
Pik3r5	443.139	2.10323	0.225923	9.3095	1.28431e-20	4.86845e-19
Adamts7	48.5964	2.10298	0.402995	5.21836	1.80513e-07	2.25204e-06
Fli1	796.911	2.10284	0.24517	8.57706	9.73325e-18	2.95972e-16
Ccr2	40.6844	2.10211	0.470224	4.47044	7.80582e-06	7.45222e-05
Sele	8.29767	2.10143	0.593089	3.5432	0.00039531	0.00267289
Lrp2	45.7024	2.10059	0.366804	5.72674	1.02381e-08	1.49947e-07
Lpin3	95.2219	2.09921	0.292994	7.16467	7.79745e-13	1.60106e-11
Ccr1	36.0446	2.0973	0.480173	4.36781	1.25501e-05	0.000114905
Apoe	131991	2.09671	0.189095	11.0881	1.43236e-28	8.98845e-27
Apod	12620.6	2.093	0.192555	10.8696	1.6085e-27	9.35777e-26
Lhfpl2	1720.25	2.09296	0.21227	9.85988	6.21253e-23	2.82089e-21
Nlrp1b	78.3749	2.09181	0.362227	5.77487	7.70137e-09	1.14293e-07
Tmem119	2033.4	2.09173	0.207248	10.0929	5.94094e-24	2.86036e-22
Aqp1	42.7039	2.08839	0.389001	5.36859	7.93531e-08	1.04198e-06
Slfn1	5.89512	2.08817	0.594916	3.51003	0.000448063	0.00298857
Tec	238.222	2.0871	0.263358	7.92495	2.28247e-15	5.86545e-14
Mamdc2	165.49	2.08438	0.234609	8.88452	6.41993e-19	2.13425e-17
Cdk2	154.29	2.0833	0.255147	8.16512	3.21123e-16	8.9324e-15
Man2b1	5441.27	2.08309	0.19143	10.8817	1.4088e-27	8.22455e-26
Anpep	621.618	2.08194	0.240742	8.64801	5.24031e-18	1.61697e-16
Gm12250	63.4546	2.07988	0.343549	6.05411	1.41197e-09	2.23607e-08
Rhod	60.3133	2.07818	0.381187	5.45188	4.98408e-08	6.71828e-07
Bfsp2	268.093	2.07094	0.234442	8.83347	1.01476e-18	3.32727e-17
F11r	641.148	2.0705	0.208818	9.91536	3.56979e-23	1.64318e-21
Prokr1	25.3998	2.06692	0.472895	4.37079	1.23798e-05	0.000113643
Serping1	715.599	2.06466	0.223042	9.25683	2.10599e-20	7.84129e-19
Adamts14	47.7551	2.06352	0.35596	5.79704	6.74959e-09	1.00973e-07
Ctsa	8200.23	2.05567	0.195561	10.5117	7.63272e-26	4.1121e-24
Hcst	37.7276	2.05257	0.407236	5.04024	4.64948e-07	5.41738e-06
Klk8	126.933	2.05253	0.27788	7.38638	1.50879e-13	3.35721e-12
Ctsl	6702.51	2.05119	0.189098	10.8472	2.05532e-27	1.1834e-25
Ltc4s	253.936	2.05094	0.279955	7.32595	2.37218e-13	5.1685e-12
Nrros	672.914	2.04803	0.190692	10.74	6.60216e-27	3.71205e-25
Cmtm7	170.939	2.04801	0.269949	7.58668	3.28217e-14	7.76272e-13
Itpripl2	1335.91	2.04757	0.203919	10.0411	1.00553e-23	4.78627e-22
Itgal	138.423	2.04422	0.268475	7.61416	2.65402e-14	6.32547e-13
Itpripl1	302.996	2.04289	0.219619	9.30198	1.37857e-20	5.21397e-19
Htra3	411.043	2.04219	0.207824	9.82652	8.65577e-23	3.89859e-21
Abi3	615.307	2.04046	0.204228	9.9911	1.66714e-23	7.82433e-22
Gbp2	356.358	2.03935	0.219593	9.28695	1.58775e-20	5.9916e-19
Ecm1	761.299	2.03722	0.232503	8.76213	1.91597e-18	6.17348e-17
Snai1	55.2035	2.03642	0.382751	5.32049	1.03487e-07	1.3297e-06
Pf4	69.1669	2.03637	0.35996	5.65722	1.53844e-08	2.21069e-07
Depdc1b	36.8059	2.03542	0.407489	4.99503	5.88259e-07	6.74626e-06
Glycam1	16.053	2.03456	0.507716	4.00729	6.14207e-05	0.000497873
Mapkapk3	216.569	2.03273	0.253267	8.02604	1.00672e-15	2.66892e-14
Fn1	11540.6	2.03176	0.233519	8.70059	3.30155e-18	1.03785e-16
Psmb9	115.332	2.03035	0.304074	6.67715	2.43637e-11	4.45163e-10
Gltp	2648.38	2.03017	0.163751	12.3979	2.68328e-35	2.51164e-33
Fhl3	117.11	2.02644	0.27557	7.35364	1.92881e-13	4.25227e-12
Lyl1	258.056	2.02289	0.236915	8.53844	1.36051e-17	4.09989e-16
Nfe2l2	1413.94	2.0225	0.18986	10.6526	1.69518e-26	9.34299e-25
Zc3hav1	636.734	2.022	0.196788	10.275	9.1333e-25	4.58169e-23
Cotl1	4553.64	2.02053	0.201816	10.0118	1.35285e-23	6.36712e-22
Rbl1	281.702	2.0185	0.27491	7.34239	2.09812e-13	4.60734e-12
Dhrs3	1693.02	2.01714	0.212792	9.47941	2.55725e-21	1.02504e-19
S100a6	965.155	2.01673	0.207182	9.73412	2.15668e-22	9.45945e-21
Dyrk4	11.7572	2.01461	0.545053	3.69617	0.000218873	0.00158001
Pydc4	8.78281	2.01338	0.574776	3.5029	0.000460226	0.00305874
Gsn	5491.8	2.01305	0.210198	9.57689	1.00015e-21	4.15817e-20
Mxra8	446.23	2.01279	0.220415	9.13182	6.7357e-20	2.41663e-18
Nt5dc2	247.412	2.01213	0.254325	7.91165	2.54003e-15	6.49744e-14
H2-DMb1	141.412	2.01127	0.261024	7.70532	1.30513e-14	3.16462e-13
F7	17.5937	2.01072	0.541065	3.71622	0.000202225	0.00147316
Hist1h2bl	151.442	2.01044	0.305362	6.58378	4.5863e-11	8.28054e-10
Chst3	265.745	2.0087	0.207773	9.66776	4.13332e-22	1.76218e-20
Ccl5	37.1876	2.0086	0.458974	4.37629	1.20715e-05	0.000111375
Thbs4	696.31	2.00687	0.21	9.55655	1.21749e-21	4.98756e-20
Rab3il1	1020.71	2.00266	0.2041	9.81216	9.98117e-23	4.45959e-21
Adora3	40.2232	2.00151	0.390242	5.1289	2.91442e-07	3.51556e-06
Abcg3	47.586	1.99591	0.426531	4.67939	2.87726e-06	2.9685e-05
Siglecf	33.5061	1.99221	0.400966	4.96851	6.74693e-07	7.63816e-06
Zmynd15	35.7554	1.99173	0.390383	5.10199	3.36104e-07	4.00814e-06
Ccr5	431.815	1.99043	0.27373	7.2715	3.55511e-13	7.56873e-12
Hfe	339.213	1.98768	0.217399	9.14302	6.07308e-20	2.19298e-18
Hn1l	421.994	1.98369	0.201209	9.85884	6.2772e-23	2.84255e-21
Cdk6	198.278	1.98135	0.266856	7.42478	1.12965e-13	2.53717e-12
Mlxipl	188.721	1.98044	0.24386	8.12122	4.61524e-16	1.26248e-14
Mfsd7a	40.0644	1.97569	0.395017	5.00152	5.6881e-07	6.53215e-06
Hist1h2bn	429.733	1.9731	0.271684	7.26247	3.80075e-13	8.06095e-12
Clca3a1	63.4295	1.97042	0.330648	5.95926	2.53385e-09	3.96032e-08
Fxyd5	567.601	1.96433	0.247787	7.9275	2.2361e-15	5.75513e-14
Cdkn1a	1116.26	1.9643	0.168013	11.6914	1.41111e-31	1.06983e-29
Il6ra	570.248	1.96263	0.186986	10.4962	8.99721e-26	4.77051e-24
Cldn11	8225.02	1.96197	0.161783	12.1272	7.58182e-34	6.4484e-32
Ftl1	13807.6	1.96015	0.215131	9.11139	8.13364e-20	2.89956e-18
Otx2	11.2841	1.95998	0.594163	3.29872	0.000971256	0.00586647
Il1r1	525.183	1.95936	0.249268	7.86043	3.82822e-15	9.70377e-14
Nes	1331.78	1.95773	0.178474	10.9693	5.36901e-28	3.24757e-26
1810011O10Rik	115.957	1.9571	0.279846	6.99349	2.68135e-12	5.31668e-11
Cd300lh	5.10631	1.95236	0.597168	3.26936	0.00107792	0.00640673
Mrc2	1436.32	1.95117	0.208491	9.35853	8.08532e-21	3.11424e-19
Parp3	321.711	1.95079	0.209	9.33393	1.02018e-20	3.90254e-19
Tln1	7381.92	1.94915	0.181268	10.7529	5.74414e-27	3.24051e-25
Epha2	170.644	1.94784	0.27141	7.17674	7.13947e-13	1.47136e-11
Rasgrp3	1395.66	1.94705	0.220589	8.82661	1.07899e-18	3.52782e-17
Lrrc15	13.3123	1.94342	0.57374	3.38728	0.00070588	0.00444124
Adgrg5	12.03	1.94311	0.587161	3.30933	0.000935196	0.00568422
E2f2	135.709	1.9431	0.297242	6.53711	6.27189e-11	1.11912e-09
Plaur	94.74	1.94102	0.283556	6.84527	7.63315e-12	1.45333e-10
Lrr1	6.35754	1.94067	0.592914	3.2731	0.00106375	0.00632698
Slfn5	836.384	1.93905	0.238927	8.11568	4.83088e-16	1.31826e-14
Hmgb2	67.2213	1.93659	0.360141	5.37732	7.56047e-08	9.95877e-07
Serpina3m	4.39943	1.93617	0.595403	3.25186	0.00114653	0.00676173
Adam12	612.707	1.93606	0.280527	6.90151	5.14535e-12	9.92063e-11
Cd36	392.977	1.93206	0.587976	3.28595	0.0010164	0.0060799
H2-Oa	29.6793	1.92973	0.429701	4.49086	7.09358e-06	6.84636e-05
Sp100	274.897	1.92908	0.265274	7.27202	3.5414e-13	7.54913e-12
5031410I06Rik	38.4863	1.92566	0.512065	3.76057	0.000169526	0.00125489
Serpinh1	1263.34	1.92425	0.219636	8.76109	1.93372e-18	6.21872e-17
Gbgt1	128.315	1.9242	0.276405	6.96151	3.36649e-12	6.61262e-11
Ms4a4d	6.88604	1.9229	0.585492	3.28424	0.00102256	0.00611239
Hpgds	787.174	1.92076	0.437404	4.39127	1.12691e-05	0.000104664
Nfkb2	350.929	1.92066	0.228005	8.42377	3.6456e-17	1.07161e-15
Pdpn	859.456	1.91846	0.176624	10.8618	1.75246e-27	1.016e-25
Xlr	64.8521	1.91636	0.374269	5.12028	3.05082e-07	3.66952e-06
Asf1b	82.4804	1.91518	0.300636	6.37044	1.88489e-10	3.20623e-09
Afp	7.0218	1.91167	0.585403	3.26556	0.00109248	0.00647944
Cfh	3454.92	1.91166	0.257327	7.42893	1.09479e-13	2.4688e-12
Cdca8	121.941	1.91137	0.263732	7.24737	4.24933e-13	8.97825e-12
Ifit1	363.523	1.90436	0.225633	8.44011	3.1705e-17	9.35241e-16
Foxj1	376.973	1.90328	0.236695	8.04108	8.90472e-16	2.37577e-14
Pdlim2	745.1	1.90268	0.208159	9.14049	6.21709e-20	2.24016e-18
Emilin2	413.425	1.89911	0.218536	8.69016	3.6192e-18	1.13134e-16
Asap3	403.881	1.89787	0.218225	8.69684	3.41255e-18	1.06873e-16
Aldh1l2	632.573	1.89601	0.185547	10.2185	1.63877e-24	8.14765e-23
Aim2	168.782	1.8953	0.31716	5.97584	2.28911e-09	3.58448e-08
Hist1h2an	75.9975	1.88946	0.385779	4.89778	9.69257e-07	1.07123e-05
Ecscr	219.394	1.88825	0.24166	7.81368	5.55404e-15	1.39308e-13
Gal3st4	490.981	1.88629	0.208719	9.03749	1.60317e-19	5.56132e-18
Tmem52	39.7198	1.88582	0.388972	4.84821	1.24582e-06	1.3528e-05
Trim25	807.216	1.88301	0.189771	9.92255	3.32164e-23	1.53317e-21
Lama1	953.889	1.88004	0.196681	9.5588	1.19131e-21	4.90427e-20
Pmp22	1697.67	1.87825	0.154769	12.1358	6.82147e-34	5.83131e-32
Cryba4	50.1418	1.87798	0.35695	5.2612	1.43116e-07	1.80429e-06
Padi4	8.25648	1.87776	0.593274	3.16507	0.00155046	0.00879712
Rcn3	340.174	1.87655	0.250073	7.504	6.19013e-14	1.42076e-12
Akr1c13	14.6925	1.8744	0.513748	3.64848	0.000263795	0.00186101
Steap3	570.08	1.8724	0.231869	8.07527	6.73286e-16	1.8195e-14
Myo1e	2482.89	1.87195	0.174878	10.7043	9.71333e-27	5.4249e-25
Bst1	38.0437	1.87139	0.416961	4.48816	7.18401e-06	6.91597e-05
Prkcd	929.528	1.87041	0.203144	9.20732	3.34357e-20	1.22585e-18
Mroh6	15.1757	1.86507	0.505322	3.69085	0.000223504	0.00160929
Tlr9	318.084	1.86474	0.223613	8.33913	7.48406e-17	2.15827e-15
Trf	21068.8	1.86369	0.198134	9.4062	5.14411e-21	2.00908e-19
Cenpe	302.03	1.86278	0.285954	6.51427	7.30451e-11	1.29237e-09
Nox4	27.8007	1.86197	0.443216	4.20106	2.65672e-05	0.000230998
Vsig4	5.13211	1.86188	0.597504	3.11609	0.00183264	0.0101073
Tns3	7647.28	1.85873	0.15512	11.9825	4.38761e-33	3.58607e-31
Sdf2l1	612.032	1.85685	0.195658	9.49032	2.30316e-21	9.2763e-20
Il1rl2	56.6239	1.85594	0.346124	5.36207	8.22714e-08	1.07608e-06
Cysltr1	65.8827	1.85559	0.367127	5.05435	4.31854e-07	5.06348e-06
Ifi35	171.96	1.8548	0.259879	7.13718	9.52681e-13	1.94424e-11
Tnfrsf14	72.4259	1.85282	0.338668	5.47092	4.47716e-08	6.06425e-07
Chaf1b	57.4085	1.84514	0.347161	5.31493	1.06697e-07	1.36674e-06
Blnk	587.237	1.84354	0.212902	8.6591	4.75497e-18	1.47536e-16
P4ha3	284.104	1.8414	0.202891	9.07582	1.12828e-19	3.97986e-18
Def6	170.029	1.84023	0.249069	7.38841	1.48598e-13	3.31084e-12
Kcne1l	270.391	1.83938	0.242824	7.57494	3.59281e-14	8.4666e-13
F5	97.0901	1.83859	0.383631	4.79259	1.64641e-06	1.76266e-05
C1qtnf6	183.971	1.8309	0.270141	6.77758	1.22207e-11	2.27509e-10
Il16	336.033	1.82998	0.220495	8.29944	1.04608e-16	2.98586e-15
Tgfbr1	3119.94	1.82942	0.245868	7.44066	1.00181e-13	2.26829e-12
Ddx58	570.544	1.82865	0.207636	8.80702	1.28512e-18	4.18101e-17
Mcm10	72.3665	1.82511	0.369837	4.93491	8.01861e-07	8.99755e-06
Pole	221.708	1.82222	0.216355	8.42239	3.68892e-17	1.08245e-15
Prc1	391.6	1.81964	0.242764	7.4955	6.60445e-14	1.50965e-12
Usp18	162.046	1.81751	0.267659	6.7904	1.11826e-11	2.09346e-10
Akna	776.322	1.81665	0.198472	9.15321	5.5267e-20	2e-18
Ncapg	102.796	1.81524	0.344366	5.27125	1.35494e-07	1.71725e-06
Haao	18.5954	1.81501	0.474778	3.82286	0.000131915	0.00100101
Gm12185	14.0403	1.81457	0.511095	3.55036	0.000384699	0.0026138
Isg15	128.486	1.81002	0.281425	6.43164	1.26236e-10	2.1805e-09
Tnfaip2	332.228	1.80753	0.230798	7.83166	4.8148e-15	1.21311e-13
Litaf	1140.48	1.80701	0.189235	9.54902	1.30935e-21	5.33775e-20
Lpcat2	1007.35	1.80196	0.197802	9.10992	8.24459e-20	2.93287e-18
AA467197	18.2574	1.80165	0.474302	3.79852	0.000145562	0.00109613
Sh3tc1	239.37	1.80157	0.215803	8.34821	6.93057e-17	2.00556e-15
Abca9	1325.8	1.79949	0.189396	9.50118	2.07531e-21	8.399e-20
Rbp3	7.70176	1.79894	0.596487	3.01589	0.00256225	0.0135171
Cenpi	60.0249	1.79868	0.378482	4.75236	2.01056e-06	2.13344e-05
Rassf4	781.124	1.79801	0.208518	8.62281	6.5332e-18	2.00483e-16
Adamtsl3	285.166	1.7944	0.199093	9.01287	2.00737e-19	6.8222e-18
Pald1	1174.97	1.79236	0.194176	9.2306	2.69121e-20	9.95391e-19
Lrg1	217.704	1.79225	0.237242	7.55454	4.20354e-14	9.87802e-13
Adam17	1424.41	1.7911	0.217662	8.22881	1.89082e-16	5.33345e-15
Ttf2	219.904	1.79023	0.237496	7.53793	4.77482e-14	1.11423e-12
9930111J21Rik2	13.358	1.78993	0.53528	3.34392	0.000826045	0.00509587
Slc25a45	191.702	1.78954	0.232808	7.68678	1.50883e-14	3.64798e-13
Phldb3	22.2243	1.78697	0.46279	3.8613	0.000112786	0.000863678
F9	25.0739	1.78602	0.448626	3.9811	6.85976e-05	0.000550984
Plbd1	49.0843	1.78495	0.367566	4.85614	1.19697e-06	1.30398e-05
Tmem252	135.774	1.78333	0.281095	6.34421	2.23572e-10	3.77617e-09
Nfatc1	778.89	1.78234	0.193795	9.197	3.68096e-20	1.34661e-18
Sall1	2359.17	1.78164	0.158363	11.2504	2.30524e-29	1.52666e-27
Fgd2	449.526	1.78111	0.206992	8.60475	7.64866e-18	2.34284e-16
Selplg	2228.23	1.77968	0.193275	9.208	3.32252e-20	1.22081e-18
Mx2	84.493	1.7754	0.310954	5.70952	1.13297e-08	1.6464e-07
Gpx3	683.854	1.77192	0.24706	7.17203	7.38935e-13	1.52099e-11
Gpr160	96.8397	1.77142	0.301285	5.87956	4.11363e-09	6.28867e-08
Xlr4a	4.72293	1.77119	0.597517	2.96425	0.00303427	0.0155947
Kif4	158.698	1.77055	0.28301	6.25613	3.94644e-10	6.57936e-09
Shcbp1	66.627	1.76879	0.367938	4.8073	1.52979e-06	1.64305e-05
Nid2	449.761	1.76799	0.22699	7.78882	6.76353e-15	1.67637e-13
Trim34a	208.382	1.76409	0.251057	7.02664	2.1157e-12	4.23519e-11
Fbxo40	17.8037	1.76359	0.518964	3.39828	0.000678103	0.00428902
Edem1	3189.08	1.76336	0.195989	8.99723	2.3148e-19	7.83524e-18
Arhgap11a	394.537	1.76286	0.24157	7.29752	2.93129e-13	6.31283e-12
5730559C18Rik	233.622	1.76057	0.239941	7.3375	2.17622e-13	4.77259e-12
Slc29a3	1716.84	1.75996	0.197939	8.89146	6.03134e-19	2.01305e-17
Tmem176a	707.879	1.75846	0.205681	8.54947	1.2366e-17	3.73993e-16
Irgm1	754.989	1.75707	0.189485	9.27285	1.81242e-20	6.80875e-19
Socs3	345.032	1.75629	0.215203	8.16106	3.32092e-16	9.21226e-15
Mbnl3	13.2552	1.75621	0.565187	3.10731	0.00188799	0.010392
Dtx3l	706.248	1.75566	0.223786	7.84527	4.32035e-15	1.09182e-13
Bmf	409.469	1.75564	0.191479	9.16886	4.78046e-20	1.73369e-18
Hist1h1b	495.996	1.75487	0.23701	7.40422	1.31922e-13	2.95502e-12
Gins2	72.6105	1.75454	0.302601	5.7982	6.70302e-09	1.00366e-07
Ifit3	893.091	1.75309	0.224805	7.79828	6.2759e-15	1.56477e-13
Bard1	115.172	1.75272	0.290261	6.03842	1.55628e-09	2.45994e-08
Gbp3	396.406	1.75248	0.257073	6.81705	9.29265e-12	1.75534e-10
Sgpl1	3354.66	1.75077	0.181664	9.63744	5.5556e-22	2.35061e-20
Creg1	2114.06	1.75057	0.208065	8.41358	3.97667e-17	1.16485e-15
Rgs18	14.5182	1.75023	0.567808	3.08243	0.00205317	0.011183
Tmem86a	1259.33	1.74797	0.220231	7.93698	2.07156e-15	5.36462e-14
Tnfrsf13b	32.0381	1.74684	0.398155	4.38733	1.14753e-05	0.000106284
H2-Q4	488.597	1.74677	0.232726	7.50568	6.11102e-14	1.40453e-12
Icosl	266.713	1.74578	0.216438	8.06594	7.26722e-16	1.96074e-14
4930486L24Rik	12.957	1.74383	0.541665	3.21939	0.00128464	0.00747366
Csf1	2133.19	1.74222	0.174775	9.96833	2.09727e-23	9.76104e-22
Isg20	34.5095	1.73885	0.391596	4.44041	8.97885e-06	8.48509e-05
5031414D18Rik	178.074	1.73884	0.238675	7.28538	3.20754e-13	6.89004e-12
P2rx7	816.128	1.73796	0.191513	9.07486	1.13821e-19	3.99882e-18
Alox5	93.9853	1.73674	0.272415	6.37536	1.82534e-10	3.11126e-09
Neu4	480.553	1.73653	0.186475	9.31241	1.24968e-20	4.74794e-19
Lrrk1	856.888	1.73617	0.188975	9.18732	4.02769e-20	1.47024e-18
Srgn	378.175	1.73485	0.248935	6.96908	3.19019e-12	6.27366e-11
Rcsd1	537.539	1.73354	0.196401	8.82649	1.08014e-18	3.52782e-17
Col9a3	659.791	1.73307	0.205189	8.44625	3.00801e-17	8.90445e-16
Scamp2	1601.59	1.73174	0.191692	9.03397	1.65554e-19	5.71928e-18
Rhbdl2	16.9722	1.7307	0.487085	3.55318	0.000380603	0.00259017
Tnfaip8	428.155	1.73012	0.239443	7.22562	4.98821e-13	1.04734e-11
Cd93	1163.34	1.72869	0.250493	6.90117	5.15751e-12	9.93265e-11
Itgad	30.03	1.72724	0.42378	4.0758	4.58556e-05	0.000381675
Gbp10	12.5983	1.72667	0.521334	3.31203	0.000926221	0.00563502
Ggt5	195.06	1.72605	0.242058	7.13075	9.98252e-13	2.02982e-11
Tmem140	21.4967	1.72545	0.471827	3.65695	0.000255234	0.00181052
Matn4	578.067	1.72504	0.221524	7.78712	6.85532e-15	1.69662e-13
1500015O10Rik	82.0819	1.72408	0.375146	4.59576	4.31168e-06	4.3104e-05
Tep1	964.344	1.72042	0.179054	9.60836	7.37118e-22	3.0876e-20
Bmp2k	2823.43	1.71931	0.20113	8.54826	1.24955e-17	3.77229e-16
Pdgfrl	87.4625	1.71717	0.311774	5.50774	3.63465e-08	4.97944e-07
Ehd4	1371.61	1.71693	0.190079	9.0327	1.67488e-19	5.77421e-18
Itgae	36.0692	1.71649	0.411017	4.17621	2.96406e-05	0.000256258
Hspg2	2579.6	1.71511	0.192342	8.91699	4.79125e-19	1.60234e-17
Plxnb2	7626.24	1.71465	0.186045	9.21632	3.07482e-20	1.13228e-18
Cfap126	45.1148	1.71388	0.361291	4.74377	2.09777e-06	2.22316e-05
Cdca7l	54.59	1.71266	0.350824	4.88182	1.05113e-06	1.15487e-05
Dap	491.405	1.71248	0.204245	8.38444	5.09667e-17	1.48512e-15
Smim3	465.537	1.7112	0.177276	9.65276	4.78487e-22	2.03478e-20
Mr1	326.69	1.70865	0.288151	5.92973	3.0344e-09	4.6945e-08
Rhoc	747.827	1.70854	0.226806	7.53304	4.9573e-14	1.1536e-12
Itga6	2759.01	1.70728	0.181645	9.39899	5.50909e-21	2.14662e-19
Kif23	128.019	1.70349	0.322389	5.28396	1.26422e-07	1.60795e-06
Atoh8	142.819	1.70304	0.248819	6.84448	7.67531e-12	1.45805e-10
Lrp5	1311.06	1.69933	0.201269	8.44307	3.09107e-17	9.13421e-16
Oas2	69.0777	1.69674	0.35471	4.78345	1.7231e-06	1.83889e-05
Trim12c	232.83	1.69638	0.288784	5.87424	4.24788e-09	6.48208e-08
Capn3	404.643	1.69414	0.195477	8.6667	4.44842e-18	1.38281e-16
Sdc1	105.344	1.6927	0.276785	6.11559	9.62023e-10	1.5469e-08
Il33	2974.12	1.6912	0.181473	9.3193	1.1711e-20	4.46966e-19
Adcy7	933.07	1.68782	0.21865	7.71929	1.16976e-14	2.84874e-13
P2ry13	974.898	1.68747	0.209374	8.05959	7.65487e-16	2.06129e-14
Brca1	190.681	1.68628	0.231578	7.2817	3.29648e-13	7.07203e-12
Slc1a5	192.243	1.68616	0.242682	6.948	3.70502e-12	7.23515e-11
Heatr5a	1431.31	1.68569	0.171655	9.82023	9.21305e-23	4.13846e-21
Ikbke	129.211	1.68536	0.289972	5.81214	6.16788e-09	9.28508e-08
Vamp8	365.825	1.68491	0.209132	8.05665	7.84134e-16	2.10211e-14
Ctla2a	348.026	1.68479	0.260924	6.45699	1.06805e-10	1.86215e-09
Enpp3	47.416	1.68426	0.384946	4.37531	1.21259e-05	0.000111796
Slc14a1	960.776	1.68381	0.176718	9.52824	1.59967e-21	6.48969e-20
Serpina3f	8.41504	1.68135	0.572928	2.93467	0.00333904	0.0168816
Casp12	84.239	1.6802	0.378499	4.4391	9.03358e-06	8.52719e-05
Clcf1	62.0066	1.6785	0.328975	5.10221	3.35718e-07	4.00637e-06
Adgrg3	50.4672	1.67666	0.37264	4.49941	6.81414e-06	6.59566e-05
Tmem8c	17.4121	1.67601	0.483676	3.46515	0.000529935	0.00347836
Pnpla7	1396.38	1.67583	0.18399	9.10824	8.37308e-20	2.96598e-18
Sipa1	1145.15	1.67577	0.184661	9.07484	1.13843e-19	3.99882e-18
Cdkn2b	31.0901	1.67149	0.403001	4.1476	3.35984e-05	0.000287803
Ostf1	800.655	1.67086	0.205743	8.12112	4.61891e-16	1.26248e-14
Mylip	1491.44	1.67032	0.195898	8.52648	1.50865e-17	4.51384e-16
Tnfrsf11a	842.698	1.66921	0.217188	7.68555	1.5234e-14	3.6779e-13
Esyt1	1488.7	1.66826	0.228218	7.30991	2.67315e-13	5.77918e-12
Man2b2	3229.26	1.66725	0.195901	8.51071	1.72879e-17	5.16325e-16
Trim21	153.887	1.6664	0.245537	6.78673	1.147e-11	2.14009e-10
Gpr183	244.899	1.66561	0.289551	5.7524	8.79851e-09	1.2977e-07
Antxr2	230.984	1.66342	0.255039	6.52222	6.92735e-11	1.23214e-09
Ssc5d	193.888	1.66296	0.230961	7.20018	6.01344e-13	1.25473e-11
Colec12	977.28	1.65674	0.234474	7.06576	1.59742e-12	3.22079e-11
Serpinb5	8.06143	1.65606	0.567992	2.91564	0.00354962	0.0177428
Col4a2	4733.22	1.65337	0.203095	8.14086	3.92491e-16	1.08518e-14
H2-T23	997.34	1.65215	0.195354	8.4572	2.73868e-17	8.13591e-16
Aspg	163.981	1.65026	0.231322	7.13404	9.74637e-13	1.98421e-11
Hpgd	439.681	1.64809	0.230816	7.14029	9.31363e-13	1.90305e-11
Iqgap1	3626.3	1.64803	0.197448	8.34665	7.02248e-17	2.02865e-15
Zfp488	335.504	1.6477	0.209739	7.85594	3.96772e-15	1.00422e-13
Gm4951	59.668	1.64722	0.403614	4.08118	4.48076e-05	0.000373881
Slc35d2	45.4186	1.64655	0.366368	4.49424	6.98179e-06	6.74235e-05
Rd3	15.2723	1.64518	0.502556	3.27362	0.00106178	0.0063175
Arhgap4	189.292	1.64458	0.236525	6.95309	3.57375e-12	6.98694e-11
Rasa4	400.658	1.64396	0.21507	7.64384	2.10842e-14	5.0611e-13
Mefv	4.15394	1.64394	0.59715	2.75298	0.0059055	0.027196
1700017B05Rik	1598.35	1.64386	0.188375	8.72653	2.62605e-18	8.33322e-17
Fmo2	296.042	1.64301	0.230256	7.13558	9.63827e-13	1.96459e-11
Il1a	65.8	1.64282	0.412673	3.98091	6.86524e-05	0.00055116
Pde3b	1867.21	1.64133	0.217712	7.539	4.73596e-14	1.10671e-12
Galns	750.923	1.64087	0.214997	7.63206	2.31033e-14	5.52205e-13
AI467606	118.744	1.64042	0.298629	5.49317	3.94793e-08	5.37348e-07
Shbg	3.30269	1.63977	0.587865	2.78936	0.00528131	0.0247797
Spn	18.4786	1.63901	0.474011	3.45775	0.000544699	0.00355945
Tmem71	37.3699	1.63801	0.389274	4.20785	2.57814e-05	0.000224515
Wasf2	2464.44	1.63726	0.181112	9.04001	1.56654e-19	5.44551e-18
Igfbp7	1335.62	1.63666	0.199645	8.19784	2.44742e-16	6.85728e-15
Lsp1	471.419	1.63466	0.200666	8.14615	3.75689e-16	1.04044e-14
Nkx2-2	390.466	1.63404	0.208722	7.82878	4.9263e-15	1.23934e-13
Wdr62	173.676	1.63344	0.235893	6.92451	4.37498e-12	8.49396e-11
Rhog	1509.49	1.63339	0.184094	8.87259	7.14665e-19	2.36178e-17
Ccdc88b	491.895	1.63162	0.218527	7.46645	8.23887e-14	1.86796e-12
Spdl1	49.9457	1.63038	0.389584	4.18492	2.8526e-05	0.00024726
Irgm2	426.851	1.62841	0.209285	7.78084	7.20433e-15	1.77774e-13
Mvp	625.486	1.62613	0.206522	7.87389	3.43786e-15	8.75401e-14
Pbxip1	4453.13	1.62456	0.195161	8.32418	8.49168e-17	2.4321e-15
Tekt4	47.2118	1.62413	0.378226	4.29406	1.75437e-05	0.00015778
Palld	680.249	1.62222	0.221102	7.33696	2.18494e-13	4.78545e-12
Ebi3	68.9653	1.6222	0.312425	5.19229	2.07728e-07	2.57433e-06
Dct	20.4539	1.6206	0.460607	3.51839	0.000434172	0.00290633
Ednra	358.196	1.62023	0.232429	6.97086	3.15009e-12	6.20938e-11
Pctp	137.574	1.61987	0.258232	6.27294	3.543e-10	5.91265e-09
Pydc3	9.5081	1.61936	0.55995	2.89197	0.00382835	0.0188751
Itprip	107.901	1.61882	0.285087	5.67834	1.36005e-08	1.96615e-07
Unc13d	97.1466	1.61719	0.295485	5.47302	4.42435e-08	6.00243e-07
Pm20d1	147.938	1.61713	0.254176	6.36224	1.98828e-10	3.36842e-09
BC026585	289.433	1.61648	0.20057	8.05944	7.66449e-16	2.06129e-14
Piezo1	963.37	1.6153	0.188143	8.58551	9.04342e-18	2.75997e-16
Dhrs1	3576.02	1.61503	0.193729	8.33651	7.65169e-17	2.20064e-15
Tnfsf11	4.91926	1.61497	0.597439	2.70316	0.00686838	0.0307617
BC147527	12.7036	1.61491	0.564294	2.86182	0.00421219	0.020467
Ppap2c	156.632	1.61486	0.243109	6.64253	3.08336e-11	5.6093e-10
Sgol2a	166.01	1.61427	0.27651	5.83802	5.28248e-09	7.99529e-08
Cox6b2	73.3455	1.61411	0.299035	5.39775	6.7481e-08	8.96625e-07
Lpl	2132.84	1.61261	0.17065	9.4498	3.39464e-21	1.34144e-19
Svep1	308.195	1.61146	0.252175	6.39027	1.65595e-10	2.83219e-09
Hist1h2bm	223.858	1.6106	0.27747	5.8046	6.45188e-09	9.69519e-08
Aoc3	75.9481	1.60987	0.320157	5.02839	4.94627e-07	5.73131e-06
Col16a1	1201.55	1.60693	0.185587	8.6586	4.77595e-18	1.47913e-16
Stat1	2128.07	1.60237	0.183438	8.7352	2.43224e-18	7.77713e-17
Pla2g4a	293.853	1.59988	0.285269	5.60832	2.04304e-08	2.9034e-07
Has2	39.6935	1.59961	0.419995	3.80863	0.000139738	0.00105512
Mfng	201.818	1.59944	0.264097	6.05625	1.39335e-09	2.20866e-08
Stil	99.0625	1.5989	0.33237	4.8106	1.50479e-06	1.61877e-05
Cks2	29.9676	1.59711	0.428693	3.72553	0.000194904	0.00142479
Zc3h12a	127.034	1.59391	0.241568	6.59817	4.16253e-11	7.53981e-10
Ccdc69	15.3351	1.59358	0.50101	3.18074	0.00146901	0.00840043
Anxa1	129.261	1.59328	0.362657	4.39335	1.11617e-05	0.000103782
Irf9	671.83	1.59039	0.190065	8.3676	5.88033e-17	1.70458e-15
Trpv4	109.985	1.59005	0.309893	5.13094	2.88291e-07	3.48508e-06
H2-M2	3.28934	1.58767	0.585311	2.71252	0.00667742	0.0300753
Cks1b	105.526	1.58745	0.28261	5.61711	1.94181e-08	2.76424e-07
Nrap	154.263	1.58728	0.265124	5.98695	2.13807e-09	3.35111e-08
Bmp4	175.678	1.58643	0.225208	7.04429	1.86408e-12	3.74045e-11
Hspb1	187.735	1.5858	0.256912	6.17253	6.72039e-10	1.0964e-08
Jak3	592.39	1.58349	0.199579	7.93417	2.11905e-15	5.47911e-14
Ms4a15	10.5504	1.58142	0.589767	2.68143	0.00733091	0.0324345
Serpinf1	612.407	1.58073	0.211494	7.47413	7.77158e-14	1.7644e-12
Mndal	62.5052	1.5805	0.395698	3.99421	6.4911e-05	0.000523632
Trim12a	125.757	1.57849	0.307317	5.13636	2.80116e-07	3.39115e-06
Rrbp1	4887.13	1.57771	0.168382	9.36979	7.26738e-21	2.81212e-19
Dnaic2	113.771	1.57722	0.274516	5.74547	9.16666e-09	1.34844e-07
Lyve1	91.4643	1.57571	0.308638	5.10536	3.30171e-07	3.94299e-06
C1rl	45.2835	1.57552	0.362409	4.34735	1.37794e-05	0.000125407
Arap1	1832.34	1.57424	0.195356	8.05829	7.73711e-16	2.07749e-14
Sema3d	877.933	1.57394	0.196778	7.99854	1.25907e-15	3.31694e-14
Fbn1	1151.32	1.57204	0.253696	6.19657	5.77054e-10	9.51628e-09
3830403N18Rik	15.6752	1.56825	0.533	2.94231	0.00325772	0.0165503
Crtap	375.245	1.56277	0.220615	7.08369	1.40368e-12	2.84041e-11
Ltbr	611.097	1.56231	0.199407	7.83476	4.69728e-15	1.18529e-13
Gns	10368.4	1.56225	0.179202	8.71779	2.83677e-18	8.95106e-17
Clspn	154.083	1.56143	0.267714	5.83247	5.46137e-09	8.25115e-08
Cebpd	500.527	1.55857	0.246084	6.33351	2.39641e-10	4.03943e-09
Nlrc3	128.985	1.55855	0.304279	5.12211	3.02138e-07	3.63673e-06
Rmi2	16.5481	1.55614	0.491555	3.16575	0.00154686	0.00878267
Stat5a	174.296	1.55576	0.228874	6.79744	1.06498e-11	1.99817e-10
Oas1b	34.3796	1.55333	0.391106	3.97164	7.13805e-05	0.000570873
Prss46	3.30466	1.5529	0.583369	2.66196	0.00776876	0.0339238
Tram2	97.0619	1.55241	0.309302	5.01908	5.19208e-07	6.00368e-06
Cyp4v3	618.557	1.55173	0.209763	7.39754	1.3873e-13	3.09509e-12
Pygl	392.286	1.55132	0.189734	8.17629	2.92726e-16	8.16076e-15
Ascl2	5.94419	1.55082	0.590116	2.628	0.00858894	0.0366924
Cd69	3.93124	1.5442	0.59495	2.59551	0.0094451	0.0395829
Fhod1	489.499	1.54237	0.198979	7.75143	9.08632e-15	2.2225e-13
Eomes	16.7997	1.54158	0.530756	2.90449	0.00367854	0.018246
Il13ra1	482.048	1.53902	0.262319	5.86697	4.43837e-09	6.7543e-08
Nusap1	236.566	1.53855	0.260357	5.90938	3.43394e-09	5.28335e-08
Zfp217	487.93	1.53718	0.198052	7.76149	8.39356e-15	2.06208e-13
Nde1	993.148	1.53686	0.157716	9.74447	1.94785e-22	8.56595e-21
Scpep1	1240.01	1.53675	0.202397	7.59279	3.13093e-14	7.41991e-13
Rapsn	53.0176	1.53665	0.33926	4.52943	5.91441e-06	5.77146e-05
Il1rl1	19.7696	1.53654	0.490846	3.1304	0.00174571	0.00971096
Rps6ka1	1411.62	1.53593	0.201216	7.63323	2.2895e-14	5.48009e-13
Spint1	224.445	1.53483	0.227514	6.74607	1.51907e-11	2.80308e-10
Rad51	98.9859	1.53456	0.277738	5.5252	3.29102e-08	4.5309e-07
Vwf	4346.42	1.53428	0.204836	7.49029	6.87204e-14	1.56655e-12
Slc16a3	349.094	1.53232	0.214093	7.15723	8.23212e-13	1.68824e-11
Kif15	149.416	1.53017	0.311849	4.90677	9.25866e-07	1.02734e-05
Ccnd1	3639.56	1.52629	0.167475	9.1135	7.97647e-20	2.84959e-18
Chrnb4	16.0251	1.52517	0.489248	3.11737	0.00182472	0.0100702
Tfap2a	45.2557	1.5224	0.382048	3.98483	6.75289e-05	0.000543703
Peg12	16.2581	1.52189	0.493759	3.08225	0.00205439	0.011183
Itga5	818.576	1.52166	0.182604	8.33309	7.87618e-17	2.25968e-15
Gmip	622.806	1.52158	0.198752	7.65567	1.92309e-14	4.62951e-13
Rin2	2666.55	1.52074	0.173041	8.78831	1.51824e-18	4.92034e-17
Sall3	873.694	1.5189	0.191003	7.9522	1.83233e-15	4.7598e-14
Tmem45a	43.6749	1.51825	0.378301	4.01334	5.98661e-05	0.000485977
Stag3	47.7704	1.514	0.363892	4.16057	3.17457e-05	0.000272909
Myh9	13805.5	1.51297	0.178391	8.48118	2.22927e-17	6.64616e-16
Mavs	545.95	1.5127	0.191603	7.89497	2.90381e-15	7.41666e-14
Fmnl3	1223.63	1.5127	0.186213	8.12348	4.53009e-16	1.24225e-14
Chst14	172.26	1.51217	0.247607	6.10711	1.01451e-09	1.62351e-08
Mb21d1	106.007	1.5117	0.295682	5.11257	3.17803e-07	3.81401e-06
Stom	942.47	1.51018	0.171611	8.79999	1.36828e-18	4.44294e-17
Elovl1	666.459	1.50921	0.198318	7.61003	2.74034e-14	6.51269e-13
Lctl	9.62525	1.508	0.547826	2.75269	0.0059107	0.027196
Tes	219.666	1.50793	0.248826	6.06019	1.35961e-09	2.15927e-08
Tmem176b	1353.65	1.50793	0.18879	7.98735	1.3787e-15	3.60939e-14
Smpd5	29.8193	1.50725	0.417517	3.61004	0.00030615	0.00213286
Nccrp1	5.88526	1.50683	0.594961	2.53266	0.01132	0.0457418
Gm13212	16.5615	1.50617	0.525425	2.86657	0.00414941	0.0202279
Cdkn2a	9.52108	1.50474	0.570626	2.63699	0.00836446	0.0359719
Sh3pxd2b	2417.55	1.50423	0.169452	8.87706	6.86504e-19	2.2777e-17
Vcan	2654.12	1.50402	0.198333	7.58334	3.36762e-14	7.94712e-13
Pcolce	528.031	1.50367	0.230584	6.52115	6.977e-11	1.23844e-09
Elk3	933.524	1.50239	0.208816	7.19482	6.25441e-13	1.29854e-11
Tfcp2l1	1116.12	1.50088	0.160587	9.34618	9.08711e-21	3.48409e-19
Fam216b	18.252	1.49994	0.486475	3.08327	0.00204737	0.0111593
Sepp1	12445.1	1.49846	0.214517	6.9853	2.84248e-12	5.62287e-11
Tmem123	820.328	1.49788	0.235413	6.36276	1.98157e-10	3.36044e-09
Tapbp	2938.51	1.49643	0.198379	7.54331	4.58182e-14	1.07368e-12
Ms4a4b	6.77527	1.49625	0.584777	2.55866	0.0105076	0.0431047
Sh2d1b1	7.61901	1.49579	0.576232	2.59582	0.0094366	0.0395572
Kif19a	305.195	1.49481	0.2262	6.60833	3.88668e-11	7.05539e-10
Rftn1	906.642	1.49374	0.189728	7.87306	3.46067e-15	8.7987e-14
Pdlim4	477.15	1.49318	0.240257	6.21492	5.13519e-10	8.51039e-09
Plscr2	107.685	1.4931	0.270327	5.52331	3.32673e-08	4.5763e-07
Iigp1	182.446	1.49081	0.282144	5.28387	1.26486e-07	1.60795e-06
Cspg4	2564.02	1.49028	0.207374	7.18645	6.6499e-13	1.37216e-11
Cd82	779.032	1.48845	0.214383	6.94295	3.83988e-12	7.48108e-11
Htr2b	243.066	1.48784	0.297271	5.00499	5.58638e-07	6.41974e-06
Ptger4	169.56	1.4866	0.24323	6.11189	9.84581e-10	1.58165e-08
Gpr179	89.3859	1.48659	0.290733	5.11327	3.16635e-07	3.80302e-06
Sqrdl	326.71	1.48551	0.216166	6.8721	6.32625e-12	1.21139e-10
Lacc1	307.287	1.48546	0.233348	6.36585	1.94214e-10	3.29692e-09
Entpd1	1104.7	1.48507	0.173462	8.56139	1.11513e-17	3.38479e-16
Irx5	4.11245	1.48502	0.597518	2.48532	0.0129435	0.0509319
Hspb6	369.803	1.48468	0.221262	6.71003	1.94583e-11	3.57483e-10
Tnfaip6	488.187	1.48408	0.169654	8.74769	2.17769e-18	6.98988e-17
Zfp36l1	2483.5	1.48016	0.196181	7.54486	4.52777e-14	1.0625e-12
Slc12a7	452.91	1.47998	0.197151	7.50682	6.05812e-14	1.39428e-12
Cbr2	53.4293	1.47688	0.35053	4.21327	2.51699e-05	0.000219762
Sparc	15106.8	1.47574	0.17305	8.52779	1.49167e-17	4.47099e-16
Igsf10	508.732	1.47573	0.21713	6.79654	1.07163e-11	2.0084e-10
Clec4n	27.4791	1.47567	0.450041	3.27897	0.00104188	0.00621456
Ddr2	1011.62	1.47433	0.226382	6.51256	7.38815e-11	1.30441e-09
Fkbp5	3456.97	1.47433	0.164329	8.97177	2.91784e-19	9.85654e-18
Itih5	3910.54	1.47064	0.200074	7.35047	1.9751e-13	4.34859e-12
Frmd8	1299.12	1.47061	0.188418	7.80502	5.9492e-15	1.48774e-13
Nsl1	69.3086	1.47051	0.310939	4.72924	2.25364e-06	2.37184e-05
Creb3l2	824.707	1.46989	0.174437	8.42648	3.56206e-17	1.0489e-15
Kctd11	132.493	1.4668	0.284788	5.15049	2.59807e-07	3.17048e-06
Galnt4	388.955	1.46501	0.222429	6.5864	4.50617e-11	8.14464e-10
Baz1a	350.777	1.46434	0.255764	5.72538	1.03201e-08	1.50884e-07
Gmfg	21.103	1.46165	0.443194	3.29799	0.000973807	0.00587545
Mfap5	11.2008	1.46011	0.546025	2.67408	0.00749354	0.0329822
Tnfrsf23	67.4295	1.45968	0.359795	4.05698	4.9711e-05	0.000411109
Clec12a	115.408	1.4595	0.538696	2.70931	0.00674232	0.0302862
Plekhg2	500.064	1.45822	0.210577	6.92485	4.36432e-12	8.48309e-11
Il18rap	7.67219	1.45792	0.586003	2.4879	0.0128499	0.0506352
Tpm4	1500.95	1.4577	0.196448	7.42025	1.16897e-13	2.62197e-12
Six1	31.9058	1.45712	0.447197	3.25834	0.00112064	0.00662306
Mmp11	122.842	1.45686	0.298863	4.87468	1.08984e-06	1.19192e-05
Tgm2	1305.15	1.45627	0.186929	7.79053	6.67279e-15	1.65634e-13
Ifit3b	383.862	1.45485	0.24578	5.91933	3.23247e-09	4.98711e-08
H2-M3	194.041	1.45421	0.235917	6.16406	7.09043e-10	1.15452e-08
Smagp	90.6767	1.45194	0.288339	5.03555	4.76481e-07	5.54021e-06
Myrf	3695.89	1.4514	0.196849	7.37315	1.66648e-13	3.69337e-12
Arhgap25	774.923	1.45133	0.178961	8.10977	5.07154e-16	1.38169e-14
Crybb1	321.772	1.45074	0.220854	6.56879	5.07259e-11	9.11924e-10
Pcdh12	29.3	1.44985	0.407235	3.56024	0.000370516	0.00253181
Ston1	447.696	1.44973	0.192372	7.53608	4.84302e-14	1.12858e-12
Clec9a	16.3209	1.44896	0.497484	2.91258	0.00358459	0.0178643
Mertk	3546.22	1.4478	0.17975	8.05451	7.97984e-16	2.13582e-14
Zfp474	8.86466	1.44745	0.567377	2.55112	0.0107378	0.0439193
Mis18bp1	124.836	1.44685	0.307398	4.70677	2.51678e-06	2.61917e-05
Shc1	875.782	1.44666	0.192173	7.52792	5.15549e-14	1.19806e-12
Plxnb3	1383.53	1.4463	0.177836	8.1328	4.19477e-16	1.15408e-14
Trim56	406.884	1.44606	0.192906	7.49619	6.56977e-14	1.50378e-12
Prrx2	55.0531	1.44559	0.345812	4.18029	2.91137e-05	0.000252093
Efcab11	23.5407	1.44544	0.455092	3.17614	0.00149247	0.00850384
Epb4.1l2	7619.45	1.44515	0.158645	9.10935	8.28741e-20	2.94186e-18
Pxdc1	311.778	1.44449	0.191586	7.53965	4.71229e-14	1.10271e-12
Nrp1	3481.7	1.44356	0.2173	6.64318	3.06988e-11	5.59085e-10
Skap2	655.159	1.44313	0.190957	7.55734	4.1139e-14	9.68095e-13
Col20a1	443.296	1.44217	0.201748	7.14836	8.78188e-13	1.79659e-11
Rnaset2b	386.051	1.4419	0.198456	7.26558	3.71448e-13	7.88798e-12
Pou2af1	15.438	1.44106	0.582476	2.47403	0.0133599	0.0522392
Parp12	783.493	1.44022	0.184826	7.79228	6.58114e-15	1.63601e-13
Ripk1	569.883	1.43961	0.205911	6.99139	2.72175e-12	5.39041e-11
Klrk1	4.22528	1.43693	0.597518	2.40484	0.0161795	0.0607548
Hmgcs2	470.782	1.43534	0.206424	6.95334	3.56733e-12	6.98256e-11
Plce1	1648.45	1.43432	0.150095	9.5561	1.22282e-21	4.99715e-20
Dbf4	121.459	1.4326	0.308515	4.64354	3.42484e-06	3.47567e-05
Srpx	34.1452	1.43136	0.409158	3.4983	0.000468229	0.003107
Bik	21.4661	1.42976	0.457876	3.12259	0.00179268	0.00991953
Ifitm2	477.965	1.42964	0.211057	6.77372	1.25514e-11	2.33148e-10
Gldn	136.136	1.42963	0.24875	5.74727	9.06977e-09	1.33536e-07
Scgb3a1	24.3123	1.42945	0.436567	3.2743	0.00105923	0.0063046
Grap	271.439	1.42721	0.233204	6.12001	9.35703e-10	1.50892e-08
Igsf6	239.935	1.42654	0.312295	4.56792	4.92584e-06	4.87781e-05
Phf19	89.2613	1.42438	0.284133	5.01307	5.35687e-07	6.18474e-06
Sirpb1b	2.7777	1.42437	0.577045	2.46838	0.0135726	0.0528245
Hspb8	877.831	1.42306	0.196275	7.25037	4.1564e-13	8.80412e-12
Dok3	171.676	1.42116	0.267029	5.3221	1.02578e-07	1.31902e-06
Serpinb1c	7.18332	1.4195	0.578486	2.45382	0.0141348	0.0545436
Itih2	425.572	1.4193	0.244873	5.79605	6.78959e-09	1.0148e-07
Aldh3b1	325.754	1.4186	0.217539	6.52114	6.97752e-11	1.23844e-09
Nradd	61.5216	1.41797	0.32451	4.36958	1.24488e-05	0.000114166
Tal1	183.88	1.41777	0.225599	6.28448	3.28947e-10	5.5005e-09
Notch4	796.203	1.41756	0.185221	7.65333	1.95836e-14	4.70765e-13
Itgb3	544.162	1.41565	0.199024	7.113	1.13547e-12	2.30046e-11
Gdf3	43.8613	1.41538	0.562677	2.51544	0.0118884	0.0475847
Col8a2	153.987	1.41488	0.306501	4.61623	3.90769e-06	3.93233e-05
Bcl2l11	626.719	1.41438	0.221193	6.3943	1.61281e-10	2.76306e-09
Plin3	970.52	1.41375	0.209134	6.76003	1.37962e-11	2.5542e-10
Slc16a10	375.757	1.41334	0.25956	5.44512	5.17705e-08	6.96719e-07
Eif2ak2	757.415	1.41287	0.42571	3.31885	0.000903885	0.00551716
Ifngr1	1067.29	1.41279	0.182128	7.75712	8.68828e-15	2.12825e-13
Cxcr2	3.13389	1.41146	0.574752	2.45577	0.0140581	0.0543104
Necap2	1485.37	1.41103	0.171249	8.23961	1.72773e-16	4.8899e-15
Cflar	1498.82	1.41099	0.20371	6.92646	4.31498e-12	8.39692e-11
Galm	116.515	1.40983	0.251825	5.59847	2.16252e-08	3.06281e-07
Efemp2	653.543	1.40942	0.20589	6.84552	7.62005e-12	1.45249e-10
Soat1	3302.72	1.40942	0.172191	8.18519	2.71869e-16	7.59193e-15
Slc7a15	50.0942	1.40926	0.40319	3.49528	0.000473564	0.00313992
Rnf122	232.584	1.4085	0.22782	6.18248	6.31016e-10	1.03451e-08
Akap13	3864.36	1.40831	0.185631	7.58657	3.28485e-14	7.76272e-13
Adamts4	1182.95	1.4075	0.180172	7.81196	5.63044e-15	1.41014e-13
Bub1b	297.267	1.40549	0.312562	4.49667	6.90258e-06	6.67037e-05
Tifa	416.377	1.40445	0.229015	6.13256	8.6474e-10	1.39583e-08
Slc27a6	14.0952	1.40346	0.505024	2.779	0.0054526	0.0254622
Mgmt	55.9582	1.4027	0.318965	4.39767	1.0942e-05	0.00010188
Slc10a6	11.5587	1.40263	0.525523	2.66902	0.00760723	0.033375
Col2a1	67.7228	1.40238	0.307004	4.56796	4.92489e-06	4.87781e-05
Fbln1	743.513	1.40142	0.207595	6.75075	1.47087e-11	2.71714e-10
Ugt1a6a	81.81	1.40077	0.279479	5.01207	5.38471e-07	6.20928e-06
Xaf1	211.355	1.39943	0.215654	6.4892	8.62913e-11	1.51394e-09
Lamc3	851.688	1.39856	0.196358	7.12252	1.05974e-12	2.15224e-11
Bag3	638.068	1.39686	0.222065	6.29032	3.16814e-10	5.30291e-09
Tmc6	258.203	1.39569	0.205769	6.78281	1.17864e-11	2.19667e-10
Pla2g15	1735.79	1.39558	0.193866	7.19869	6.07958e-13	1.26696e-11
Adamtsl4	684.97	1.39383	0.19246	7.24217	4.41559e-13	9.30606e-12
Syt15	99.4817	1.39309	0.26104	5.33669	9.46573e-08	1.22375e-06
Hoxb4	8.68838	1.39253	0.558707	2.49242	0.0126878	0.050114
Dnali1	39.8332	1.39061	0.369356	3.76494	0.000166588	0.00123667
Sbno2	1328.77	1.39057	0.184806	7.52451	5.2918e-14	1.22464e-12
Fgd3	481.869	1.39017	0.215667	6.44589	1.1492e-10	1.99326e-09
Galnt12	129.957	1.39016	0.256969	5.40982	6.30866e-08	8.43589e-07
4930427A07Rik	94.974	1.38994	0.275155	5.05148	4.38409e-07	5.12241e-06
Aqp4	8197.2	1.3891	0.210771	6.59059	4.38068e-11	7.92639e-10
Fabp7	1456.39	1.38888	0.27551	5.04114	4.6277e-07	5.39576e-06
Ube2l6	294.358	1.38867	0.224628	6.18209	6.32602e-10	1.03609e-08
BC030867	50.8433	1.38763	0.350693	3.95682	7.59556e-05	0.00060429
Ifitm1	104.419	1.38512	0.29792	4.6493	3.33063e-06	3.39306e-05
Traf1	35.2656	1.3849	0.384853	3.59851	0.000320041	0.00221949
Chad	19.5328	1.38353	0.459106	3.01353	0.00258225	0.0136056
Ifi27	836.952	1.38042	0.159595	8.64951	5.17227e-18	1.59892e-16
Gatsl3	182.857	1.37982	0.231629	5.95702	2.56883e-09	4.01126e-08
Mcm2	374.383	1.37885	0.221056	6.23755	4.44491e-10	7.38833e-09
Mgst1	313.28	1.37736	0.252539	5.45405	4.9234e-08	6.64719e-07
Vwa5a	1456.42	1.37727	0.195694	7.03788	1.95187e-12	3.91192e-11
Mcm6	631.443	1.37709	0.206337	6.67401	2.48899e-11	4.54282e-10
Sirpb1a	2.82209	1.37691	0.573301	2.40173	0.0163178	0.0610959
Eme1	24.245	1.37644	0.429578	3.20418	0.00135448	0.00782294
Prr32	4.24668	1.37621	0.588343	2.33913	0.0193287	0.0695708
Hist1h2ab	504.97	1.37592	0.261118	5.26933	1.36922e-07	1.73142e-06
Mob1a	924.527	1.37591	0.205939	6.68117	2.37034e-11	4.34045e-10
Rest	564.42	1.37397	0.201567	6.81647	9.33029e-12	1.76046e-10
Itpr2	3055.8	1.37205	0.147232	9.31894	1.17504e-20	4.47451e-19
Sspo	119.737	1.37184	0.247111	5.55152	2.83192e-08	3.95078e-07
Helz2	529.567	1.3668	0.203824	6.70578	2.00336e-11	3.67648e-10
Ugt1a5	5.37834	1.36566	0.597087	2.2872	0.0221843	0.0772922
Dna2	128.249	1.36562	0.289378	4.71915	2.36829e-06	2.48004e-05
Slc44a1	4444.2	1.36517	0.142837	9.55752	1.20607e-21	4.95286e-20
F830016B08Rik	36.4844	1.36322	0.434387	3.13825	0.00169959	0.00948273
Kng2	7.60116	1.36319	0.573444	2.3772	0.0174446	0.0642665
Liph	42.3799	1.3631	0.354275	3.84758	0.000119291	0.000909336
Sla	692.186	1.36282	0.171907	7.92769	2.23268e-15	5.75513e-14
Cped1	518.617	1.36264	0.266636	5.11049	3.21323e-07	3.84555e-06
Parvb	1717.08	1.35983	0.18894	7.19713	6.14944e-13	1.27992e-11
Bcas1	8570.74	1.3597	0.152457	8.91859	4.72248e-19	1.5825e-17
B3gnt7	76.3048	1.35627	0.299794	4.52402	6.06748e-06	5.90706e-05
Rab31	5243.42	1.35522	0.144986	9.34724	8.99624e-21	3.45716e-19
1110007C09Rik	234.2	1.35436	0.223733	6.05348	1.41751e-09	2.24272e-08
Hist1h2bj	243.959	1.35407	0.293642	4.61131	4.0014e-06	4.0218e-05
Pld1	875.425	1.35405	0.179915	7.52609	5.22809e-14	1.21325e-12
Timp1	172.046	1.35346	0.275011	4.92148	8.58931e-07	9.57511e-06
Diap3	131.291	1.35319	0.331893	4.07718	4.55848e-05	0.000379609
Nek2	135.711	1.35289	0.241877	5.59329	2.2281e-08	3.15036e-07
Cyp2f2	21.9996	1.34979	0.46921	2.87672	0.00401829	0.0196689
Fanca	95.9307	1.34944	0.282054	4.78433	1.71557e-06	1.83202e-05
Col12a1	1578.14	1.3489	0.419761	3.21349	0.00131132	0.00761829
Tnfrsf10b	103.928	1.34774	0.295639	4.55874	5.14613e-06	5.066e-05
Nrm	167.812	1.34619	0.229546	5.86459	4.50249e-09	6.83945e-08
Loxl3	284.669	1.34614	0.230678	5.83557	5.3606e-09	8.10622e-08
Gal	21.305	1.34558	0.495541	2.71538	0.00661995	0.0298767
Trim47	323.066	1.34498	0.24304	5.53398	3.13036e-08	4.33106e-07
Serpinb6b	91.4355	1.34473	0.305139	4.40693	1.04845e-05	9.77561e-05
Glmp	1931.33	1.34377	0.186051	7.22261	5.0999e-13	1.06945e-11
Serpine2	9958.04	1.34287	0.148413	9.04826	1.45266e-19	5.06016e-18
Prdm1	146.985	1.34177	0.271101	4.94934	7.44665e-07	8.39062e-06
Ptgir	15.5553	1.34095	0.496673	2.69986	0.00693693	0.0309942
Cpm	725.307	1.33787	0.167687	7.97842	1.48223e-15	3.87439e-14
2210011C24Rik	26.0206	1.33738	0.444755	3.00699	0.00263844	0.0138537
Spsb1	1366.21	1.33645	0.169342	7.89205	2.97268e-15	7.58101e-14
Flna	5919.27	1.33642	0.181195	7.37558	1.63625e-13	3.63118e-12
Rtp1	98.2827	1.3355	0.264756	5.04427	4.5526e-07	5.3119e-06
Tpcn2	217.275	1.33542	0.262544	5.08646	3.64812e-07	4.30453e-06
Fam114a1	316.952	1.33537	0.241346	5.53302	3.14765e-08	4.34781e-07
Ahnak	13191.1	1.33515	0.162182	8.2324	1.83498e-16	5.18467e-15
Cxcr3	5.73065	1.3345	0.591826	2.25489	0.0241404	0.0824276
Fam60a	48.2982	1.33439	0.375249	3.55601	0.00037653	0.00256558
Myd88	305.195	1.33405	0.225778	5.90868	3.44868e-09	5.30116e-08
Sntn	8.919	1.33311	0.558605	2.38651	0.0170093	0.0630649
Il7r	61.6675	1.32694	0.429446	3.08988	0.00200235	0.0109424
Fbln2	395.096	1.32692	0.206175	6.43588	1.22763e-10	2.1227e-09
Prdx6	11678.5	1.32614	0.180509	7.34669	2.03169e-13	4.46732e-12
Rnf125	68.6194	1.32585	0.309704	4.28102	1.86035e-05	0.000166953
Tfpi	302.796	1.32512	0.290112	4.56764	4.93251e-06	4.88152e-05
Sowahc	986.946	1.32452	0.220565	6.00512	1.91185e-09	3.00497e-08
Chd7	1710.2	1.32424	0.1822	7.26803	3.64779e-13	7.75619e-12
Tpp1	3834.68	1.32349	0.1706	7.75785	8.63825e-15	2.11909e-13
Wdr63	9.62191	1.32288	0.556922	2.37534	0.0175326	0.0645056
Lamp1	18627.7	1.32228	0.15614	8.46857	2.48417e-17	7.39295e-16
Dera	146.558	1.31957	0.254121	5.19269	2.07272e-07	2.57057e-06
Clec4a3	39.8036	1.3192	0.407639	3.2362	0.00121134	0.0070994
Snx33	868.661	1.31864	0.187691	7.02559	2.13168e-12	4.2621e-11
Sctr	17.0883	1.3179	0.488271	2.69911	0.00695251	0.0310473
Reep4	142.598	1.31778	0.24503	5.37805	7.52987e-08	9.92627e-07
Cela1	143.63	1.31742	0.25524	5.16151	2.44972e-07	3.00256e-06
Plcb2	354.724	1.31737	0.186916	7.04795	1.81574e-12	3.6478e-11
Slc16a9	223.918	1.3172	0.24003	5.48764	4.0735e-08	5.5354e-07
Rab29	179.634	1.31712	0.234187	5.62422	1.86346e-08	2.66401e-07
Itpkb	2445.68	1.31704	0.168898	7.79783	6.29796e-15	1.56794e-13
Reep3	2893.63	1.31671	0.188695	6.97799	2.99439e-12	5.91639e-11
Gpr137b	785.094	1.3167	0.21294	6.18342	6.27266e-10	1.02937e-08
Gas2l3	335.465	1.31473	0.274266	4.79361	1.6381e-06	1.75488e-05
Cnn3	3483.69	1.31388	0.148918	8.82289	1.11545e-18	3.63607e-17
Birc3	160.026	1.31352	0.257903	5.09308	3.52301e-07	4.1716e-06
Anxa5	2576.52	1.31333	0.164066	8.00489	1.19571e-15	3.15499e-14
Clec1a	62.51	1.31264	0.398186	3.29655	0.000978803	0.00588652
Irx2	3.96729	1.31252	0.596655	2.1998	0.0278214	0.0918518
Cdc25c	28.4573	1.31187	0.431932	3.03722	0.00238772	0.0127327
Plp1	49523	1.31174	0.171947	7.62877	2.37007e-14	5.65676e-13
Kif18a	112.893	1.31113	0.282737	4.63727	3.53042e-06	3.57199e-05
Myl12a	1096.22	1.30927	0.181618	7.20893	5.63938e-13	1.17962e-11
Dcxr	292.376	1.30894	0.240575	5.44087	5.30222e-08	7.12419e-07
Fuca1	1680.91	1.30803	0.167215	7.82246	5.18e-15	1.30121e-13
Arhgap31	3523.47	1.30732	0.147707	8.85078	8.69114e-19	2.8609e-17
Olfr99	6.81042	1.30712	0.587664	2.22427	0.0261305	0.0875458
Clec4e	2.82328	1.30689	0.567428	2.30318	0.0212689	0.0747714
Dusp27	39.9685	1.3066	0.382278	3.41792	0.000631022	0.00402926
Vstm4	225.076	1.30578	0.220098	5.93273	2.97941e-09	4.61999e-08
Stk10	697.528	1.30504	0.215424	6.05802	1.37808e-09	2.18652e-08
Afap1l2	610.448	1.30466	0.187861	6.94483	3.78904e-12	7.39062e-11
Nipal1	3.14826	1.30352	0.58835	2.21555	0.0267225	0.0890484
Sat1	1576.3	1.30262	0.199271	6.53691	6.28041e-11	1.11945e-09
Evi2a	815.19	1.30212	0.227618	5.72065	1.0612e-08	1.54612e-07
Tmem104	1548.34	1.30188	0.168791	7.71295	1.22942e-14	2.98536e-13
Hyal1	284.16	1.30183	0.22526	5.77926	7.50295e-09	1.11645e-07
Edem2	1087.81	1.30179	0.180977	7.19311	6.33314e-13	1.31205e-11
Gjb1	441.78	1.30127	0.217183	5.9916	2.07786e-09	3.25979e-08
Plxdc2	5440.76	1.30097	0.185377	7.01801	2.25048e-12	4.4889e-11
Frmd4b	1466.38	1.30055	0.165374	7.8643	3.71166e-15	9.42256e-14
Bicc1	468.993	1.29897	0.245348	5.29442	1.19397e-07	1.52244e-06
Ehd2	555.566	1.29893	0.197739	6.5689	5.06881e-11	9.11924e-10
Plekhg1	1620.37	1.29739	0.159475	8.13537	4.10685e-16	1.13361e-14
Rcbtb2	1393.75	1.29708	0.199979	6.48607	8.81032e-11	1.5425e-09
A930009A15Rik	19.2875	1.29632	0.456894	2.83724	0.00455057	0.0218216
Pnp	775.643	1.29378	0.173963	7.43707	1.02939e-13	2.32446e-12
Drc7	55.3494	1.29312	0.344452	3.75413	0.000173943	0.00128671
Twist1	39.2189	1.29204	0.371832	3.47479	0.000511252	0.00336318
Dse	552.272	1.29192	0.253554	5.09524	3.48298e-07	4.13295e-06
Stat6	1043.22	1.2915	0.185291	6.97012	3.16666e-12	6.23471e-11
Cpt2	341.365	1.29148	0.200089	6.45455	1.0854e-10	1.88845e-09
Creb3l1	208.34	1.28999	0.253308	5.09257	3.53238e-07	4.17678e-06
Ddx43	10.871	1.28993	0.526416	2.4504	0.0142699	0.0549635
Fkbp10	511.048	1.28967	0.184904	6.97477	3.06378e-12	6.04636e-11
Tagap	246.084	1.28881	0.222922	5.78142	7.40746e-09	1.10322e-07
Cln5	886.646	1.28824	0.187397	6.87438	6.22586e-12	1.19353e-10
Tmem125	330.709	1.2882	0.205168	6.27877	3.41269e-10	5.70086e-09
Elf1	698.754	1.28817	0.22831	5.64219	1.67904e-08	2.40859e-07
Mfsd1	1755.1	1.28713	0.177998	7.23119	4.7878e-13	1.00778e-11
Mlkl	25.5514	1.28642	0.44578	2.88578	0.00390449	0.0191903
Igfbp5	17248.3	1.28591	0.153567	8.37364	5.58653e-17	1.62504e-15
Tmprss3	7.9213	1.28552	0.569959	2.25546	0.0241045	0.0823553
Trip13	41.8147	1.28481	0.366189	3.5086	0.000450474	0.00300107
Lpo	54.5347	1.28326	0.330148	3.88693	0.00010152	0.000787849
Tap2	616.85	1.28227	0.207304	6.18545	6.1926e-10	1.01723e-08
Galnt6	908.269	1.28194	0.193202	6.63523	3.24003e-11	5.88792e-10
Adi1	1394.2	1.2811	0.238997	5.36031	8.30784e-08	1.08579e-06
Olig2	1301.34	1.28041	0.19702	6.49887	8.09256e-11	1.42577e-09
Dnajb13	27.6087	1.2802	0.413003	3.09973	0.00193695	0.0106258
Cnksr3	452.782	1.27947	0.199403	6.41649	1.3945e-10	2.40627e-09
Slc45a3	77.6479	1.27796	0.310558	4.11505	3.87103e-05	0.000327406
Cln3	578.34	1.27762	0.199934	6.39021	1.65655e-10	2.83219e-09
P2rx4	777.595	1.27589	0.202193	6.31026	2.78562e-10	4.67665e-09
Ugt1a6b	9.29877	1.27428	0.551289	2.31145	0.0208082	0.0734601
Vat1	3054.21	1.27344	0.198893	6.40265	1.52703e-10	2.62414e-09
Dnaaf3	40.5697	1.2734	0.35536	3.5834	0.00033915	0.0023375
Matn1	12.9618	1.27336	0.52168	2.44089	0.0146511	0.0561738
Tmem72	21.9918	1.27258	0.569605	2.23415	0.0254735	0.085877
St6gal1	1965.48	1.27188	0.155063	8.20235	2.35734e-16	6.61596e-15
I830077J02Rik	45.4778	1.26998	0.397419	3.19557	0.00139557	0.00802427
Pla2r1	72.9397	1.26937	0.340035	3.73304	0.000189181	0.00138597
M1ap	8.14442	1.26821	0.560798	2.26145	0.0237316	0.0813802
Cp	1439.12	1.26788	0.250182	5.06784	4.02357e-07	4.73419e-06
Trim34b	2.92301	1.26751	0.587766	2.15649	0.0310452	0.0998585
Tjp3	36.1384	1.26586	0.436276	2.90152	0.00371355	0.0183975
Plekhf1	244.055	1.26584	0.245863	5.14853	2.62529e-07	3.18745e-06
Hist1h2ag	177.372	1.2649	0.31781	3.98004	6.89045e-05	0.000552919
Ifih1	563.224	1.26436	0.233761	5.40876	6.34619e-08	8.4793e-07
Dnah11	83.2118	1.26373	0.276559	4.56947	4.88964e-06	4.84769e-05
Slc6a19	7.21871	1.26356	0.56999	2.2168	0.0266367	0.088804
Vcam1	1880.73	1.26045	0.157219	8.0172	1.08183e-15	2.86352e-14
Siglece	42.27	1.25871	0.374096	3.36467	0.000766348	0.00476975
Car13	93.103	1.25767	0.356245	3.53034	0.000415022	0.00278705
Mcm5	369.797	1.25714	0.228433	5.50331	3.72729e-08	5.09387e-07
Cpxm1	485.104	1.25387	0.231426	5.41801	6.02667e-08	8.06524e-07
Gsap	430.256	1.25166	0.232505	5.38335	7.31115e-08	9.65314e-07
Slc36a2	24.6742	1.25138	0.439187	2.84932	0.00438134	0.021125
Cenpa	153.06	1.25073	0.238497	5.24421	1.56953e-07	1.96838e-06
Micall2	169.042	1.2493	0.253698	4.92436	8.46386e-07	9.46043e-06
Casp1	130.846	1.24802	0.30496	4.0924	4.26933e-05	0.0003582
Cpt1a	2396.78	1.24727	0.171404	7.27679	3.4185e-13	7.32441e-12
Lamp2	5955.23	1.24659	0.221722	5.62234	1.88391e-08	2.68867e-07
Serpina3g	30.1312	1.24606	0.406046	3.06877	0.00214941	0.0116422
Pear1	447.988	1.24517	0.22206	5.60733	2.05469e-08	2.91749e-07
Arhgap24	399.786	1.24457	0.195626	6.36197	1.99178e-10	3.37093e-09
A4galt	224.751	1.24451	0.240443	5.17592	2.26791e-07	2.79814e-06
A530032D15Rik	3.27058	1.24433	0.58338	2.13296	0.032928	0.10455
Tspan32	22.9296	1.24398	0.446347	2.78703	0.00531936	0.0249373
Galnt15	261.101	1.24325	0.220419	5.6404	1.69655e-08	2.43163e-07
Ptgs1	1249.76	1.24318	0.169819	7.32059	2.46886e-13	5.35826e-12
Crispld2	246.699	1.24199	0.232041	5.35245	8.6771e-08	1.13052e-06
Mt2	5890.77	1.24179	0.200294	6.19984	5.65223e-10	9.33036e-09
Vav2	750.782	1.24005	0.189749	6.53523	6.35098e-11	1.13083e-09
Vasp	803.394	1.23945	0.208376	5.94811	2.71249e-09	4.21985e-08
Rgs10	1219.68	1.23942	0.200504	6.18152	6.34872e-10	1.0387e-08
Pdia4	2740.23	1.23846	0.160286	7.72661	1.10449e-14	2.6937e-13
Fam26f	18.204	1.23845	0.515218	2.40375	0.0162281	0.0608734
Soga1	6649.81	1.23842	0.171564	7.21844	5.25869e-13	1.10137e-11
Cldn14	47.7367	1.23833	0.352906	3.50895	0.000449885	0.00299834
Vsx1	4.20089	1.23793	0.597504	2.07183	0.0382813	0.117366
Batf2	11.6773	1.23735	0.535478	2.31074	0.0208472	0.0735666
Il27ra	23.6912	1.23685	0.435378	2.84086	0.0044992	0.0216405
Parp4	847.073	1.23563	0.169143	7.30525	2.76757e-13	5.97561e-12
Cd274	178.949	1.23558	0.221249	5.58456	2.3429e-08	3.30432e-07
Pla1a	95.2728	1.23475	0.313554	3.93793	8.21889e-05	0.000649258
Tubb6	417.067	1.23414	0.199232	6.19446	5.84846e-10	9.63529e-09
Gbp5	232.174	1.2324	0.222631	5.53563	3.10117e-08	4.29777e-07
Pdzk1ip1	17.2464	1.23228	0.498729	2.47085	0.0134794	0.0525471
C1s1	87.0525	1.23207	0.313792	3.92638	8.62336e-05	0.000677973
Tlr12	55.295	1.23076	0.341475	3.60424	0.000313066	0.00217833
Tyms	111.093	1.23058	0.28734	4.28266	1.84673e-05	0.00016582
Tcf7l2	812.44	1.22994	0.159034	7.73379	1.0439e-14	2.54965e-13
Abhd4	3582.24	1.22966	0.167704	7.33234	2.26172e-13	4.94069e-12
Igfbp3	716.671	1.22793	0.167627	7.32538	2.38231e-13	5.18385e-12
Bcl2l12	77.5593	1.22717	0.283507	4.32854	1.50102e-05	0.000135944
Art4	18.2252	1.22705	0.489283	2.50785	0.0121468	0.0483762
Lrat	7.85922	1.22534	0.573243	2.13757	0.032552	0.10369
Tnxb	528.516	1.2251	0.210102	5.831	5.50978e-09	8.31679e-08
Notch2	3674.69	1.22449	0.1631	7.50757	6.02346e-14	1.38821e-12
Fam187a	23.9571	1.22383	0.429428	2.8499	0.00437327	0.0210921
Tbx18	256.495	1.2217	0.274003	4.45871	8.24563e-06	7.84529e-05
Sgsh	448.159	1.22141	0.226449	5.39375	6.90012e-08	9.15372e-07
Aurka	130.097	1.2214	0.255011	4.78962	1.67098e-06	1.78668e-05
Sdc4	5605.87	1.22064	0.165483	7.37621	1.62862e-13	3.61903e-12
Ttc12	121.635	1.22037	0.24996	4.88228	1.04867e-06	1.15292e-05
Axl	3900.89	1.21978	0.17971	6.78747	1.14117e-11	2.13158e-10
Irak3	117.527	1.21951	0.262471	4.64629	3.37966e-06	3.43397e-05
Sox3	71.2865	1.21918	0.338473	3.60199	0.000315788	0.00219181
Nos2	47.7459	1.21832	0.351812	3.46297	0.000534253	0.00350212
Nek5	16.2402	1.21811	0.480771	2.53366	0.011288	0.0456615
F2rl1	7.73829	1.21805	0.567355	2.14689	0.0318018	0.101784
Gm10471	96.6421	1.21678	0.355223	3.42541	0.000613864	0.00393771
Col27a1	325.863	1.21619	0.220354	5.51924	3.40467e-08	4.67202e-07
Hif3a	741.908	1.21607	0.230381	5.27851	1.30242e-07	1.65319e-06
Ifi205	5.91012	1.21508	0.593317	2.04794	0.0405662	0.121917
Kdelr3	64.6617	1.21433	0.327184	3.71147	0.000206056	0.00149782
Lima1	1059.12	1.21384	0.179353	6.7679	1.30663e-11	2.42442e-10
Kank1	1289.31	1.21302	0.161262	7.52201	5.39417e-14	1.24661e-12
Phyhd1	692.244	1.21267	0.208338	5.82069	5.86064e-09	8.83843e-08
Tacc3	339.803	1.2114	0.198033	6.11717	9.52528e-10	1.53458e-08
Nupr1	336.032	1.21137	0.219028	5.53067	3.19008e-08	4.40278e-07
Gpr141	3.6105	1.21054	0.593951	2.03811	0.0415391	0.124084
S1pr3	649.127	1.20869	0.198678	6.08368	1.17456e-09	1.87248e-08
Orai1	433.316	1.20803	0.233523	5.17308	2.30266e-07	2.83684e-06
Kifc1	126.792	1.20775	0.25978	4.64913	3.33332e-06	3.39306e-05
Casp7	245.621	1.20742	0.223946	5.39156	6.98497e-08	9.24432e-07
Bco2	195.251	1.20604	0.217131	5.55444	2.78499e-08	3.88854e-07
Dpp7	756.64	1.20327	0.185989	6.46956	9.8286e-11	1.71719e-09
Rbp1	721.292	1.20174	0.211872	5.67202	1.41122e-08	2.0366e-07
Naprt	228.971	1.20172	0.235876	5.09472	3.49254e-07	4.14137e-06
Eva1b	105.336	1.20167	0.273255	4.39761	1.0945e-05	0.00010188
Agpat2	114.557	1.20132	0.26864	4.47187	7.7539e-06	7.40688e-05
Hmga2	27.9928	1.20093	0.468593	2.56283	0.0103822	0.0426984
Svil	1136.85	1.19988	0.182762	6.56527	5.19384e-11	9.3272e-10
Sox10	2220.72	1.19982	0.202418	5.92743	3.07717e-09	4.75627e-08
Mfap2	203.35	1.19973	0.273297	4.38984	1.13435e-05	0.000105297
Ccdc102a	109.961	1.19943	0.270063	4.44129	8.94208e-06	8.45511e-05
Dnm2	3490.44	1.19939	0.171286	7.00228	2.51826e-12	5.00515e-11
Spidr	263.404	1.19742	0.226126	5.29538	1.18769e-07	1.51559e-06
Sult6b1	17.5831	1.1971	0.483154	2.47767	0.0132245	0.0518428
Tfap2b	140.834	1.1965	0.338143	3.53844	0.000402499	0.00271492
Atp7a	1239.51	1.19622	0.227248	5.26396	1.40987e-07	1.78148e-06
Abcb1b	349.666	1.19503	0.230452	5.18562	2.153e-07	2.66618e-06
Fam83g	23.409	1.1933	0.435535	2.73985	0.00614663	0.0280618
Fxyd1	971.778	1.19211	0.213299	5.5889	2.28509e-08	3.2255e-07
Baiap2l2	215.136	1.19155	0.230139	5.17753	2.24842e-07	2.78024e-06
Smc4	680.567	1.1896	0.243211	4.89122	1.00213e-06	1.10319e-05
Tns4	30.9974	1.18911	0.392477	3.02976	0.00244747	0.0130017
Lgals2	18.2281	1.18858	0.458438	2.59268	0.00952315	0.039857
Itgb1	4847.39	1.18855	0.185303	6.4141	1.41657e-10	2.44136e-09
Mag	6599.33	1.18853	0.211376	5.62281	1.87872e-08	2.68354e-07
Map3k8	163.549	1.18706	0.26285	4.5161	6.29885e-06	6.12165e-05
P2ry2	53.2818	1.1867	0.335902	3.53288	0.000411064	0.00276379
Sh2b2	537.315	1.18645	0.167508	7.08293	1.4114e-12	2.85258e-11
Tcea3	26.1275	1.18579	0.414741	2.85911	0.00424832	0.0205963
Naalad2	128.888	1.18535	0.279647	4.23873	2.2479e-05	0.000198021
Parp10	246.44	1.18399	0.220368	5.37279	7.7529e-08	1.01962e-06
Ccdc80	626.762	1.1812	0.172406	6.85129	7.31853e-12	1.3998e-10
Arhgap17	973.663	1.181	0.18699	6.31587	2.6864e-10	4.51461e-09
Fzd7	888.438	1.18018	0.184943	6.38131	1.7558e-10	2.99577e-09
Klrb1b	4.11694	1.18004	0.597514	1.97491	0.0482779	0.138581
Fadd	223.366	1.17969	0.208101	5.66885	1.43763e-08	2.07293e-07
Cttnbp2nl	2720.13	1.17881	0.170364	6.91936	4.53677e-12	8.79787e-11
Sema4d	4227.23	1.17752	0.176682	6.66463	2.65329e-11	4.83742e-10
Tead3	138.795	1.17542	0.257654	4.56202	5.06632e-06	4.99625e-05
Sytl4	41.4286	1.17523	0.356412	3.2974	0.000975842	0.0058802
Ttc7	868.996	1.17446	0.199913	5.87487	4.23182e-09	6.46346e-08
Myc	264.717	1.17435	0.204816	5.73368	9.82748e-09	1.44059e-07
Chst7	115.076	1.17329	0.274176	4.27932	1.87463e-05	0.000168145
Cldn19	24.5957	1.17196	0.423916	2.7646	0.00569933	0.0264229
Efna4	16.7502	1.17105	0.486067	2.40924	0.015986	0.0602305
Arap3	645.081	1.17062	0.191932	6.09913	1.06649e-09	1.70343e-08
Dthd1	7.80734	1.1668	0.575805	2.02637	0.0427268	0.126683
Slc22a18	34.0975	1.16607	0.383289	3.04226	0.00234809	0.0125614
6030468B19Rik	6.56047	1.16445	0.587955	1.9805	0.0476472	0.137263
Ifi47	68.3915	1.16351	0.348648	3.33719	0.000846292	0.00520544
Fbln7	129.421	1.16304	0.261059	4.4551	8.3855e-06	7.9648e-05
Gbp7	484.106	1.16238	0.241357	4.81602	1.46452e-06	1.577e-05
Wdr72	3.82864	1.16186	0.589855	1.96974	0.0488678	0.139604
Aebp1	2221.71	1.16062	0.181288	6.40204	1.53318e-10	2.63201e-09
Mbp	99232.6	1.16043	0.170403	6.80995	9.76335e-12	1.83803e-10
Lif	61.6566	1.1603	0.338192	3.4309	0.000601592	0.00387531
Dcn	1281.52	1.15992	0.433709	2.67442	0.00748576	0.0329803
Mc5r	36.1276	1.1585	0.374816	3.09085	0.00199582	0.0109174
Cldn2	14.717	1.15841	0.579731	1.99819	0.0456961	0.133224
Cdt1	165.001	1.15819	0.227039	5.10126	3.37398e-07	4.02069e-06
Maf	1777.61	1.15805	0.195126	5.93489	2.94041e-09	4.56594e-08
Dapp1	294.297	1.15695	0.236213	4.89792	9.68574e-07	1.07119e-05
Ednrb	3456.95	1.15686	0.171312	6.75296	1.44864e-11	2.67902e-10
Prr5l	728.407	1.15682	0.161642	7.15666	8.26634e-13	1.69319e-11
Dmrtb1	32.8953	1.15626	0.388829	2.97369	0.0029424	0.0152113
Fam212a	98.3283	1.15608	0.276645	4.17893	2.92885e-05	0.000253476
Cnp	15830.3	1.15498	0.200187	5.76949	7.95138e-09	1.1769e-07
Pmel	34.1866	1.15483	0.386848	2.98523	0.00283365	0.0147311
Cd1d1	27.0244	1.15413	0.407267	2.83386	0.00459901	0.022035
Ttyh2	2945.29	1.15391	0.178895	6.45019	1.11708e-10	1.94156e-09
Ifit2	814.215	1.15341	0.225038	5.12541	2.96897e-07	3.57621e-06
Stat3	3720.63	1.15313	0.167497	6.88449	5.79933e-12	1.11431e-10
Gpr15	10.0902	1.15223	0.576821	1.99755	0.0457651	0.133332
Cyfip1	6842	1.15025	0.158076	7.27652	3.42532e-13	7.32965e-12
Inmt	105.035	1.14939	0.291693	3.9404	8.13444e-05	0.000643193
Erap1	834.532	1.14896	0.231135	4.97093	6.66314e-07	7.5484e-06
Lama2	2114.74	1.14856	0.185518	6.19111	5.97433e-10	9.82335e-09
Adam5	11.8436	1.14757	0.515149	2.22765	0.0259037	0.0869425
Nfya	1291.92	1.14697	0.180964	6.33807	2.32654e-10	3.92559e-09
Plac8	10.5013	1.14625	0.550391	2.08262	0.0372859	0.11505
Foxc1	808.536	1.14531	0.225014	5.08994	3.58186e-07	4.2323e-06
Efemp1	670.083	1.14447	0.170285	6.72091	1.80592e-11	3.32142e-10
Homer3	289.426	1.14397	0.22643	5.0522	4.3676e-07	5.10671e-06
B3gnt5	71.4831	1.14383	0.311451	3.6726	0.000240097	0.00171563
Acads	416.482	1.14327	0.216796	5.27351	1.33839e-07	1.69755e-06
Fgfr4	16.4105	1.1416	0.472447	2.41635	0.015677	0.0593066
Foxd1	174.393	1.13979	0.276647	4.12001	3.78852e-05	0.000320751
Lamc1	4051.84	1.13971	0.161468	7.05845	1.68369e-12	3.38658e-11
P3h2	207.297	1.1386	0.251429	4.52852	5.93996e-06	5.79302e-05
Fnip2	2476.18	1.13851	0.176546	6.44882	1.12726e-10	1.95722e-09
S100a5	2.34409	1.13817	0.552299	2.06078	0.0393237	0.119635
Olfr920	8.46466	1.13781	0.564045	2.01724	0.0436705	0.128911
Adamts1	944.518	1.13763	0.196622	5.7859	7.21268e-09	1.07612e-07
Gypc	94.9049	1.13742	0.278262	4.08759	4.35879e-05	0.000365157
Lrp10	1872.1	1.13657	0.197089	5.76681	8.07875e-09	1.1947e-07
Aga	230.382	1.13608	0.221601	5.12671	2.94848e-07	3.55408e-06
Tead1	1742.34	1.13535	0.164397	6.90619	4.97843e-12	9.61294e-11
Lpp	1855.2	1.13525	0.240005	4.73013	2.24373e-06	2.36438e-05
Wisp2	9.70828	1.13523	0.538897	2.10658	0.0351536	0.110032
Irf1	404.019	1.13432	0.203918	5.56262	2.65758e-08	3.72618e-07
AY358078	9.20273	1.13377	0.560346	2.02334	0.0430382	0.127497
Klk9	10.29	1.13245	0.542237	2.08848	0.0367547	0.113726
Ebf3	47.6056	1.1319	0.376652	3.00516	0.00265443	0.0139289
Cpne3	1493.08	1.13059	0.233006	4.85219	1.22107e-06	1.32765e-05
E030030I06Rik	9.08923	1.13056	0.569328	1.98578	0.0470575	0.136033
Agtrap	694.762	1.12873	0.204459	5.52059	3.37869e-08	4.64016e-07
Cxcl1	8.23198	1.12695	0.559278	2.015	0.0439047	0.12934
Uap1l1	956.368	1.12693	0.217577	5.17945	2.22539e-07	2.7538e-06
Prrg4	64.9912	1.12656	0.361095	3.11983	0.00180953	0.0100029
Lonrf3	1933.17	1.1263	0.230113	4.89456	9.85269e-07	1.08678e-05
Slfn3	24.1687	1.12507	0.498571	2.2566	0.0240332	0.0821788
Kcnk13	462.221	1.12501	0.193996	5.79915	6.66513e-09	9.99769e-08
Ifnar2	1188.23	1.12477	0.171851	6.54502	5.94893e-11	1.06376e-09
Magt1	996.111	1.12471	0.243523	4.61851	3.86498e-06	3.89637e-05
Csf2ra	909.177	1.12376	0.188785	5.9526	2.63908e-09	4.11712e-08
Myo9b	3384.24	1.12372	0.177851	6.31834	2.6438e-10	4.44747e-09
Cbfb	1525.09	1.12232	0.191118	5.87239	4.29568e-09	6.54906e-08
Fbxo5	72.9737	1.12219	0.331274	3.38749	0.000705349	0.00443983
Draxin	39.9886	1.12214	0.357539	3.13852	0.00169806	0.0094805
Fam65c	28.6497	1.11989	0.392484	2.85334	0.00432629	0.0209379
Tcf7l1	298.268	1.11967	0.215399	5.19815	2.01286e-07	2.49818e-06
Ifi203	110.046	1.11899	0.35606	3.1427	0.00167395	0.00937618
Clic4	5039.21	1.11868	0.135716	8.24284	1.68175e-16	4.76781e-15
Hs3st3b1	204.159	1.11848	0.210388	5.31628	1.0591e-07	1.3577e-06
S100a8	11.4958	1.11836	0.548154	2.04023	0.041327	0.123649
Alx3	51.7886	1.11826	0.324105	3.45031	0.00055994	0.00364341
Hist1h3a	327.99	1.11695	0.276538	4.03904	5.36696e-05	0.000439294
Angpt4	11.0678	1.11646	0.55418	2.01462	0.0439442	0.12934
Akip1	109.011	1.11476	0.267421	4.16856	3.06529e-05	0.0002646
Cd5	26.4448	1.11457	0.419605	2.65623	0.00790207	0.0343359
Alx4	203.37	1.11449	0.251734	4.42724	9.54475e-06	8.95923e-05
Syne3	315.24	1.11296	0.194906	5.71023	1.12826e-08	1.64097e-07
Tmem82	21.9839	1.11191	0.444825	2.49967	0.0124309	0.0492738
Gba	1841.86	1.11052	0.173859	6.38751	1.6861e-10	2.87978e-09
Olig1	5008.6	1.10912	0.205929	5.3859	7.20813e-08	9.52462e-07
Mobp	9287.18	1.10843	0.139011	7.97365	1.54051e-15	4.02043e-14
Cdh26	15.581	1.10824	0.484076	2.28939	0.0220569	0.0769601
Sirt2	6266.19	1.108	0.168379	6.58041	4.69145e-11	8.46128e-10
Sod3	616.387	1.10548	0.217984	5.07138	3.94934e-07	4.65012e-06
Cd59a	179.538	1.10516	0.242398	4.55931	5.1323e-06	5.05537e-05
Ppm1j	28.9843	1.10412	0.415321	2.65846	0.00784978	0.0341661
Ankrd13a	3082.95	1.104	0.153428	7.19558	6.21963e-13	1.29293e-11
Erich5	56.2999	1.10374	0.379522	2.90824	0.00363472	0.0180712
Cers2	2218.74	1.1034	0.160197	6.88773	5.66889e-12	1.0905e-10
C1qtnf1	585.989	1.10205	0.198685	5.54673	2.91062e-08	4.05045e-07
Ctsk	178.889	1.10178	0.29659	3.71481	0.000203359	0.00148014
Col11a1	639.072	1.1002	0.290198	3.79122	0.000149911	0.00112484
Tgm4	118.946	1.09656	0.241156	4.54708	5.43956e-06	5.33606e-05
Ankrd44	1065.31	1.09638	0.21221	5.1665	2.38516e-07	2.92986e-06
Rab27a	466.028	1.09633	0.195763	5.60028	2.1401e-08	3.03618e-07
Tor3a	623.682	1.0952	0.18959	5.7767	7.61821e-09	1.13259e-07
Lcat	843.121	1.0949	0.226416	4.83579	1.32616e-06	1.43446e-05
Slc25a13	224.402	1.09432	0.218634	5.00528	5.57814e-07	6.41467e-06
Col8a1	397.03	1.09392	0.531101	2.05973	0.0394248	0.119776
Slc28a2	9.86165	1.0932	0.54282	2.01394	0.0440161	0.129407
Iqca	26.3609	1.09298	0.410305	2.66382	0.00772596	0.0337805
Nat2	43.542	1.09288	0.373778	2.92388	0.00345694	0.0173728
Naga	927.51	1.09216	0.191964	5.68938	1.27504e-08	1.84644e-07
Fgfrl1	1131.97	1.0904	0.203172	5.36688	8.01103e-08	1.05027e-06
Prrx1	606.429	1.09021	0.231858	4.70207	2.57531e-06	2.6751e-05
Zic4	147.025	1.08994	0.256728	4.24551	2.18098e-05	0.000192836
Maff	141.713	1.08986	0.240594	4.52987	5.90195e-06	5.76266e-05
Tnc	654.423	1.08964	0.190032	5.73399	9.80926e-09	1.43918e-07
Acap1	10.1847	1.08928	0.535265	2.03503	0.0418479	0.124784
Cmtm6	1745.73	1.08918	0.17587	6.19311	5.89871e-10	9.70854e-09
Gna12	3737.13	1.08891	0.171216	6.35985	2.01952e-10	3.41443e-09
Cnn2	357.76	1.08853	0.21025	5.17732	2.25098e-07	2.78135e-06
Wnt3	124.562	1.0885	0.255689	4.25713	2.0707e-05	0.000183764
Frk	43.5998	1.08837	0.429743	2.53262	0.0113215	0.0457418
Cyb5r2	17.7138	1.08748	0.477575	2.27708	0.0227814	0.0788967
Ptbp1	1605.92	1.08678	0.188253	5.77299	7.78764e-09	1.15471e-07
Uaca	909.869	1.08668	0.21666	5.01562	5.28636e-07	6.10848e-06
Nagpa	568.702	1.08607	0.201931	5.37843	7.51374e-08	9.91281e-07
Prkd3	1363.5	1.08526	0.197548	5.49365	3.9371e-08	5.3631e-07
Pdgfra	3996.21	1.08514	0.147459	7.35892	1.85411e-13	4.09296e-12
Map3k1	1395.35	1.08349	0.183278	5.91173	3.38539e-09	5.21345e-08
Sult1a1	429.577	1.08068	0.182771	5.91276	3.36413e-09	5.18546e-08
Fam46a	493.544	1.08054	0.228987	4.71877	2.37278e-06	2.4832e-05
Slc39a1	2867.27	1.07946	0.187068	5.77041	7.90769e-09	1.17147e-07
Npc1	5803	1.07901	0.158303	6.81612	9.35302e-12	1.76277e-10
Arhgef10	2932.15	1.07765	0.166105	6.48773	8.71368e-11	1.52717e-09
Psma8	25.9104	1.07724	0.424733	2.53628	0.0112037	0.0453865
Thbs2	789.888	1.07718	0.210722	5.11185	3.19021e-07	3.82073e-06
Slc2a4	112.037	1.07628	0.292968	3.6737	0.000239059	0.00170953
Slc10a3	140.838	1.07454	0.258065	4.16384	3.12933e-05	0.000269573
Rpl39l	2.38928	1.07245	0.544074	1.97115	0.0487065	0.139429
Anln	1550.57	1.07071	0.192393	5.56519	2.61865e-08	3.67466e-07
Zfp36l2	2044.81	1.06801	0.16436	6.49797	8.14091e-11	1.43278e-09
Ticam1	473.764	1.06793	0.192622	5.54419	2.95319e-08	4.10288e-07
Rab39	86.276	1.06792	0.291632	3.66189	0.000250366	0.00177749
Ggh	541.209	1.06769	0.216359	4.93481	8.02288e-07	8.99755e-06
Ifitm6	11.4459	1.06729	0.543486	1.96378	0.0495556	0.140945
Steap1	12.1728	1.06708	0.538639	1.98107	0.0475838	0.137152
Tex11	19.4671	1.06691	0.475417	2.24415	0.0248226	0.0842931
Ccdc121	18.1825	1.06628	0.460301	2.31649	0.0205314	0.0727741
Zfhx3	2698.76	1.06581	0.183471	5.80915	6.27902e-09	9.44389e-08
Melk	88.7677	1.06552	0.299	3.5636	0.0003658	0.00250469
Wwtr1	1322.23	1.06464	0.19356	5.50031	3.79132e-08	5.17715e-07
Mrc1	511.027	1.06363	0.224646	4.73467	2.19409e-06	2.31499e-05
Fam129a	240.185	1.06344	0.209867	5.06721	4.03685e-07	4.74649e-06
Zcchc24	5322.98	1.06301	0.153922	6.90614	4.98002e-12	9.61294e-11
Pxn	1378.33	1.06244	0.179883	5.90626	3.49972e-09	5.37468e-08
Zbtb42	75.936	1.0623	0.281214	3.77755	0.000158377	0.00118096
Pou2f2	423.953	1.06124	0.217932	4.8696	1.11824e-06	1.2206e-05
Pfkfb3	2185.5	1.06092	0.14672	7.2309	4.79789e-13	1.00864e-11
Moxd1	556.693	1.05996	0.218671	4.84726	1.25176e-06	1.35837e-05
Mocos	152.333	1.05924	0.242243	4.37263	1.2276e-05	0.00011289
Gbp9	230.618	1.05901	0.255456	4.14558	3.38961e-05	0.00028976
Gch1	83.3941	1.05823	0.329581	3.21085	0.00132344	0.00767007
Kif20a	238.714	1.0577	0.213319	4.95831	7.11077e-07	8.02296e-06
P4hb	5963.23	1.05682	0.172995	6.10897	1.00276e-09	1.60777e-08
Plod3	1526.46	1.05649	0.172031	6.14131	8.18415e-10	1.32335e-08
Ptges	244.572	1.0555	0.240565	4.38759	1.14612e-05	0.000106212
Aff1	2442.38	1.05413	0.162823	6.4741	9.53782e-11	1.66812e-09
Nmi	145.343	1.05385	0.271969	3.8749	0.00010667	0.000820975
Nek6	1600.06	1.05345	0.153885	6.84573	7.60871e-12	1.45198e-10
0610040J01Rik	205.818	1.05112	0.219213	4.79499	1.62685e-06	1.74506e-05
Tnfsf12	263.222	1.05049	0.222926	4.71229	2.44951e-06	2.55233e-05
Pdgfrb	2082.02	1.04983	0.209608	5.00856	5.48377e-07	6.31482e-06
Casp6	122.273	1.04822	0.253203	4.13983	3.4756e-05	0.000296506
Snx8	612.678	1.04629	0.194	5.39322	6.92064e-08	9.17368e-07
Greb1	95.8845	1.04564	0.284159	3.67978	0.000233435	0.00167288
Pter	107.862	1.04515	0.294757	3.54579	0.00039144	0.002651
Txnip	1849.44	1.04509	0.161765	6.46057	1.04311e-10	1.82055e-09
Slc16a12	267.326	1.04461	0.2651	3.94044	8.13311e-05	0.000643193
Acss3	73.1968	1.04332	0.318132	3.27951	0.00103988	0.00620481
Tmem98	338.912	1.04286	0.220061	4.73897	2.14803e-06	2.26963e-05
Gpr50	25.9683	1.04217	0.439786	2.36972	0.0178014	0.06532
Gimap9	18.155	1.04072	0.472934	2.20057	0.0277668	0.0917407
Cald1	1521.06	1.04016	0.213178	4.87928	1.06473e-06	1.16827e-05
Arhgap22	395.532	1.03985	0.220585	4.71407	2.42821e-06	2.53487e-05
Kctd12	7310.31	1.03894	0.201513	5.15568	2.52719e-07	3.09299e-06
Fmo1	398.585	1.03733	0.175639	5.906	3.50504e-09	5.37792e-08
Fam72a	54.8711	1.03709	0.330304	3.1398	0.00169062	0.00944842
Galnt3	127.814	1.03579	0.312302	3.31663	0.000911097	0.00555484
Plcb3	1296.42	1.03445	0.182585	5.66559	1.46519e-08	2.11086e-07
Gm4980	477.989	1.03413	0.22939	4.50816	6.53933e-06	6.34432e-05
Irx3	15.3772	1.03304	0.490719	2.10516	0.0352772	0.110295
Fbln5	277.023	1.03232	0.240452	4.29324	1.76088e-05	0.000158281
Tmem63a	1402.66	1.03216	0.180947	5.7042	1.16893e-08	1.6957e-07
Il6st	6037.04	1.03072	0.146833	7.01966	2.22408e-12	4.44153e-11
Fmo5	249.222	1.03024	0.198021	5.20265	1.96463e-07	2.44376e-06
Tmc8	37.4599	1.02992	0.390526	2.63726	0.00835784	0.0359527
Card6	191.139	1.02988	0.208965	4.92849	8.28661e-07	9.2747e-06
Map3k6	404.862	1.0293	0.205327	5.01297	5.35974e-07	6.18474e-06
Frmd4a	3764.1	1.02823	0.153929	6.67993	2.39058e-11	4.37273e-10
Ngfr	193.473	1.02646	0.278545	3.68509	0.00022862	0.00164049
Anxa9	42.21	1.02628	0.350934	2.92442	0.003451	0.0173534
Prelp	1202.15	1.02455	0.190983	5.36461	8.11236e-08	1.0619e-06
Crip1	199.214	1.02447	0.257929	3.97191	7.12989e-05	0.000570766
Gm11992	36.1647	1.02394	0.365382	2.80238	0.00507277	0.023942
Igfbpl1	45.5124	1.02332	0.343185	2.98184	0.00286518	0.0148718
Padi2	2038.42	1.02319	0.180716	5.66184	1.49756e-08	2.15379e-07
Foxs1	27.7577	1.02193	0.406383	2.5147	0.0119134	0.0476395
Kank2	1013.3	1.0216	0.17955	5.68977	1.27211e-08	1.84379e-07
Spata6	240.741	1.0208	0.230395	4.43065	9.39492e-06	8.82848e-05
Abcc9	826.078	1.01949	0.175827	5.79825	6.70085e-09	1.00366e-07
Lpcat3	956.008	1.01916	0.171789	5.93266	2.98073e-09	4.61999e-08
Avpr1a	24.1981	1.01862	0.417241	2.44132	0.0146336	0.0561196
Parpbp	71.7645	1.01838	0.322014	3.16252	0.00156411	0.00885261
Gyg	1163.21	1.01835	0.173614	5.86559	4.47537e-09	6.80443e-08
Lamb2	2594.93	1.01779	0.188949	5.38659	7.18066e-08	9.49581e-07
Ddr1	4608.7	1.01752	0.200101	5.08503	3.67573e-07	4.33405e-06
Rbm46	34.3757	1.01743	0.426149	2.38749	0.016964	0.0629529
C1ra	156.678	1.01662	0.251513	4.04203	5.29902e-05	0.000434157
Ccdc180	17.805	1.01554	0.483023	2.10246	0.0355126	0.110741
Psat1	5159.51	1.01505	0.149807	6.77569	1.23816e-11	2.30248e-10
Gm2a	4113	1.01492	0.171304	5.9247	3.12859e-09	4.8313e-08
Fstl1	2453.25	1.01412	0.210911	4.80829	1.5223e-06	1.63606e-05
Cntf	73.1745	1.01176	0.333722	3.03174	0.00243149	0.0129291
Tmco4	227.251	1.01075	0.221768	4.55771	5.17145e-06	5.08496e-05
Plcd4	669.202	1.01011	0.19166	5.27031	1.36194e-07	1.72351e-06
Tirap	195.848	1.00984	0.236757	4.26532	1.99619e-05	0.000178
Chrdl1	1010.33	1.00962	0.165248	6.10973	9.97968e-10	1.60162e-08
Phactr4	920.768	1.00756	0.156422	6.44128	1.18473e-10	2.05276e-09
Pdlim5	2012.02	1.00703	0.17601	5.72142	1.05634e-08	1.54173e-07
Mthfs	117.911	1.0069	0.265249	3.79607	0.000147007	0.00110651
Gla	815.673	1.00688	0.196073	5.13521	2.81828e-07	3.4094e-06
P2ry12	2159.24	1.00648	0.247369	4.06876	4.72647e-05	0.000392234
Foxd2	33.9044	1.00633	0.393736	2.55586	0.0105926	0.0433936
Mal	6832.14	1.00551	0.136539	7.36425	1.78144e-13	3.94294e-12
B3gnt8	67.3783	1.00432	0.338809	2.96428	0.00303395	0.0155947
Pde8a	1083.8	1.00429	0.149062	6.73737	1.61279e-11	2.96948e-10
Plod2	339.905	1.00416	0.273421	3.67258	0.000240116	0.00171563
Arhgef6	730.134	1.00355	0.222764	4.505	6.63737e-06	6.43199e-05
Gjc3	1772.23	1.0034	0.195219	5.13988	2.74917e-07	3.33302e-06
Zfp185	84.9261	1.00215	0.294928	3.39794	0.000678945	0.00429111
Tmie	208.301	1.00213	0.231777	4.32369	1.53442e-05	0.000138818
Il12rb1	69.6451	1.00208	0.347321	2.88517	0.00391204	0.0192217
Ptbp3	3001.34	1.00014	0.248644	4.02238	5.76125e-05	0.000469502
Ampd3	1580.92	0.99945	0.168535	5.93021	3.02539e-09	4.68488e-08
Plat	1605.11	0.997597	0.161613	6.17274	6.71169e-10	1.09605e-08
Gdpd2	178.385	0.9967	0.213534	4.66764	3.04679e-06	3.128e-05
Arhgef40	1454.18	0.994842	0.179309	5.5482	2.88626e-08	4.02324e-07
Ptger1	842.718	0.99392	0.170783	5.81979	5.89227e-09	8.87815e-08
Pmaip1	140.452	0.993631	0.252717	3.93179	8.43149e-05	0.000664173
Dock11	912.271	0.990959	0.243647	4.0672	4.75818e-05	0.000394475
Spsb2	154.732	0.990905	0.239397	4.13917	3.48564e-05	0.000297211
B3gnt3	65.2591	0.990892	0.393226	2.5199	0.0117387	0.0470642
Tspan2	5234.53	0.990313	0.177651	5.5745	2.48249e-08	3.49236e-07
Islr	918.252	0.990196	0.196751	5.03273	4.83532e-07	5.61829e-06
Mxd3	50.1565	0.98995	0.327397	3.0237	0.00249708	0.0132275
Tprn	1111.31	0.987818	0.18456	5.35229	8.68492e-08	1.13066e-06
Gnai2	10028.4	0.987005	0.176767	5.58364	2.3554e-08	3.31916e-07
Bach1	1304.34	0.986716	0.183859	5.36669	8.01969e-08	1.05059e-06
Vamp3	1268.55	0.984251	0.171149	5.75084	8.87993e-09	1.30856e-07
Atp6v0e	881.299	0.983624	0.187665	5.24139	1.59372e-07	1.99722e-06
Mpzl2	170.482	0.983076	0.22991	4.27591	1.90362e-05	0.000170266
Rassf2	4253.37	0.983021	0.142844	6.88177	5.91133e-12	1.13453e-10
Ssfa2	3540.92	0.982952	0.159018	6.18138	6.35432e-10	1.0387e-08
Mog	2023.45	0.98291	0.155787	6.30932	2.80265e-10	4.70054e-09
Mdk	489.508	0.982583	0.185198	5.30559	1.12312e-07	1.43429e-06
Tfeb	487.304	0.982461	0.196787	4.99251	5.95997e-07	6.82063e-06
Fam129b	2283.43	0.981868	0.185707	5.28719	1.24211e-07	1.58142e-06
Gins1	43.9232	0.981781	0.354342	2.77071	0.00559339	0.0260181
Cutal	23.5998	0.981766	0.422494	2.32374	0.0201395	0.0716744
Acot1	448.301	0.981447	0.182714	5.37149	7.80884e-08	1.02617e-06
Lefty1	48.952	0.981394	0.359385	2.73076	0.00631892	0.0286842
A630033H20Rik	35.0678	0.980044	0.482952	2.02928	0.0424299	0.126071
Limd1	1109.12	0.977843	0.155078	6.30549	2.87286e-10	4.81348e-09
Mif4gd	424.101	0.976353	0.182755	5.34242	9.17155e-08	1.19031e-06
Selenbp2	25.5732	0.975931	0.424464	2.29921	0.0214931	0.0754015
Shc4	473.487	0.97541	0.17175	5.67923	1.35303e-08	1.95768e-07
Itfg3	874.922	0.97532	0.197227	4.94517	7.60768e-07	8.56631e-06
Tsc22d4	3248.13	0.975054	0.186443	5.22977	1.69717e-07	2.1221e-06
Gng5	302.17	0.974855	0.192844	5.05514	4.30065e-07	5.04604e-06
Cd83	729.153	0.974553	0.17423	5.5935	2.22536e-08	3.14915e-07
Mastl	182.004	0.972677	0.257043	3.7841	0.000154267	0.00115391
Tspan4	742.66	0.972169	0.197894	4.91256	8.98931e-07	1.00011e-05
Car9	36.2261	0.972161	0.369676	2.62977	0.00854439	0.036558
Sema3b	193.089	0.97123	0.261009	3.72106	0.000198391	0.00144839
F2r	301.775	0.96983	0.234945	4.12791	3.66076e-05	0.000310563
S1pr5	677.122	0.968026	0.191748	5.04841	4.45491e-07	5.20154e-06
Ezr	4310.65	0.967781	0.17615	5.49408	3.92757e-08	5.35447e-07
Spef2	86.9619	0.966959	0.326769	2.95915	0.00308489	0.0158164
Tmed3	1069.11	0.965992	0.169116	5.71202	1.11641e-08	1.62515e-07
Ptrf	2011.77	0.96584	0.187568	5.14927	2.61501e-07	3.18187e-06
Foxc2	137.799	0.965399	0.2622	3.68191	0.00023149	0.00165966
Serhl	181.158	0.964921	0.229535	4.20381	2.62458e-05	0.000228441
Aldh16a1	337.494	0.962815	0.230478	4.17747	2.94767e-05	0.000254973
Pgd	1660.63	0.962176	0.174024	5.52899	3.22076e-08	4.43781e-07
Lmnb1	655.769	0.961352	0.18038	5.3296	9.84282e-08	1.26859e-06
Erbb3	543.714	0.961285	0.209332	4.59214	4.38714e-06	4.37278e-05
Rrad	79.7334	0.961246	0.308883	3.11201	0.0018582	0.0102381
Slc12a4	1271.34	0.961045	0.190218	5.05234	4.36436e-07	5.10648e-06
Klhl25	577.265	0.960876	0.200838	4.78434	1.71547e-06	1.83202e-05
Tmcc3	2806.07	0.959781	0.138801	6.91478	4.68582e-12	9.06592e-11
Spata18	26.0599	0.959615	0.435262	2.20468	0.0274763	0.0910894
Hspa5	10732.8	0.95944	0.158012	6.07194	1.26372e-09	2.00888e-08
Avil	38.978	0.959312	0.355685	2.69709	0.00699492	0.0312034
Notch1	4215.74	0.958817	0.179705	5.33551	9.52786e-08	1.23084e-06
Snx9	745.812	0.958508	0.176147	5.44151	5.28313e-08	7.10423e-07
Slc7a2	2482.25	0.956217	0.195709	4.88592	1.02945e-06	1.13253e-05
Snap23	606.259	0.956151	0.265793	3.59736	0.000321469	0.00222755
Cd151	1152.67	0.955853	0.179205	5.33385	9.61523e-08	1.24021e-06
Adipor2	4162.06	0.954642	0.152642	6.25412	3.99753e-10	6.65687e-09
Msrb1	841.532	0.954316	0.178554	5.3447	9.05677e-08	1.17633e-06
Slc12a2	6485.37	0.953092	0.164671	5.78785	7.12916e-09	1.06461e-07
Aldh1l1	4652	0.952809	0.195351	4.87742	1.07483e-06	1.17781e-05
Adssl1	1125.79	0.952224	0.170039	5.60004	2.14308e-08	3.03784e-07
Sim1	23.7322	0.951534	0.482323	1.97282	0.0485164	0.139035
Sulf2	6976.86	0.950837	0.170952	5.56201	2.66688e-08	3.73608e-07
Pgf	87.5774	0.949835	0.285141	3.3311	0.000865037	0.0053071
C2	183.643	0.949628	0.240037	3.95617	7.61623e-05	0.000605345
Cryab	2500.51	0.949598	0.178183	5.32935	9.85662e-08	1.26939e-06
Nedd1	256.274	0.949314	0.244768	3.87843	0.000105133	0.000811006
Stx2	651.564	0.949313	0.180661	5.25466	1.483e-07	1.86684e-06
Sox4	1644.2	0.949248	0.154309	6.1516	7.67033e-10	1.2417e-08
Col5a1	1456.85	0.949088	0.425746	2.22924	0.0257981	0.0867328
Slc8b1	358.077	0.948694	0.202036	4.69566	2.65748e-06	2.75533e-05
Ghdc	326.795	0.948598	0.20653	4.59303	4.36864e-06	4.35954e-05
Egflam	296.267	0.948435	0.193837	4.89295	9.93359e-07	1.09426e-05
Nkx6-2	559.671	0.947879	0.216751	4.37313	1.22478e-05	0.000112692
Man1c1	3767.96	0.94776	0.167315	5.66454	1.47419e-08	2.12199e-07
Tspan15	692.794	0.947443	0.207972	4.55562	5.22314e-06	5.13277e-05
Gpx8	197.034	0.946664	0.278557	3.39846	0.000677654	0.0042878
Npepl1	640.385	0.946605	0.181765	5.20785	1.91037e-07	2.3798e-06
Nod1	330.82	0.946573	0.210983	4.48649	7.24045e-06	6.96005e-05
Gas6	5094.94	0.946362	0.179808	5.26318	1.41583e-07	1.78632e-06
Inppl1	2438.13	0.946219	0.17663	5.35707	8.45844e-08	1.10375e-06
Igtp	354.701	0.945956	0.201622	4.69173	2.7091e-06	2.80364e-05
Gpx7	144.87	0.94567	0.246826	3.83132	0.000127458	0.000969388
Igf2bp2	59.5917	0.945216	0.330009	2.86421	0.00418047	0.0203675
Tmem206	657.834	0.945082	0.189862	4.97774	6.43302e-07	7.30747e-06
Plekhf2	634.689	0.944645	0.192368	4.91062	9.07888e-07	1.0094e-05
Fabp5	1971.4	0.943224	0.17609	5.35648	8.48594e-08	1.10647e-06
Ctdsp1	1684.33	0.942783	0.174405	5.40571	6.45524e-08	8.60441e-07
Ctnna1	3895.43	0.942153	0.144046	6.54066	6.12482e-11	1.09405e-09
Fam107b	422.707	0.941635	0.204597	4.60238	4.1769e-06	4.18314e-05
Cemip	1577.9	0.941195	0.204242	4.60824	4.06101e-06	4.07439e-05
Ppl	132.542	0.941055	0.246826	3.81263	0.000137496	0.0010396
Cdc45	105.237	0.940837	0.270742	3.47503	0.000510789	0.00336278
Prom2	25.3209	0.94044	0.422928	2.22364	0.0261726	0.0876342
Ldlrad3	773.799	0.940425	0.169924	5.53437	3.12343e-08	4.32505e-07
Adamts9	298.255	0.939837	0.226251	4.15396	3.26773e-05	0.000280486
Slc15a4	1119.4	0.939813	0.169473	5.5455	2.93114e-08	4.07562e-07
Lims2	419.408	0.939107	0.18996	4.94371	7.66516e-07	8.61945e-06
Tram1	2154.55	0.938617	0.197231	4.75898	1.9457e-06	2.07117e-05
Leprot	1065.37	0.937727	0.166933	5.61739	1.93866e-08	2.7621e-07
Myo7a	1539.01	0.937331	0.208441	4.49686	6.89645e-06	6.67037e-05
Cd248	310.805	0.936772	0.260292	3.59893	0.000319526	0.00221684
Galc	1820.12	0.936766	0.175219	5.34625	8.97965e-08	1.16721e-06
Tbx15	92.782	0.936304	0.366843	2.55233	0.0107006	0.0438035
Card9	213.811	0.936115	0.242761	3.85611	0.000115205	0.000880594
Pqlc3	293.561	0.93534	0.273411	3.421	0.000623912	0.00398994
2610020H08Rik	91.9802	0.933299	0.324376	2.87721	0.00401203	0.0196446
Cd81	14851.1	0.932867	0.161931	5.76088	8.36787e-09	1.23527e-07
Glb1	1642.11	0.932646	0.166791	5.5917	2.24859e-08	3.17666e-07
Bak1	735.144	0.932599	0.190503	4.89545	9.80804e-07	1.08257e-05
Gem	108.035	0.932242	0.277248	3.36248	0.000772467	0.00479536
Ppp1r14b	806.659	0.932011	0.186842	4.98823	6.09356e-07	6.95962e-06
Lims1	1866.68	0.931931	0.251532	3.70501	0.000211379	0.00153119
Srebf1	3940.66	0.931543	0.198688	4.68848	2.7524e-06	2.84318e-05
Adgrv1	210.917	0.931398	0.225196	4.13594	3.53511e-05	0.000300664
Cyp4f17	103.092	0.931257	0.255054	3.65121	0.000261009	0.00184368
St5	1068.77	0.930206	0.163867	5.67659	1.37407e-08	1.9847e-07
S1pr4	31.9006	0.927821	0.387868	2.39211	0.016752	0.0623317
Spc24	74.375	0.927051	0.302469	3.06495	0.00217709	0.011763
Slc39a8	236.938	0.926144	0.254774	3.63515	0.000277818	0.00195008
Vsig10	116.418	0.925766	0.272226	3.40073	0.000672064	0.00425886
Scarf2	345.672	0.925107	0.206125	4.48809	7.18633e-06	6.91597e-05
Zbtb7b	1064.08	0.924873	0.1796	5.14963	2.60994e-07	3.18033e-06
Clec4a1	19.9609	0.92446	0.470125	1.96641	0.0492508	0.140388
Stard13	971.117	0.923985	0.166797	5.53957	3.03207e-08	4.20549e-07
Rad54l	85.4314	0.923678	0.326869	2.82583	0.00471579	0.0225172
Kif22	232.507	0.923597	0.230324	4.00999	6.07201e-05	0.000492432
Edn3	356.193	0.92342	0.219442	4.20804	2.57594e-05	0.00022444
Abca13	22.8316	0.922557	0.435114	2.12027	0.0339837	0.10711
Itgb7	59.7832	0.922396	0.308896	2.9861	0.00282557	0.0147072
Lmf2	859.605	0.922054	0.212786	4.33323	1.46935e-05	0.000133436
Thbd	1188.61	0.922005	0.173672	5.30887	1.10306e-07	1.40975e-06
Rad51ap1	65.1094	0.921816	0.335866	2.7446	0.00605853	0.0277427
Krcc1	672.496	0.92168	0.232443	3.96518	7.33392e-05	0.000585515
Prdm6	39.9321	0.921175	0.355586	2.59058	0.00958145	0.0400386
Smo	945.865	0.920444	0.178704	5.15067	2.59562e-07	3.1698e-06
Cstb	744.948	0.920092	0.192661	4.77571	1.79072e-06	1.90862e-05
Mt1	8588.21	0.920036	0.182054	5.05365	4.33443e-07	5.07834e-06
Dtx4	4573.5	0.9198	0.159267	5.77523	7.68502e-09	1.14151e-07
Id3	1601.38	0.919176	0.196808	4.67042	3.00587e-06	3.09357e-05
Dock5	818.429	0.918065	0.177633	5.16833	2.36199e-07	2.90566e-06
Rgl3	170.081	0.917515	0.226731	4.04671	5.19425e-05	0.000427664
Cd24a	230.468	0.917007	0.249814	3.67075	0.000241836	0.00172497
Mmp23	44.462	0.916845	0.397744	2.30511	0.0211603	0.0744522
Pnpla2	1051.09	0.916368	0.181237	5.0562	4.27692e-07	5.02523e-06
Fkbp14	380.638	0.915582	0.203614	4.49665	6.90326e-06	6.67037e-05
Rnpep	1723.3	0.915247	0.185089	4.94491	7.61789e-07	8.57205e-06
Ugt8a	2527.18	0.914388	0.155013	5.89879	3.66167e-09	5.61311e-08
Asah1	2921.24	0.913677	0.20642	4.42629	9.58656e-06	8.99344e-05
Serinc3	14775.2	0.912871	0.152814	5.97374	2.31882e-09	3.62762e-08
Pak4	483.435	0.91273	0.217899	4.18878	2.80462e-05	0.000243425
Tor1aip1	2266.75	0.912456	0.148249	6.15488	7.51345e-10	1.21973e-08
Fam105a	1126.47	0.912315	0.182074	5.01068	5.42372e-07	6.24996e-06
Olfml2b	427.882	0.911918	0.184233	4.9498	7.42905e-07	8.37643e-06
Mns1	66.0536	0.911271	0.312014	2.92061	0.00349348	0.0175144
Athl1	317.761	0.910947	0.210997	4.31734	1.57919e-05	0.000142715
Tm4sf1	385.141	0.910588	0.208053	4.37672	1.20481e-05	0.000111221
Htra1	6487.95	0.908745	0.175982	5.16384	2.41934e-07	2.9675e-06
Map4k4	7948.66	0.90863	0.142632	6.37046	1.88466e-10	3.20623e-09
Ephx1	1300.95	0.908614	0.192757	4.71378	2.43165e-06	2.53688e-05
Lrig1	2612.01	0.90848	0.171825	5.28723	1.24185e-07	1.58142e-06
Snx18	2367.12	0.908317	0.150777	6.02423	1.6992e-09	2.68333e-08
Slc2a10	99.7111	0.907549	0.268882	3.37527	0.000737423	0.00461889
Prcp	1013.61	0.907015	0.186827	4.85485	1.20478e-06	1.31079e-05
Cyp27a1	168.85	0.906693	0.219624	4.12839	3.6532e-05	0.000310078
Cdh5	1146.28	0.905967	0.191439	4.7324	2.21875e-06	2.33954e-05
Aim1	138.933	0.905081	0.233044	3.88373	0.000102865	0.000797184
Hist1h3g	126.49	0.903446	0.286139	3.15736	0.00159202	0.00897824
Lrrc3	1036.55	0.903061	0.191129	4.72488	2.30248e-06	2.41576e-05
Prph	71.6943	0.902886	0.315682	2.86011	0.00423489	0.0205429
Tnfsf13b	69.6575	0.902121	0.296412	3.04347	0.00233864	0.0125268
Itga1	720.05	0.901538	0.211567	4.26124	2.03291e-05	0.000180889
Slc25a24	207.663	0.900495	0.281412	3.19992	0.00137468	0.00792318
Slc2a5	244.558	0.900437	0.20313	4.43282	9.30082e-06	8.75479e-05
Tax1bp3	84.6537	0.899772	0.290143	3.10113	0.00192783	0.01058
Gjc2	543.967	0.899509	0.22485	4.00048	6.32146e-05	0.000511178
Slc26a11	214.905	0.89937	0.213967	4.20332	2.63029e-05	0.000228819
Samhd1	1040.49	0.899191	0.176086	5.10655	3.28087e-07	3.9209e-06
Gli2	452.801	0.898534	0.192255	4.67367	2.95871e-06	3.04878e-05
Pipox	45.4775	0.897862	0.336823	2.66567	0.00768342	0.0336564
Rab13	169.652	0.897767	0.235062	3.81928	0.00013384	0.0010147
Hacd4	397.143	0.896685	0.290137	3.09056	0.00199781	0.0109247
Vangl1	231.669	0.895319	0.20531	4.36081	1.2958e-05	0.000118381
Pkn3	48.5047	0.894959	0.33816	2.64655	0.00813167	0.035115
Tmbim1	1624.61	0.894859	0.163147	5.48497	4.13536e-08	5.61491e-07
Pmf1	175.624	0.894654	0.231467	3.86515	0.00011102	0.000851711
Sh3d19	1171.27	0.894631	0.160271	5.582	2.37767e-08	3.34772e-07
Fas	86.3289	0.894128	0.310466	2.87996	0.00397729	0.0195081
Layn	171.78	0.893589	0.243863	3.66431	0.000248008	0.00176299
Fcgrt	904.75	0.892696	0.21675	4.11855	3.81262e-05	0.000322628
Fmod	1320.45	0.892532	0.175125	5.09655	3.45893e-07	4.11024e-06
Csk	1756.09	0.892261	0.181972	4.90329	9.4245e-07	1.04367e-05
Fkbp7	108.848	0.891766	0.319844	2.78812	0.00530141	0.0248601
Mitf	720.681	0.891406	0.221935	4.01652	5.90641e-05	0.000480865
Nucb1	3829.36	0.891292	0.182769	4.87661	1.07922e-06	1.18186e-05
Mtus1	2519.97	0.891229	0.172913	5.15421	2.54705e-07	3.11502e-06
Haus4	125.309	0.890785	0.249171	3.57499	0.000350244	0.00240506
Maml2	927.129	0.890498	0.192853	4.6175	3.8839e-06	3.9131e-05
Tshr	49.308	0.890413	0.325318	2.73706	0.00619915	0.0282631
Pvrl2	380.205	0.890003	0.230349	3.86372	0.000111674	0.000855946
Creb3l4	23.9757	0.889048	0.427622	2.07905	0.0376126	0.115718
Rab11fip1	270.834	0.888957	0.19664	4.52074	6.16234e-06	5.99593e-05
Mybl2	40.6693	0.888806	0.377403	2.35506	0.0185199	0.0672812
Adamts2	744.5	0.888358	0.16431	5.4066	6.42316e-08	8.56847e-07
Dock1	3467.13	0.888114	0.143193	6.20221	5.56762e-10	9.19975e-09
Lbh	2861.81	0.886687	0.164286	5.39721	6.76868e-08	8.98647e-07
Tead2	142.22	0.884256	0.244259	3.62015	0.000294428	0.00205633
Sft2d2	2392.38	0.883532	0.150262	5.87996	4.10375e-09	6.27931e-08
Gm21188	111.399	0.881978	0.291746	3.0231	0.002502	0.0132452
Rnf135	196.228	0.88192	0.221507	3.98145	6.84961e-05	0.000550433
Micall1	2774.42	0.881353	0.171157	5.14938	2.61343e-07	3.18187e-06
Dram1	64.5303	0.88131	0.346507	2.54341	0.0109776	0.0446433
Serp1	2720.83	0.880299	0.188404	4.67239	2.97712e-06	3.06587e-05
Nxn	680.77	0.878965	0.190724	4.60858	4.05422e-06	4.07183e-05
Sspn	706.173	0.87878	0.160644	5.47036	4.49123e-08	6.0784e-07
Pag1	2522.46	0.877956	0.174614	5.02799	4.95649e-07	5.73919e-06
Eya2	146.662	0.87781	0.271565	3.23242	0.00122748	0.00718102
Shisa5	2676.03	0.877262	0.18	4.87368	1.09536e-06	1.1964e-05
Hadh	1202.11	0.876252	0.1714	5.11232	3.18232e-07	3.81401e-06
Ss18	979.138	0.876013	0.18966	4.61885	3.85867e-06	3.89235e-05
Ropn1l	28.6598	0.875991	0.392724	2.23055	0.025711	0.0865034
Col4a4	55.7892	0.875947	0.313797	2.79145	0.00524732	0.0246617
Cdk5rap2	1381.41	0.87494	0.191424	4.5707	4.86103e-06	4.82218e-05
Mical1	653.804	0.874666	0.175177	4.99304	5.94371e-07	6.80703e-06
Rps27l	482.288	0.873869	0.221327	3.94832	7.87002e-05	0.000623811
Hist1h2bf	202.531	0.873717	0.253389	3.44813	0.000564489	0.0036659
Rab8b	2718.82	0.873657	0.234079	3.73232	0.000189724	0.00138935
H60b	28.5054	0.873461	0.428299	2.03937	0.0414128	0.123795
Erbb2	225.778	0.872913	0.239682	3.64197	0.00027056	0.00190472
Ttc28	2482.83	0.872825	0.166406	5.24515	1.56154e-07	1.95982e-06
Pdk4	709.275	0.872775	0.172072	5.07215	3.93339e-07	4.6346e-06
Abcd1	796.145	0.872429	0.17826	4.89415	9.8731e-07	1.08831e-05
Fzd5	328.729	0.872322	0.196721	4.43432	9.23649e-06	8.70891e-05
Galnt7	977.548	0.872319	0.188614	4.62488	3.7481e-06	3.7831e-05
Abcc4	1278.1	0.872005	0.146704	5.94397	2.78206e-09	4.32406e-08
Edn1	152.955	0.871485	0.226237	3.85209	0.000117114	0.000894366
Slc25a43	20.0628	0.871135	0.443762	1.96307	0.0496384	0.141084
Cenpl	81.0664	0.87098	0.309616	2.8131	0.00490671	0.0232631
Ninj1	791.816	0.870923	0.219281	3.97172	7.13557e-05	0.000570873
Tmem198b	314.41	0.870869	0.220321	3.95272	7.72673e-05	0.00061298
Lpar1	1506.07	0.87049	0.173076	5.02951	4.91736e-07	5.70571e-06
Ly96	39.6744	0.870292	0.391047	2.22554	0.026045	0.0873083
Traf4	469.632	0.868803	0.185126	4.69304	2.6917e-06	2.78735e-05
Smpdl3a	1230.6	0.86863	0.194922	4.45629	8.33894e-06	7.92956e-05
Ppp1r36	24.3127	0.868282	0.418571	2.07439	0.0380428	0.116741
Hic1	343.515	0.866143	0.22549	3.84116	0.000122454	0.000932597
H2-DMb2	21.662	0.865039	0.428489	2.01881	0.0435069	0.128592
Pacs2	8049.84	0.864668	0.165887	5.2124	1.86409e-07	2.32388e-06
Ddx11	105.536	0.864034	0.304466	2.83787	0.00454159	0.0217973
Insc	176.984	0.863897	0.260933	3.3108	0.000930284	0.00565768
Ddah2	473.106	0.863164	0.211444	4.08223	4.46047e-05	0.00037293
Scarb2	6313.51	0.862361	0.158849	5.42882	5.67269e-08	7.60977e-07
Gatm	3921.5	0.861921	0.156543	5.50597	3.67145e-08	5.02575e-07
Smc2	734.81	0.861291	0.221364	3.89084	9.98998e-05	0.000776355
Col6a2	963.517	0.86031	0.211193	4.07356	4.6299e-05	0.000384982
Il18bp	334.624	0.859834	0.265863	3.23412	0.00122019	0.00714834
Itgb4	757.998	0.859625	0.19841	4.33258	1.47374e-05	0.000133763
Cyp4f16	174.185	0.859468	0.228372	3.76345	0.000167586	0.00124298
Lamb1	1690.24	0.859152	0.184809	4.64886	3.33778e-06	3.39554e-05
Upp1	69.8562	0.858101	0.31752	2.70251	0.00688188	0.0307932
Smtn	520.438	0.857727	0.186361	4.60251	4.17423e-06	4.18297e-05
Cgnl1	1308.02	0.857704	0.18391	4.66371	3.10554e-06	3.17858e-05
Eppk1	43.757	0.857395	0.350373	2.44709	0.0144015	0.0553688
Timeless	265.717	0.856714	0.198875	4.30779	1.6489e-05	0.000148854
Snx5	4049.48	0.855513	0.213109	4.01444	5.95873e-05	0.000484653
Mapkapk2	1980.52	0.854246	0.171373	4.98473	6.20489e-07	7.0675e-06
Gpx1	3179.23	0.854058	0.175213	4.8744	1.09138e-06	1.19283e-05
Nfatc4	102.571	0.853514	0.264979	3.22106	0.00127717	0.00743793
As3mt	501.361	0.853455	0.170815	4.99636	5.84219e-07	6.70452e-06
Hapln2	582.011	0.852318	0.184014	4.6318	3.62497e-06	3.66323e-05
[truncated: 3,907 more rows]

## Sheet: 14Days
	baseMean	log2FoldChange	lfcSE	stat	p-value	padj
Cd5l	675.315	6.97345	0.398827	17.4849	1.86724e-68	3.90766e-65
Clec7a	1226.58	6.57071	0.300742	21.8484	8.05714e-106	6.74463e-102
Itgax	682.898	5.91605	0.335846	17.6154	1.87692e-69	4.48907e-66
Lyz2	10880.4	5.90479	0.25794	22.8921	5.57538e-116	9.3343e-112
Gpnmb	6355.84	5.71241	0.35927	15.9	6.33175e-57	8.15432e-54
Cd22	344.03	5.28221	0.358759	14.7236	4.55007e-49	4.23207e-46
Lgals3	1353.07	5.13019	0.418363	12.2625	1.43931e-34	4.72487e-32
Ly9	435.093	4.9198	0.344348	14.2873	2.62662e-46	2.19875e-43
Ccl8	133.807	4.85665	0.419733	11.5708	5.79365e-31	1.46966e-28
Tgm1	214.078	4.84909	0.356431	13.6046	3.76129e-42	2.62145e-39
Cst7	1162.33	4.74156	0.428516	11.0651	1.85306e-28	3.878e-26
C3	2956.16	4.7395	0.44666	10.611	2.64954e-26	3.99626e-24
Ccl3	174.344	4.69094	0.376086	12.4731	1.0473e-35	3.89643e-33
Ccl4	87.6707	4.68229	0.416995	11.2287	2.94902e-29	6.41202e-27
Cd52	850.099	4.5605	0.274788	16.5964	7.39643e-62	1.12574e-58
Nrk	114.555	4.55503	0.399478	11.4025	4.0644e-30	1.00068e-27
Fgr	155.766	4.54871	0.378135	12.0293	2.49133e-33	7.31753e-31
A2m	1559.6	4.50737	0.260843	17.28	6.6513e-67	1.23729e-63
B430306N03Rik	120.215	4.50042	0.400429	11.239	2.62333e-29	5.77893e-27
Fcgr4	205.57	4.39718	0.401515	10.9515	6.53617e-28	1.2874e-25
Gpr65	145.768	4.37386	0.383263	11.4122	3.63469e-30	9.08239e-28
Serpina3n	4050.31	4.35319	0.225364	19.3162	3.9228e-83	1.64189e-79
Ccl5	158.849	4.2719	0.402022	10.626	2.25507e-26	3.52845e-24
Hcar2	99.4176	4.25256	0.421589	10.087	6.30932e-24	7.49154e-22
Jchain	294.24	4.21713	0.327117	12.8918	5.00445e-38	2.26445e-35
H2-Ab1	1027.02	4.19212	0.274813	15.2545	1.53776e-52	1.60908e-49
Ifi27l2a	543.152	4.17862	0.316335	13.2095	7.73633e-40	4.04755e-37
Il1rn	91.6058	4.15154	0.441168	9.41035	4.94498e-21	4.16024e-19
Ms4a7	230.761	4.12274	0.322702	12.7757	2.24178e-37	9.62356e-35
Cd48	263.669	4.1024	0.317661	12.9144	3.73367e-38	1.73637e-35
Wfdc17	139.989	4.06686	0.344111	11.8185	3.13375e-32	8.60085e-30
Oas1g	55.9213	4.0576	0.424232	9.56458	1.12661e-21	1.03816e-19
Steap4	234.809	4.05063	0.372871	10.8633	1.72332e-27	3.13607e-25
Clec4d	46.7427	4.04347	0.44523	9.08176	1.06831e-19	7.77634e-18
Lcn2	802.344	4.02611	0.445985	9.02745	1.75715e-19	1.24654e-17
Bcl2a1b	320.217	4.02193	0.319948	12.5706	3.06451e-36	1.25137e-33
Lag3	1589.84	4.00546	0.25737	15.563	1.29774e-54	1.44845e-51
H2-Aa	950.828	3.99969	0.284836	14.0421	8.61313e-45	6.86672e-42
Cd300lb	65.1693	3.99546	0.443143	9.0162	1.94732e-19	1.37561e-17
Gdf3	32.9294	3.98258	0.448349	8.88277	6.5217e-19	4.29867e-17
Capg	605.264	3.96684	0.289544	13.7003	1.01099e-42	7.35914e-40
Acp5	104.408	3.95283	0.373319	10.5884	3.37444e-26	4.9557e-24
Ccl2	73.2344	3.94467	0.449135	8.78281	1.59437e-18	1.00728e-16
Apoc4	29.9924	3.90677	0.44936	8.69407	3.49689e-18	2.08345e-16
Cxcl10	369.581	3.90423	0.451489	8.64745	5.2665e-18	3.06152e-16
Pirb	191.755	3.86923	0.391241	9.88965	4.61651e-23	5.11852e-21
Cd68	2515.4	3.86837	0.265199	14.5866	3.41578e-48	3.00984e-45
Arl11	157.647	3.86772	0.287252	13.4645	2.52963e-41	1.51254e-38
Ccl12	189.024	3.81209	0.337243	11.3037	1.2581e-29	2.92543e-27
Cxcl16	487.776	3.80914	0.306532	12.4266	1.87528e-35	6.54081e-33
Atp6v0d2	254.693	3.78305	0.467787	8.08713	6.10893e-16	2.67038e-14
Lilr4b	128.852	3.78042	0.413358	9.14562	5.9289e-20	4.49147e-18
Slamf7	138.743	3.78028	0.406804	9.29264	1.50513e-20	1.21148e-18
H2-Eb1	758.085	3.77739	0.277715	13.6017	3.91448e-42	2.62145e-39
Slc15a3	662.53	3.77697	0.314946	11.9924	3.89226e-33	1.12352e-30
Tmem106a	396.819	3.77234	0.309211	12.1999	3.11294e-34	9.30658e-32
Ccr7	47.3612	3.76984	0.424731	8.87582	6.94186e-19	4.53987e-17
Ms4a6c	367.773	3.76676	0.35181	10.7068	9.45728e-27	1.53722e-24
Trem2	2127.53	3.76037	0.210052	17.9021	1.1358e-71	3.16926e-68
Oas1a	191.035	3.75195	0.370043	10.1392	3.70109e-24	4.5229e-22
Siglec1	686.062	3.75029	0.432312	8.67496	4.13704e-18	2.43882e-16
Gm5431	135.157	3.74022	0.390251	9.58415	9.32235e-22	8.81778e-20
Cyba	1101.39	3.7277	0.223902	16.6488	3.08893e-62	5.17148e-59
Ctse	42.0627	3.71686	0.456468	8.14266	3.8669e-16	1.745e-14
S100a4	280.039	3.7037	0.231151	16.0229	8.8471e-58	1.23432e-54
Treml2	155.008	3.70363	0.385238	9.61386	6.98761e-22	6.72336e-20
Slc11a1	653.211	3.67035	0.308213	11.9085	1.06888e-32	3.01316e-30
Irg1	42.2302	3.65787	0.464449	7.87572	3.38797e-15	1.35697e-13
Slfn1	51.2364	3.64663	0.462441	7.88562	3.12987e-15	1.25962e-13
Mcoln2	48.4143	3.6442	0.450001	8.09821	5.57725e-16	2.47677e-14
Gpr35	112.72	3.63706	0.405622	8.96664	3.05701e-19	2.13252e-17
Phf11b	118.742	3.63588	0.381757	9.52406	1.6654e-21	1.48309e-19
Cd300ld	52.648	3.62932	0.447592	8.10854	5.12301e-16	2.2811e-14
Lgals3bp	5674.51	3.60273	0.365429	9.85889	6.27368e-23	6.91012e-21
Bst2	483.768	3.59453	0.286909	12.5284	5.21789e-36	2.03158e-33
C1qb	9263.08	3.5918	0.242896	14.7874	1.76628e-49	1.73948e-46
Cxcl1	52.5764	3.59013	0.459862	7.80696	5.85827e-15	2.28091e-13
C4b	7385.75	3.58909	0.193649	18.534	1.09912e-76	3.6803e-73
C1qa	10914.8	3.57063	0.272221	13.1167	2.64277e-39	1.34076e-36
C1qc	8678.71	3.56993	0.265538	13.4441	3.33309e-41	1.92422e-38
Tlr2	771.49	3.55986	0.423729	8.40125	4.41745e-17	2.26168e-15
Gm1966	290.299	3.55033	0.365997	9.70045	3.0018e-22	2.99144e-20
Gpr84	186.009	3.54252	0.331168	10.6971	1.05068e-26	1.69139e-24
Myo1f	969.064	3.53305	0.272449	12.9677	1.8644e-38	8.91821e-36
Irf8	1275.28	3.53256	0.253411	13.9401	3.61582e-44	2.75164e-41
Oasl1	89.3152	3.51188	0.407923	8.60918	7.35882e-18	4.17632e-16
Stra6l	45.1453	3.51103	0.432942	8.1097	5.07467e-16	2.2656e-14
Fam26f	59.7555	3.50377	0.434501	8.0639	7.38973e-16	3.20515e-14
Ch25h	222.024	3.4977	0.365592	9.56723	1.0981e-21	1.02136e-19
Tyrobp	2793.53	3.49173	0.220509	15.8349	1.78825e-56	2.13849e-53
Cd74	2810.24	3.48712	0.392668	8.88058	6.65098e-19	4.36669e-17
Ly6c2	69.4869	3.48242	0.434837	8.00856	1.16057e-15	4.89426e-14
Mpeg1	11962.6	3.48076	0.373929	9.30862	1.29499e-20	1.04738e-18
Cd84	1086.66	3.48005	0.279425	12.4544	1.32416e-35	4.81938e-33
Cpz	38.3018	3.47263	0.433308	8.01422	1.10839e-15	4.7098e-14
Gm6377	43.6997	3.4703	0.440195	7.88357	3.18167e-15	1.2774e-13
Fabp4	64.1227	3.46934	0.42355	8.19109	2.58878e-16	1.19728e-14
AB124611	179.292	3.46069	0.368079	9.40203	5.35229e-21	4.4804e-19
Rgs1	85.9394	3.46006	0.401876	8.60977	7.32071e-18	4.16882e-16
Atf3	255.915	3.43024	0.323416	10.6063	2.78649e-26	4.1653e-24
Slc43a3	156.641	3.4295	0.339108	10.1133	4.824e-24	5.81032e-22
Gfap	31395	3.42753	0.170952	20.0496	2.03331e-89	1.13473e-85
Ifi30	516.427	3.421	0.294436	11.6188	3.30746e-31	8.65211e-29
Ms4a4c	65.1301	3.42084	0.454841	7.52096	5.4374e-14	1.83534e-12
Card11	79.9522	3.41999	0.348917	9.80174	1.10659e-22	1.19527e-20
Neurl3	242.559	3.41645	0.315262	10.8368	2.30289e-27	4.1016e-25
Lilrb4a	450.286	3.40704	0.449808	7.57443	3.60699e-14	1.25547e-12
Csf2rb	616.036	3.39905	0.417733	8.13689	4.05565e-16	1.82037e-14
Ccl9	308.224	3.38845	0.313409	10.8116	3.03307e-27	5.18159e-25
Ly86	1786.97	3.38273	0.270371	12.5114	6.46359e-36	2.4594e-33
Slfn4	57.5746	3.3806	0.461098	7.33162	2.2738e-13	6.98496e-12
Zbp1	252.071	3.37983	0.456557	7.40286	1.33284e-13	4.25848e-12
Apoc1	317.004	3.3787	0.355198	9.51216	1.86741e-21	1.63687e-19
Col3a1	3910.34	3.37797	0.446621	7.56339	3.9269e-14	1.35555e-12
Cybb	967.929	3.3767	0.452735	7.45845	8.75452e-14	2.89089e-12
Mnda	86.0488	3.3766	0.445401	7.58104	3.42788e-14	1.19562e-12
Fam46c	495.867	3.36721	0.313117	10.7538	5.68419e-27	9.51647e-25
Cnr2	82.9863	3.36026	0.385283	8.72153	2.74456e-18	1.67699e-16
Ptafr	280.798	3.36017	0.333777	10.0671	7.72222e-24	9.04094e-22
AI607873	381.763	3.35627	0.460222	7.29274	3.03724e-13	9.1456e-12
Apobec1	410.627	3.33296	0.312341	10.6709	1.39244e-26	2.22021e-24
H2-K1	5534.12	3.31813	0.266698	12.4415	1.55543e-35	5.54064e-33
Fcer1g	1389.58	3.3166	0.268668	12.3446	5.2097e-35	1.78002e-32
Cd14	453.187	3.30832	0.301505	10.9727	5.17105e-28	1.06881e-25
Ifi205	28.0097	3.30129	0.45637	7.23379	4.69686e-13	1.37948e-11
Ccl6	735.982	3.29423	0.444809	7.40594	1.3022e-13	4.16854e-12
Cd3e	34.925	3.27509	0.441954	7.41048	1.25846e-13	4.0455e-12
Tlr1	159.801	3.27451	0.333084	9.83089	8.28845e-23	9.06963e-21
Csf2rb2	492.761	3.2528	0.434979	7.47804	7.54376e-14	2.51089e-12
C5ar1	220.207	3.25123	0.341985	9.50696	1.96318e-21	1.71185e-19
Mcoln3	25.0801	3.24215	0.463283	6.99822	2.59234e-12	6.85638e-11
Cd200r4	66.6751	3.23682	0.39406	8.21402	2.13895e-16	1.00309e-14
Fblim1	273.438	3.2357	0.313716	10.3141	6.08471e-25	7.83617e-23
Rab7b	322.674	3.23474	0.338206	9.5644	1.12857e-21	1.03816e-19
Ifi204	424.814	3.2346	0.470312	6.87757	6.08841e-12	1.49461e-10
Bcl3	150.514	3.21694	0.36118	8.90676	5.25464e-19	3.53306e-17
St14	186.104	3.21513	0.38909	8.2632	1.41814e-16	6.76426e-15
Tlr8	138.242	3.21186	0.387993	8.27814	1.25115e-16	6.0192e-15
Cd300lf	73.2995	3.20968	0.417762	7.68305	1.5535e-14	5.70365e-13
Plac8	53.181	3.20173	0.444452	7.20376	5.85725e-13	1.68202e-11
Ms4a6d	308.492	3.1942	0.334402	9.55199	1.27228e-21	1.15138e-19
Fcgr1	793.175	3.19064	0.301615	10.5785	3.74779e-26	5.4091e-24
Slc39a4	49.1256	3.18647	0.408354	7.80321	6.03535e-15	2.34441e-13
Ctsd	61464.1	3.18363	0.235119	13.5405	9.01931e-42	5.64294e-39
F10	35.8252	3.1802	0.466601	6.81566	9.38299e-12	2.24414e-10
Cd180	1039.32	3.17881	0.411026	7.73383	1.04355e-14	3.90853e-13
Hk3	365.788	3.17843	0.30401	10.455	1.38979e-25	1.9072e-23
Cd300a	266.638	3.17836	0.291539	10.902	1.12707e-27	2.12867e-25
Nlrc5	321.909	3.17736	0.339669	9.35428	8.4172e-21	6.94191e-19
Slco1a5	28.792	3.17185	0.426559	7.4359	1.03862e-13	3.383e-12
Lbp	514.691	3.16916	0.309862	10.2277	1.49065e-24	1.86242e-22
Cytip	81.6346	3.16391	0.40219	7.86672	3.64074e-15	1.45127e-13
Mmp8	34.1703	3.1583	0.470559	6.71181	1.92226e-11	4.36668e-10
Psmb8	652.088	3.15287	0.291889	10.8016	3.38155e-27	5.71858e-25
C3ar1	1356.86	3.15136	0.414246	7.60746	2.79531e-14	9.85244e-13
Itgb2	1679.32	3.14165	0.389446	8.06696	7.20685e-16	3.13395e-14
Arhgap9	170.184	3.12665	0.325247	9.61314	7.03719e-22	6.73238e-20
Il2rg	237.177	3.12548	0.365707	8.54639	1.26996e-17	6.88078e-16
Abcc3	690.225	3.1205	0.286274	10.9004	1.1476e-27	2.13479e-25
Themis2	259.299	3.11556	0.327735	9.50632	1.97519e-21	1.7134e-19
Epsti1	249.898	3.11542	0.354358	8.79173	1.47268e-18	9.41053e-17
Pik3ap1	879.928	3.1132	0.293839	10.5949	3.14626e-26	4.66148e-24
C1s1	205.767	3.1087	0.33892	9.17238	4.62695e-20	3.58632e-18
Plbd1	112.608	3.1085	0.38417	8.09146	5.89542e-16	2.59912e-14
Cxcr4	334.795	3.10534	0.298942	10.3878	2.81824e-25	3.83602e-23
Selp	48.9662	3.10379	0.43944	7.06306	1.62878e-12	4.41961e-11
Pou2af1	48.4679	3.09715	0.419071	7.39052	1.46259e-13	4.65525e-12
Rac2	496.251	3.09535	0.31929	9.6945	3.18186e-22	3.15212e-20
Col1a1	3616.81	3.09264	0.372181	8.30949	9.61163e-17	4.73288e-15
Irf7	838.443	3.0895	0.435864	7.08822	1.35852e-12	3.74083e-11
Slamf9	148.954	3.0874	0.301753	10.2316	1.43208e-24	1.8027e-22
Ugt1a7c	125.156	3.08503	0.331334	9.31094	1.26707e-20	1.02977e-18
Vim	6927.56	3.08412	0.229484	13.4394	3.55456e-41	1.98368e-38
Naip2	386.052	3.07979	0.294432	10.4601	1.3173e-25	1.82267e-23
Serping1	1326.89	3.07877	0.271282	11.349	7.50294e-30	1.82049e-27
Gbp10	45.1588	3.06811	0.45455	6.74978	1.48073e-11	3.40995e-10
Slamf8	77.7595	3.06319	0.363786	8.4203	3.75521e-17	1.93445e-15
Spi1	590.386	3.05377	0.247674	12.3298	6.25873e-35	2.09567e-32
AF251705	426.942	3.05177	0.279291	10.9269	8.5771e-28	1.65055e-25
Klk6	521.119	3.04728	0.228494	13.3364	1.42216e-40	7.68057e-38
Slfn9	126.713	3.0385	0.353782	8.58862	8.80238e-18	4.91232e-16
Bcl2a1d	22.961	3.03627	0.462057	6.57119	4.99136e-11	1.0741e-09
Cd72	374.984	3.03158	0.466532	6.49812	8.13314e-11	1.69994e-09
Msr1	309.378	3.02636	0.466157	6.49215	8.46181e-11	1.76203e-09
Ctsz	5207.67	3.02599	0.254122	11.9076	1.07986e-32	3.01316e-30
Ctsh	1754.44	3.02453	0.275857	10.9641	5.68634e-28	1.16098e-25
Runx3	39.9289	3.02322	0.445888	6.78023	1.19989e-11	2.81326e-10
Tap1	637.369	3.01845	0.284228	10.6198	2.41073e-26	3.7028e-24
H2-Ob	74.4305	3.01386	0.380663	7.9174	2.42528e-15	9.88907e-14
Oasl2	884.498	3.01193	0.410406	7.3389	2.15354e-13	6.63387e-12
Hvcn1	349.928	3.0117	0.266656	11.2943	1.40013e-29	3.2111e-27
Slfn8	339.513	3.0018	0.350983	8.55255	1.20398e-17	6.54446e-16
Laptm5	6086.68	2.99118	0.244506	12.2336	2.05624e-34	6.62031e-32
Gbp2	738.458	2.98853	0.301971	9.89676	4.29985e-23	4.79921e-21
F830016B08Rik	101.042	2.97992	0.397545	7.49579	6.59003e-14	2.20661e-12
Csf3r	927.758	2.9751	0.28689	10.3702	3.38885e-25	4.50286e-23
Pld4	1129.42	2.97339	0.228474	13.0141	1.01736e-38	5.00962e-36
Rab20	65.0006	2.9702	0.412268	7.20454	5.82389e-13	1.67532e-11
Psmb9	210.912	2.96453	0.342817	8.64755	5.26159e-18	3.06152e-16
Unc93b1	2190.53	2.96028	0.235708	12.5591	3.54457e-36	1.41293e-33
Ctss	12701.2	2.95958	0.375116	7.88978	3.02709e-15	1.22414e-13
Hpse	279.172	2.95915	0.29651	9.97997	1.86529e-23	2.13896e-21
P2ry10	31.0718	2.94796	0.466647	6.31733	2.66121e-10	5.0572e-09
Tnfrsf1b	1041.2	2.94688	0.277431	10.622	2.35402e-26	3.64917e-24
Myo1g	134.795	2.93796	0.352523	8.33408	7.81049e-17	3.88021e-15
Milr1	106.952	2.93432	0.362648	8.09138	5.89934e-16	2.59912e-14
Cd37	431.63	2.93147	0.251863	11.6392	2.60571e-31	6.92458e-29
Cxcl5	104.376	2.9302	0.374076	7.83317	4.7573e-15	1.87404e-13
Ptpn18	256.989	2.92501	0.258321	11.3231	1.00795e-29	2.39826e-27
Lrrc25	132.735	2.91177	0.365105	7.97517	1.52175e-15	6.35341e-14
Ptpn6	923.492	2.90883	0.391171	7.43623	1.03599e-13	3.38102e-12
Slfn2	397.816	2.90573	0.318598	9.12038	7.48647e-20	5.54595e-18
Inmt	171.423	2.90164	0.34638	8.37704	5.42739e-17	2.73691e-15
Gm12250	125.962	2.89868	0.394873	7.3408	2.12325e-13	6.57069e-12
H2-D1	2916.06	2.89308	0.36617	7.90093	2.76827e-15	1.12219e-13
Adgre1	1177.68	2.88941	0.255195	11.3224	1.01706e-29	2.39826e-27
Ifitm3	1322.63	2.87114	0.267159	10.7469	6.12786e-27	1.01577e-24
Gbp6	314.364	2.87113	0.323984	8.86196	7.86195e-19	5.12159e-17
Gimap3	42.8649	2.8705	0.436509	6.57603	4.83169e-11	1.04243e-09
Mmp27	21.3744	2.86937	0.472077	6.07818	1.21554e-09	2.07659e-08
Fcrls	4093.66	2.85711	0.253104	11.2883	1.49958e-29	3.34747e-27
Ms4a4b	42.7412	2.85481	0.415365	6.87301	6.28624e-12	1.53866e-10
B2m	11447.5	2.84822	0.262938	10.8323	2.42011e-27	4.265e-25
Rab32	259.72	2.84516	0.30155	9.43512	3.90551e-21	3.30233e-19
Zc3h12d	30.7803	2.84253	0.449942	6.31755	2.65748e-10	5.05586e-09
Ncf1	1183.47	2.84142	0.240693	11.8052	3.66959e-32	9.90908e-30
BC147527	23.5367	2.82619	0.459928	6.14484	8.00419e-10	1.40321e-08
Ncf4	160.008	2.82056	0.351698	8.01984	1.05882e-15	4.51064e-14
Atp8b4	48.1257	2.8178	0.443324	6.35608	2.06971e-10	4.02452e-09
Fcgr3	1457.97	2.81685	0.267191	10.5425	5.50439e-26	7.80971e-24
P2ry6	362.576	2.8127	0.271102	10.3751	3.21997e-25	4.34748e-23
Fermt3	674.75	2.8127	0.258794	10.8685	1.62899e-27	2.99699e-25
Hmox1	549.65	2.8102	0.263916	10.6481	1.77986e-26	2.81117e-24
Dock2	1255.64	2.81009	0.259798	10.8164	2.87764e-27	4.96675e-25
Spn	51.5407	2.80737	0.422172	6.64983	2.9343e-11	6.55281e-10
Wdfy4	854.574	2.80711	0.242001	11.5996	4.14161e-31	1.06675e-28
Mx1	112.94	2.80233	0.411337	6.81273	9.57612e-12	2.28707e-10
Tbxas1	395.794	2.80087	0.288243	9.71705	2.55053e-22	2.58794e-20
Adgrg5	34.8578	2.80051	0.462434	6.05602	1.3953e-09	2.36918e-08
Plin2	1152.46	2.79789	0.385601	7.25594	3.98888e-13	1.18829e-11
Icam1	489.111	2.79394	0.278418	10.0351	1.06901e-23	1.24287e-21
Tlr13	569.073	2.79255	0.306773	9.10297	8.7891e-20	6.45382e-18
Fcgr2b	919.006	2.79147	0.413325	6.75369	1.4413e-11	3.32373e-10
Hp	106.319	2.79073	0.44145	6.32174	2.58633e-10	4.94296e-09
Tnf	27.2266	2.79052	0.435371	6.40952	1.45979e-10	2.91993e-09
Ccr2	149.533	2.78932	0.358539	7.77968	7.271e-15	2.77925e-13
Flnc	867.96	2.78802	0.216412	12.8829	5.61635e-38	2.47445e-35
Pyhin1	196.528	2.78341	0.475689	5.85134	4.87631e-09	7.55919e-08
Pdcd1	38.8436	2.78327	0.433949	6.41381	1.41928e-10	2.84569e-09
Elf4	410.436	2.7803	0.304677	9.1254	7.14749e-20	5.31837e-18
Col1a2	4268.85	2.77896	0.253625	10.957	6.15253e-28	1.24103e-25
Runx1	489.949	2.77172	0.315572	8.78317	1.58927e-18	1.00728e-16
Tnfaip8l2	277.615	2.77138	0.274	10.1145	4.76419e-24	5.77986e-22
Clec4e	21.7471	2.76236	0.476837	5.79309	6.9104e-09	1.0489e-07
Sp110	166.688	2.75751	0.335769	8.21252	2.16587e-16	1.01006e-14
Aoah	100.151	2.75716	0.387516	7.11497	1.11938e-12	3.1079e-11
Cd3g	22.3083	2.75521	0.471544	5.84296	5.12816e-09	7.92026e-08
Lyz1	23.2971	2.74816	0.463051	5.93489	2.94039e-09	4.74259e-08
Vav1	788.507	2.74224	0.276355	9.92289	3.31036e-23	3.7196e-21
Cd69	13.6449	2.74172	0.475038	5.77159	7.85257e-09	1.17592e-07
Rtp4	311.658	2.74128	0.317665	8.62947	6.16377e-18	3.55841e-16
Plau	579.557	2.73999	0.296604	9.23789	2.51403e-20	1.97605e-18
D17H6S56E-5	350.889	2.73428	0.309344	8.83895	9.66245e-19	6.22188e-17
Il21r	246.922	2.72992	0.318713	8.56545	1.07652e-17	5.9092e-16
Abca1	14076.1	2.72756	0.249305	10.9407	7.36688e-28	1.43414e-25
H2-DMb1	174	2.72177	0.301271	9.03429	1.65066e-19	1.17597e-17
Cmklr1	576.664	2.71799	0.280467	9.69095	3.29455e-22	3.24455e-20
Grn	7804.22	2.71769	0.250594	10.845	2.10727e-27	3.79355e-25
Arpc1b	1390.64	2.71334	0.2616	10.3721	3.32223e-25	4.44966e-23
Loxl2	167.184	2.71279	0.39845	6.80838	9.87055e-12	2.34734e-10
Spp1	10326.2	2.71073	0.476219	5.6922	1.25416e-08	1.80232e-07
Tlr7	857.804	2.70113	0.281116	9.60861	7.35361e-22	6.99513e-20
Phf11a	23.3086	2.69984	0.473219	5.70527	1.16159e-08	1.6765e-07
Cyth4	1216.66	2.6994	0.242079	11.1509	7.08674e-29	1.52111e-26
Phf11d	111.384	2.69824	0.39059	6.90812	4.91131e-12	1.23091e-10
Hcls1	688.561	2.69382	0.278215	9.68252	3.57786e-22	3.48259e-20
Slc37a2	666.197	2.69296	0.301028	8.94588	3.69011e-19	2.5494e-17
Oas3	150.494	2.69153	0.476607	5.64727	1.63019e-08	2.28199e-07
H2-Oa	55.9492	2.69098	0.348129	7.72982	1.07701e-14	4.02486e-13
Was	202.874	2.69027	0.288361	9.32951	1.06364e-20	8.68656e-19
Gm4951	143.868	2.68542	0.37375	7.18508	6.71701e-13	1.90927e-11
Adamts12	231.721	2.68	0.36648	7.31281	2.6162e-13	7.99279e-12
Scara5	101.822	2.67799	0.413805	6.47163	9.69534e-11	1.99165e-09
Lox	379.147	2.66533	0.46449	5.73819	9.56963e-09	1.40786e-07
Sash3	263.105	2.65776	0.256588	10.3581	3.84523e-25	5.06904e-23
Ubd	18.4726	2.65571	0.477333	5.56365	2.64186e-08	3.59302e-07
Emp1	318.02	2.65411	0.316726	8.37982	5.30099e-17	2.68124e-15
Col18a1	1381.54	2.65047	0.392284	6.75651	1.41357e-11	3.26428e-10
Gimap4	64.4339	2.64781	0.419585	6.31055	2.78046e-10	5.26589e-09
Gusb	1928.18	2.64267	0.260006	10.1639	2.87411e-24	3.53811e-22
Hlx	152.445	2.64102	0.34908	7.56565	3.85933e-14	1.33498e-12
Cd44	1253.98	2.63992	0.272124	9.70114	2.98137e-22	2.98886e-20
Ltbp2	208.017	2.63971	0.349824	7.54581	4.49492e-14	1.54526e-12
Ccl7	34.9902	2.63888	0.44671	5.90737	3.47615e-09	5.54264e-08
Cd8a	31.6842	2.63529	0.420788	6.26275	3.78248e-10	7.03625e-09
Usp18	221.572	2.63415	0.351342	7.49739	6.5101e-14	2.18421e-12
Dhx58	196.037	2.62803	0.342465	7.67387	1.66887e-14	6.07395e-13
Tspo	396.694	2.62656	0.239745	10.9556	6.24387e-28	1.24446e-25
Ms4a6b	199.479	2.62623	0.307068	8.55258	1.20366e-17	6.54446e-16
Col4a6	414.17	2.62574	0.253629	10.3527	4.06992e-25	5.32333e-23
Gpr132	20.178	2.61946	0.468984	5.58539	2.33176e-08	3.19462e-07
Nid1	1708.07	2.61499	0.279799	9.34597	9.10509e-21	7.47242e-19
Rasal3	343.935	2.61044	0.258243	10.1084	5.0682e-24	6.06085e-22
Lgals9	823.639	2.6064	0.265748	9.80778	1.04238e-22	1.13322e-20
Ticam2	126	2.60332	0.352507	7.38515	1.52285e-13	4.83787e-12
Lcp1	2032.42	2.59981	0.37279	6.97395	3.08172e-12	8.02397e-11
Nkg7	26.9251	2.59236	0.468599	5.53215	3.16338e-08	4.24029e-07
Asb10	40.4137	2.59044	0.363159	7.13306	9.81608e-13	2.74359e-11
Ucp2	3006.52	2.58872	0.379258	6.82574	8.74735e-12	2.09811e-10
Hck	308.352	2.58716	0.28965	8.93203	4.18279e-19	2.85829e-17
Havcr2	406.6	2.58123	0.263938	9.7797	1.37624e-22	1.44006e-20
Fcrl1	52.4619	2.57963	0.390427	6.60721	3.9164e-11	8.61607e-10
Snx20	158.961	2.57098	0.299158	8.59406	8.39525e-18	4.71655e-16
Klhl6	273.691	2.56893	0.277928	9.24316	2.39326e-20	1.89e-18
Tgfb1	1123.37	2.56349	0.263328	9.73495	2.13913e-22	2.19713e-20
Hmha1	764.255	2.56267	0.261856	9.78655	1.28612e-22	1.3628e-20
Gdf15	32.6295	2.56008	0.42267	6.05692	1.38751e-09	2.35835e-08
Tgtp1	128.624	2.55951	0.334269	7.65704	1.90271e-14	6.82125e-13
Cd86	307.975	2.55376	0.315704	8.08911	6.01017e-16	2.63409e-14
Ctsc	1260.97	2.55034	0.407383	6.26031	3.84212e-10	7.13863e-09
Cd244	48.4667	2.54955	0.452742	5.63135	1.788e-08	2.48421e-07
Lpxn	178.303	2.54924	0.327451	7.78508	6.96686e-15	2.67521e-13
Trim14	249.572	2.54674	0.297707	8.55452	1.1836e-17	6.47578e-16
Fes	420.882	2.54353	0.279143	9.11194	8.09242e-20	5.96843e-18
Casp4	89.173	2.54322	0.418373	6.07884	1.21053e-09	2.07015e-08
Cd53	1537.33	2.54038	0.277679	9.14862	5.76659e-20	4.38838e-18
Ptprc	1145.72	2.53985	0.385565	6.58735	4.47751e-11	9.72275e-10
Gngt2	259.143	2.52405	0.325784	7.74762	9.36285e-15	3.53844e-13
Ctla2b	85.6786	2.5209	0.353872	7.12376	1.05019e-12	2.92066e-11
Olfml3	2662.56	2.52082	0.26686	9.44623	3.51239e-21	2.985e-19
Irf5	528.708	2.51929	0.263513	9.56039	1.17319e-21	1.06747e-19
Ifit1	612.305	2.51862	0.308617	8.16098	3.32306e-16	1.50771e-14
Btk	177.683	2.51454	0.348334	7.21876	5.2464e-13	1.51964e-11
Hk2	802.606	2.51407	0.262373	9.58207	9.51218e-22	8.94679e-20
Pla1a	172.34	2.51226	0.322908	7.7801	7.24667e-15	2.77629e-13
Plaur	128.064	2.51223	0.341083	7.36545	1.76555e-13	5.50444e-12
Cebpa	1494.12	2.50993	0.205563	12.21	2.74857e-34	8.53086e-32
Renbp	338.164	2.50844	0.237051	10.5819	3.61694e-26	5.26564e-24
Cdk1	54.7286	2.50657	0.414069	6.0535	1.41728e-09	2.40163e-08
Klrb1b	20.4075	2.50501	0.463548	5.40399	6.51729e-08	8.161e-07
Mmp2	430.001	2.49654	0.290704	8.58791	8.85641e-18	4.92605e-16
Stab1	3013.08	2.49273	0.230367	10.8207	2.74764e-27	4.79178e-25
C1ra	357.855	2.4911	0.290221	8.58344	9.20773e-18	5.08765e-16
Hexb	13786.6	2.48822	0.231985	10.7258	7.70308e-27	1.26436e-24
Tnfaip2	473.735	2.48563	0.265153	9.37431	6.96326e-21	5.79995e-19
Slamf6	38.4347	2.48535	0.423497	5.86865	4.39363e-09	6.8746e-08
Folr2	91.8871	2.48355	0.357251	6.95181	3.60616e-12	9.30268e-11
Cxcl13	142.553	2.48166	0.478015	5.19158	2.08515e-07	2.3748e-06
Lat2	321.942	2.478	0.316223	7.83626	4.64169e-15	1.83281e-13
Dok1	172.728	2.47565	0.269383	9.19007	3.92583e-20	3.05703e-18
Cd8b1	18.5948	2.47183	0.467469	5.28768	1.23875e-07	1.47505e-06
Tgfbi	1047.13	2.46558	0.450334	5.47501	4.37483e-08	5.69987e-07
Mmp12	127	2.46419	0.477608	5.15945	2.47678e-07	2.76811e-06
Aif1	636.486	2.46301	0.251999	9.77387	1.45769e-22	1.51582e-20
Lum	663.001	2.46239	0.406771	6.0535	1.41728e-09	2.40163e-08
Postn	353.533	2.46017	0.341439	7.20531	5.79126e-13	1.6688e-11
Iigp1	505.983	2.45871	0.416668	5.90087	3.61589e-09	5.73269e-08
Serpina3g	56.119	2.45863	0.435604	5.64417	1.65977e-08	2.31952e-07
Syk	682.415	2.45601	0.268574	9.14461	5.98468e-20	4.51331e-18
Trim30a	642.518	2.45566	0.420935	5.83381	5.41768e-09	8.33666e-08
Trim30d	260.018	2.45447	0.324405	7.56605	3.84742e-14	1.33361e-12
Ifitm1	187.201	2.453	0.332797	7.37087	1.69524e-13	5.33491e-12
Fgl2	590.43	2.45121	0.314493	7.79417	6.48331e-15	2.49813e-13
Cd9	3241.11	2.44989	0.216967	11.2915	1.44512e-29	3.26948e-27
Klrk1	22.522	2.44832	0.477112	5.13154	2.87385e-07	3.16332e-06
Scimp	14.3163	2.44454	0.473402	5.16378	2.42011e-07	2.71748e-06
Nckap1l	1965.33	2.44431	0.26709	9.15165	5.60684e-20	4.28629e-18
Ccrl2	94.5724	2.4442	0.337699	7.23782	4.55945e-13	1.34391e-11
Col4a5	746.935	2.44204	0.244763	9.97718	1.91841e-23	2.1849e-21
Serpinf2	27.5111	2.44173	0.414165	5.89555	3.7343e-09	5.89252e-08
Tlr9	364.723	2.43944	0.251796	9.68815	3.38591e-22	3.31502e-20
Plek	2571.79	2.4393	0.272288	8.95853	3.29032e-19	2.28575e-17
Bst1	34.7484	2.43672	0.4402	5.53547	3.10392e-08	4.16393e-07
Saa3	239.303	2.43536	0.476971	5.10588	3.2925e-07	3.57478e-06
Samsn1	261.872	2.43309	0.286266	8.4994	1.90581e-17	1.01615e-15
Sh3bp2	388.516	2.4315	0.261945	9.28247	1.65601e-20	1.32655e-18
Pydc4	29.4844	2.42889	0.477359	5.08817	3.61534e-07	3.88535e-06
Dnase2a	416.43	2.42884	0.243895	9.95854	2.3143e-23	2.61798e-21
Fyb	1084.39	2.42867	0.3947	6.15322	7.59253e-10	1.33383e-08
Naip5	202.88	2.42637	0.374323	6.48203	9.04979e-11	1.87282e-09
Rsad2	294.133	2.42616	0.363304	6.67804	2.42152e-11	5.44908e-10
S100a11	216.719	2.42151	0.296385	8.17014	3.08031e-16	1.40137e-14
Ptx3	32.4238	2.41859	0.433175	5.5834	2.35866e-08	3.22357e-07
Ddx60	292.678	2.41839	0.32053	7.54498	4.5237e-14	1.55196e-12
Glipr1	86.0309	2.41064	0.332913	7.24105	4.4523e-13	1.31627e-11
A430078G23Rik	11.8264	2.40934	0.475871	5.06302	4.12674e-07	4.36173e-06
Dock8	1138.3	2.4088	0.289546	8.31925	8.85233e-17	4.38478e-15
Gsdmd	214.962	2.40808	0.278645	8.64214	5.51715e-18	3.19613e-16
Anpep	854	2.40309	0.229574	10.4676	1.21678e-25	1.69761e-23
Ifi47	150.207	2.40298	0.354912	6.77062	1.28232e-11	2.98589e-10
5430427O19Rik	70.3353	2.40201	0.364327	6.593	4.31029e-11	9.40845e-10
Dennd1c	95.8895	2.39831	0.315185	7.6092	2.75801e-14	9.74146e-13
Cd2	20.7645	2.39819	0.450023	5.32904	9.87326e-08	1.19263e-06
Il2rb	48.4485	2.39555	0.4507	5.31518	1.06552e-07	1.28154e-06
Ifit3	1153.56	2.39392	0.258555	9.25884	2.0667e-20	1.63984e-18
Clec4a1	48.0211	2.39297	0.438318	5.45945	4.77613e-08	6.17944e-07
Clic1	767.248	2.39132	0.245025	9.75952	1.67949e-22	1.73568e-20
Nfam1	373.966	2.38888	0.283057	8.43958	3.18488e-17	1.6611e-15
H2-Q4	837.712	2.38861	0.401273	5.95258	2.63953e-09	4.31132e-08
Naip6	37.6555	2.38835	0.398527	5.99294	2.06082e-09	3.41606e-08
Mefv	28.0925	2.3876	0.477979	4.9952	5.87754e-07	6.01846e-06
Rbm47	350.34	2.38287	0.438517	5.43393	5.51253e-08	7.029e-07
Cebpd	504.454	2.3776	0.224826	10.5753	3.8795e-26	5.55134e-24
Steap3	652.73	2.37672	0.244945	9.70307	2.9256e-22	2.95063e-20
Frrs1	150.78	2.37228	0.328196	7.22825	4.89267e-13	1.42706e-11
Serpine1	178.847	2.35936	0.307472	7.67339	1.67508e-14	6.08335e-13
[truncated: 6,378 more rows]

## Sheet: 28Days
	baseMean	log2FoldChange	lfcSE	stat	p-value	padj
[truncated: 3,678 more rows]
