# Supplementary material for: Transcriptome Sequencing Unravels Potential Biomarkers at Different Stages of Cerebral Ischemic Stroke
Source: Front Genet. 2019 Sep 24;10:814. doi: 10.3389/fgene.2019.00814 (PMC6798056; doi:10.3389/fgene.2019.00814)
Supplement: Supplementary Table 2 — Excel spreadsheet listing DEmiRNAs at each time-point after stroke. [file Table_2.xlsx]

## Sheet: 01Day
	baseMean	log2FoldChange	lfcSE	stat	p-value	padj
mmu-miR-2137	568.107	9.93175	0.735776	13.4983	1.59948e-41	7.27761e-39
mmu-miR-1291	13.0454	7.66121	1.43228	5.34896	8.84595e-08	4.23675e-06
mmu-miR-5126	293.814	7.20582	0.448005	16.0843	3.29006e-58	2.99396e-55
mmu-miR-6236	17.3439	7.10993	1.34063	5.30342	1.13653e-07	5.1712e-06
mmu-miR-714	8.72027	7.09081	1.47504	4.80718	1.53072e-06	4.8033e-05
mmu-miR-6240	11830.1	6.63338	0.650389	10.1991	2.00119e-24	6.07026e-22
mmu-miR-6538	54.8361	6.28259	0.747528	8.40449	4.29739e-17	4.34514e-15
mmu-miR-3062-5p	3.72898	5.8622	1.77122	3.30969	0.000933977	0.0151771
mmu-miR-7017-5p	2.93581	5.52285	1.91764	2.88002	0.00397648	0.0463923
mmu-miR-7019-5p	2.93581	5.52285	1.91764	2.88002	0.00397648	0.0463923
mmu-miR-709	5.47969	5.41665	1.67855	3.22698	0.00125104	0.0187077
mmu-miR-5121	64.981	5.26257	0.629297	8.36261	6.13435e-17	5.58226e-15
mmu-miR-3473e	2.26353	5.13118	2.25872	2.27172	0.0231037	0.172331
mmu-miR-192-3p	7.93892	5.0307	1.43873	3.49664	0.00047116	0.00875012
mmu-miR-223-5p	3.95977	4.94381	1.73415	2.85086	0.0043601	0.0495962
mmu-miR-12187-3p	3.19533	4.61597	1.80964	2.55077	0.0107484	0.0998706
mmu-miR-1195	23.1022	4.5985	0.771252	5.96238	2.4859e-09	1.25676e-07
mmu-miR-712-5p	7.10251	4.32855	1.25736	3.44258	0.000576189	0.010281
mmu-miR-6238	8.17803	3.99976	1.17457	3.4053	0.000660925	0.0115662
mmu-miR-7068-5p	3.36435	3.78236	1.67455	2.25874	0.0238999	0.176787
mmu-miR-92a-1-5p	10.5521	3.68943	1.01161	3.6471	0.000265219	0.00536332
mmu-miR-451a	716.046	3.59971	0.702795	5.122	3.02317e-07	1.14629e-05
mmu-miR-3471	16.1432	3.46783	0.870298	3.98465	6.75805e-05	0.0015832
mmu-miR-144-5p	16.9975	3.13919	0.81241	3.86404	0.000111525	0.0024753
mmu-miR-690	13.7014	3.10266	0.839099	3.69761	0.000217637	0.00471547
mmu-miR-144-3p	8.03645	3.08364	1.21379	2.5405	0.0110693	0.0998706
mmu-miR-3470b	384.236	3.03663	0.310771	9.7713	1.49517e-22	3.40151e-20
mmu-miR-3470a	45.6926	2.72756	0.541711	5.03508	4.77644e-07	1.73863e-05
mmu-miR-199b-5p	4.93164	2.67402	1.27899	2.09073	0.036552	0.232604
mmu-miR-21a-3p	232.82	2.51732	0.273864	9.19187	3.86085e-20	7.02675e-18
mmu-miR-494-3p	53.0094	2.27899	0.500508	4.55336	5.27951e-06	0.000160145
mmu-miR-3085-3p	284.004	2.24341	0.356538	6.29219	3.13019e-10	1.68001e-08
mmu-miR-299a-5p	1120.21	2.22144	0.243271	9.13154	6.75306e-20	9.22864e-18
mmu-miR-299b-5p	1119.8	2.22081	0.243347	9.12613	7.09895e-20	9.22864e-18
mmu-miR-7667-3p	7.69951	2.07804	0.954452	2.17721	0.029465	0.202512
mmu-miR-107-3p	24412.3	2.03596	0.233257	8.72837	2.58361e-18	2.93885e-16
mmu-miR-6540-3p	135.943	1.99943	0.382415	5.22842	1.70963e-07	7.07167e-06
mmu-miR-6970-5p	9.56707	1.97992	0.965303	2.05109	0.0402582	0.244638
mmu-miR-26a-5p	418425	1.88838	0.298998	6.31569	2.6896e-10	1.63169e-08
mmu-miR-6715-5p	14.9856	1.8883	0.746974	2.52793	0.0114737	0.102363
mmu-miR-16-1-3p	9.4111	1.81681	0.875333	2.07557	0.0379342	0.23807
mmu-miR-5099	1011.26	1.72882	0.274775	6.29178	3.13849e-10	1.68001e-08
mmu-miR-1843a-3p	743.963	1.72095	0.2535	6.78877	1.13093e-11	7.91652e-10
mmu-miR-27a-5p	16.1602	1.56143	0.674387	2.31534	0.0205945	0.157487
mmu-miR-1968-5p	18.0253	1.37709	0.652021	2.11203	0.0346836	0.225665
mmu-miR-874-5p	207.052	1.30972	0.298606	4.38611	1.15395e-05	0.000328154
mmu-miR-21a-5p	8489.26	1.27731	0.260411	4.905	9.3428e-07	3.14887e-05
mmu-miR-142a-5p	345.098	1.27334	0.258745	4.9212	8.6015e-07	3.01052e-05
mmu-miR-215-5p	27.6534	1.27295	0.534312	2.3824	0.0172003	0.141011
mmu-miR-187-5p	76.1998	1.27193	0.389325	3.26702	0.00108686	0.0167634
mmu-miR-1943-5p	52.8719	1.15988	0.47549	2.43933	0.0147143	0.126321
mmu-miR-223-3p	91.4155	1.14234	0.449223	2.54292	0.0109931	0.0998706
mmu-miR-3535	211.338	1.12023	0.352907	3.1743	0.001502	0.0220455
mmu-miR-3083b-3p	28.1736	1.11129	0.556191	1.99803	0.0457132	0.261629
mmu-miR-218-1-3p	178.96	1.07142	0.3567	3.00369	0.00266728	0.0356945
mmu-miR-374b-5p	76.0585	1.05288	0.372874	2.82369	0.0047475	0.05083
mmu-miR-374c-5p	76.0585	1.05288	0.372874	2.82369	0.0047475	0.05083
mmu-miR-7235-3p	41.205	1.00202	0.461697	2.1703	0.029984	0.203623
mmu-miR-10a-5p	2573.86	0.968013	0.293838	3.29438	0.000986402	0.015692
mmu-miR-1264-3p	46.2468	0.94682	0.461772	2.05041	0.0403249	0.244638
mmu-miR-664-5p	596.258	0.923616	0.230736	4.00291	6.25675e-05	0.00153882
mmu-miR-434-3p	277789	0.922206	0.30033	3.07064	0.00213601	0.029451
mmu-miR-496a-3p	2019.43	0.907386	0.248452	3.65216	0.000260042	0.00536332
mmu-miR-221-5p	1346.91	0.877157	0.241598	3.63065	0.000282711	0.00559276
mmu-miR-19b-3p	153.304	0.818979	0.349607	2.34257	0.0191515	0.151546
mmu-miR-3057-5p	201.822	0.815617	0.386407	2.11077	0.0347922	0.225665
mmu-miR-128-3p	142169	0.813699	0.235708	3.45215	0.000556146	0.0101219
mmu-miR-3068-3p	232.546	0.776016	0.293403	2.64488	0.00817189	0.08396
mmu-miR-145a-3p	230.34	0.752238	0.277953	2.70635	0.00680281	0.0719832
mmu-miR-412-3p	88.1912	0.751264	0.370654	2.02686	0.0426765	0.248946
mmu-miR-1983	257.081	0.747024	0.366049	2.04078	0.0412732	0.247096
mmu-miR-6896-5p	148.932	0.693038	0.347732	1.99302	0.0462588	0.261748
mmu-miR-98-5p	4934.51	0.689834	0.242576	2.84379	0.00445808	0.0500845
mmu-miR-345-3p	322.897	0.688744	0.2885	2.38733	0.0169714	0.1404
mmu-miR-338-5p	1054.43	0.641909	0.21149	3.03517	0.00240401	0.0326514
mmu-miR-28a-3p	362.169	0.635687	0.268138	2.37075	0.0177523	0.144237
mmu-miR-30c-2-3p	615.45	0.630722	0.239599	2.63241	0.00847822	0.0845031
mmu-miR-186-5p	12187	0.61277	0.206122	2.97284	0.00295055	0.0378447
mmu-miR-103-3p	54726.7	0.595544	0.235926	2.52428	0.0115935	0.102428
mmu-miR-146a-5p	1994.99	0.591776	0.209577	2.82366	0.00474786	0.05083
mmu-miR-9-5p	201436	0.552067	0.22589	2.44396	0.0145268	0.125899
mmu-miR-146b-5p	13538	0.540268	0.209257	2.58184	0.00982747	0.0951383
mmu-miR-204-5p	48065	0.487967	0.210237	2.32103	0.0202853	0.156437
mmu-miR-99a-5p	35335.6	0.476054	0.211045	2.2557	0.0240896	0.176787
mmu-miR-27b-3p	72351.2	0.446709	0.207586	2.15192	0.0314034	0.211682
mmu-miR-100-5p	277235	0.433544	0.210107	2.06345	0.0390704	0.241143
mmu-miR-30d-5p	111072	-0.419863	0.203631	-2.06188	0.0392188	0.241143
mmu-let-7b-5p	44093.8	-0.448219	0.210366	-2.13067	0.0331167	0.219972
mmu-miR-375-3p	697.867	-0.451251	0.226467	-1.99256	0.0463092	0.261748
mmu-miR-337-5p	1442.51	-0.465507	0.228902	-2.03366	0.0419864	0.248101
mmu-miR-431-5p	2137.34	-0.465983	0.228695	-2.03758	0.0415923	0.247379
mmu-miR-664-3p	3361.64	-0.507312	0.226635	-2.23845	0.0251917	0.180978
mmu-miR-129-1-3p	3713.66	-0.509476	0.247004	-2.06262	0.0391488	0.241143
mmu-miR-708-5p	455.437	-0.540552	0.245384	-2.20288	0.0276033	0.193223
mmu-miR-34a-5p	354.419	-0.540725	0.259194	-2.08618	0.0369622	0.23358
mmu-miR-6540-5p	247.545	-0.567887	0.28271	-2.00873	0.044566	0.256678
mmu-miR-378a-5p	264.181	-0.573606	0.251315	-2.28241	0.0224649	0.168951
mmu-miR-330-3p	2277.58	-0.576475	0.225076	-2.56125	0.0104296	0.0998706
mmu-miR-23a-3p	2999.15	-0.579543	0.197892	-2.92858	0.0034051	0.0413152
mmu-miR-30b-5p	4547.57	-0.596053	0.226652	-2.62981	0.00854317	0.0845031
mmu-miR-31-5p	1163.38	-0.598357	0.23498	-2.54641	0.0108836	0.0998706
mmu-miR-351-5p	1801.39	-0.605324	0.287749	-2.10365	0.0354086	0.226914
mmu-miR-24-3p	14896.7	-0.631406	0.259674	-2.43153	0.0150352	0.126685
mmu-miR-370-3p	2439.75	-0.63717	0.257035	-2.47892	0.013178	0.115308
mmu-miR-652-3p	5518.95	-0.639263	0.251676	-2.54002	0.0110845	0.0998706
mmu-let-7d-5p	12999.5	-0.640093	0.193126	-3.31438	0.000918479	0.0151771
mmu-miR-7a-2-3p	287.486	-0.646196	0.281279	-2.29735	0.021599	0.163792
mmu-miR-425-3p	292.674	-0.657687	0.27023	-2.43381	0.014941	0.126685
mmu-miR-1981-5p	536.006	-0.664978	0.274292	-2.42434	0.0153361	0.128036
mmu-miR-674-5p	497.067	-0.676306	0.236275	-2.86237	0.00420487	0.0484358
mmu-miR-185-5p	444.681	-0.684189	0.258844	-2.64325	0.00821147	0.08396
mmu-miR-7019-3p	203.572	-0.699432	0.341846	-2.04604	0.0407523	0.245593
mmu-miR-331-3p	9620.03	-0.731264	0.217513	-3.36194	0.000773969	0.0132889
mmu-miR-669c-5p	133.55	-0.731772	0.31506	-2.32265	0.0201982	0.156437
mmu-miR-92b-3p	28128	-0.734215	0.314582	-2.33394	0.0195988	0.153749
mmu-let-7g-3p	445.655	-0.750048	0.3397	-2.20797	0.0272464	0.192203
mmu-miR-125b-5p	88058.5	-0.756347	0.255171	-2.96408	0.0030359	0.0378447
mmu-miR-128-1-5p	15382.6	-0.767451	0.265766	-2.88769	0.00388079	0.0463923
mmu-miR-145a-5p	2593.76	-0.769466	0.249893	-3.07918	0.00207569	0.0290597
mmu-miR-3093-5p	182.674	-0.770869	0.354352	-2.17543	0.0295979	0.202512
mmu-miR-485-3p	4549.66	-0.781147	0.25271	-3.09108	0.00199431	0.0283566
mmu-miR-935	795.086	-0.782833	0.261718	-2.99113	0.00277945	0.0366565
mmu-miR-673-3p	3022.36	-0.783745	0.27739	-2.82542	0.00472182	0.05083
mmu-miR-3068-5p	125.615	-0.797729	0.405132	-1.96906	0.0489463	0.274945
mmu-miR-7047-3p	457.091	-0.798486	0.302779	-2.63719	0.00835954	0.0845031
mmu-miR-130b-5p	152.769	-0.883236	0.411457	-2.1466	0.0318248	0.212945
mmu-miR-8103	58.1843	-0.890795	0.422427	-2.10876	0.0349656	0.225665
mmu-miR-532-3p	512.451	-0.89214	0.266913	-3.34244	0.000830453	0.0139947
mmu-miR-877-3p	329.31	-0.914985	0.295062	-3.101	0.00192871	0.0278592
mmu-miR-467a-3p	49.3994	-0.945977	0.422794	-2.23744	0.0252573	0.180978
mmu-miR-467d-3p	49.3994	-0.945977	0.422794	-2.23744	0.0252573	0.180978
mmu-miR-671-5p	38.5451	-0.998752	0.495229	-2.01675	0.0437216	0.253418
mmu-miR-328-3p	35555.3	-1.02985	0.286236	-3.59791	0.000320789	0.00608163
mmu-miR-501-5p	36.476	-1.09455	0.50096	-2.1849	0.0288962	0.200729
mmu-miR-324-5p	6037.31	-1.11072	0.270993	-4.09871	4.1546e-05	0.00105019
mmu-let-7b-3p	5485.88	-1.16285	0.278276	-4.17877	2.93094e-05	0.000762044
mmu-miR-669a-3p	79.2542	-1.18897	0.400862	-2.96603	0.00301675	0.0378447
mmu-miR-669o-3p	79.2542	-1.18897	0.400862	-2.96603	0.00301675	0.0378447
mmu-miR-433-3p	17899.2	-1.19142	0.278599	-4.27645	1.89895e-05	0.00052365
mmu-miR-3059-5p	4334.6	-1.19666	0.363674	-3.29048	0.00100015	0.015692
mmu-miR-29b-2-5p	95.5146	-1.21628	0.333058	-3.65185	0.000260356	0.00536332
mmu-miR-139-3p	626.475	-1.28706	0.265959	-4.83933	1.3028e-06	4.2341e-05
mmu-let-7e-3p	394.703	-1.29938	0.294042	-4.41901	9.91538e-06	0.000291064
mmu-miR-1982-3p	91.5591	-1.31534	0.407694	-3.2263	0.00125403	0.0187077
mmu-miR-1306-5p	89.2816	-1.32618	0.449041	-2.95337	0.0031432	0.0386529
mmu-miR-181a-2-3p	2054.28	-1.35421	0.321998	-4.20566	2.60322e-05	0.000696743
mmu-let-7a-2-3p	19.5975	-1.36256	0.642654	-2.1202	0.0339891	0.224131
mmu-miR-296-5p	217.492	-1.54518	0.298868	-5.17011	2.33954e-07	9.25645e-06
mmu-miR-484	3347.18	-1.61449	0.255356	-6.32251	2.57354e-10	1.63169e-08
mmu-miR-150-3p	48.074	-1.65326	0.456264	-3.62347	0.000290674	0.00562794
mmu-miR-1249-3p	21024.9	-1.65659	0.239973	-6.90321	5.08391e-12	3.8553e-10
mmu-miR-34b-3p	135.043	-1.70167	0.321662	-5.29026	1.22145e-07	5.29296e-06
mmu-miR-326-3p	4486.78	-1.80504	0.247866	-7.28234	3.28089e-13	2.71419e-11
mmu-miR-6962-3p	13.227	-2.27579	0.859556	-2.64763	0.00810577	0.08396
mmu-miR-12191-3p	29.1767	-2.34074	0.593071	-3.9468	7.92013e-05	0.00180183
mmu-miR-6982-3p	23.5153	-2.84489	0.714134	-3.9837	6.78515e-05	0.0015832
mmu-miR-1970c-3p	2.32702	-4.17221	2.05792	-2.02739	0.0426225	0.248946
mmu-miR-669b-5p	2.78961	-4.43398	2.0075	-2.20871	0.0271948	0.192203
mmu-miR-6920-3p	2.84512	-4.46017	1.89585	-2.35259	0.018643	0.148817
mmu-miR-20b-5p	2.92995	-4.50348	1.90899	-2.35909	0.01832	0.147533
mmu-miR-5122	3.35648	-4.70076	1.84275	-2.55095	0.0107428	0.0998706
mmu-miR-1943-3p	3.54214	-4.77661	1.82882	-2.61186	0.00900515	0.0881149

## Sheet: 03Days
	baseMean	log2FoldChange	lfcSE	stat	p-value	padj
mmu-miR-6481	13.3973	7.72574	3.91167	1.97505	0.0482622	0.39354
mmu-miR-5121	13.367	6.69134	1.57808	4.24017	2.23349e-05	0.00160588
mmu-miR-6539	14.9999	6.29439	1.34626	4.67547	2.93284e-06	0.000265118
mmu-miR-1195	9.51492	6.21144	1.49762	4.14755	3.36051e-05	0.00219655
mmu-miR-709	3.40359	5.73454	2.01996	2.83894	0.00452639	NA
mmu-miR-497a-3p	3.28145	5.68529	2.34469	2.42476	0.0153186	NA
mmu-miR-2137	108.608	5.35935	0.704837	7.60368	2.87829e-14	2.06949e-11
mmu-miR-6537-3p	2.21795	5.10981	2.38162	2.14552	0.0319114	NA
mmu-miR-12206-5p	2.19564	5.10332	2.59531	1.96636	0.0492566	NA
mmu-miR-141-3p	1007.24	4.82048	1.9556	2.46497	0.0137026	0.187499
mmu-miR-224-5p	3.65306	4.70018	2.13288	2.20368	0.0275468	NA
mmu-miR-141-5p	8.81869	4.24839	1.67274	2.53977	0.0110924	0.168575
mmu-miR-144-3p	79.1691	4.07952	0.813206	5.01659	5.25961e-07	0.00011182
mmu-miR-876-5p	22.6569	3.76355	1.26341	2.97889	0.00289294	0.0832008
mmu-miR-5126	107.44	3.73793	0.792893	4.7143	2.42544e-06	0.000265118
mmu-miR-21a-3p	893.411	3.71484	0.709511	5.23578	1.64292e-07	5.90631e-05
mmu-miR-32-5p	87.445	3.50628	0.990569	3.53967	0.000400631	0.0180034
mmu-miR-223-5p	7.79096	3.47482	1.33677	2.59941	0.00933847	0.163521
mmu-miR-144-5p	60.5417	3.44681	0.753121	4.57671	4.72347e-06	0.000377353
mmu-miR-503-5p	4.93756	3.37704	1.47782	2.28515	0.022304	NA
mmu-miR-18a-5p	29.9298	3.27993	1.20826	2.71459	0.00663584	0.132532
mmu-miR-192-3p	5.32231	3.27741	1.47104	2.22796	0.0258835	NA
mmu-miR-429-3p	490.866	3.22704	0.928382	3.47598	0.000508995	0.0203315
mmu-miR-200a-3p	1071.15	3.12157	0.887396	3.51767	0.000435349	0.0184127
mmu-miR-21a-5p	35025.2	3.09895	0.655464	4.72788	2.26881e-06	0.000265118
mmu-miR-6236	15.0713	3.09082	1.07644	2.87133	0.00408753	0.0979644
mmu-miR-6240	4156.23	3.0311	0.648464	4.67428	2.94986e-06	0.000265118
mmu-miR-451a	2130.49	2.99516	0.600926	4.98423	6.22086e-07	0.00011182
mmu-miR-92a-1-5p	16.6453	2.98908	0.987267	3.02763	0.00246478	0.0812375
mmu-miR-208b-3p	8.00078	2.90207	1.16917	2.48217	0.0130584	0.184098
mmu-miR-19b-3p	649.285	2.81142	0.77681	3.61919	0.000295527	0.0141656
mmu-miR-16-1-3p	45.6788	2.65367	0.851525	3.11637	0.00183092	0.0658217
mmu-miR-182-5p	96753	2.56579	0.848193	3.02501	0.00248627	0.0812375
mmu-miR-200c-3p	201.129	2.47082	0.924859	2.67156	0.00754989	0.146713
mmu-miR-362-3p	47.0358	2.37068	0.869052	2.72789	0.00637402	0.130941
mmu-miR-190a-5p	131.875	2.33859	0.80133	2.91838	0.00351853	0.0904446
mmu-miR-183-3p	17.6889	2.33816	1.12386	2.08047	0.0374821	0.349342
mmu-miR-200a-5p	59.0977	2.3325	0.916245	2.54572	0.0109052	0.168575
mmu-miR-183-5p	16396.5	2.2085	0.897081	2.46188	0.0138212	0.187499
mmu-miR-15b-3p	41.8793	2.15061	0.757471	2.8392	0.00452271	0.104898
mmu-miR-542-3p	48.29	2.14108	0.878852	2.43623	0.0148414	0.19761
mmu-miR-27a-5p	46.585	2.13873	0.725435	2.94821	0.00319625	0.0883886
mmu-miR-3470a	57.6768	2.13312	0.567834	3.75658	0.000172252	0.00952686
mmu-miR-300-5p	61.3201	2.06923	0.738349	2.80251	0.00507067	0.113932
mmu-miR-3471	12.4011	2.06763	1.00662	2.05403	0.0399726	0.359254
mmu-miR-107-5p	28.1317	2.06257	0.850381	2.42547	0.0152886	0.199864
mmu-miR-544-5p	27.516	2.03993	0.982647	2.07596	0.0378981	0.349342
mmu-miR-9-3p	2411.93	2.02588	0.676824	2.99322	0.00276052	0.0827005
mmu-miR-301a-3p	2678.04	2.02308	0.768102	2.63387	0.00844166	0.159725
mmu-let-7f-2-3p	161.173	1.98641	0.759746	2.61457	0.00893389	0.162572
mmu-miR-690	16.4667	1.91077	0.832482	2.29527	0.0217178	0.247859
mmu-miR-200b-3p	1584.11	1.903	0.766218	2.48363	0.0130052	0.184098
mmu-miR-29b-3p	3160.52	1.8675	0.715414	2.61037	0.00904433	0.162572
mmu-miR-142a-5p	878.312	1.86517	0.648782	2.87488	0.00404177	0.0979644
mmu-miR-223-3p	205.138	1.75627	0.601862	2.91806	0.00352218	0.0904446
mmu-miR-30e-5p	31313.3	1.7351	0.692398	2.50593	0.0122131	0.179208
mmu-miR-20a-5p	137.201	1.71994	0.674299	2.5507	0.0107505	0.168575
mmu-miR-3470b	334.481	1.71628	0.468163	3.66599	0.000246384	0.0126536
mmu-miR-107-3p	30003.7	1.71056	0.426759	4.00826	6.11689e-05	0.00366504
mmu-let-7a-1-3p	425.066	1.66958	0.649994	2.5686	0.010211	0.166857
mmu-let-7c-2-3p	425.066	1.66958	0.649994	2.5686	0.010211	0.166857
mmu-miR-551b-3p	262.639	1.64349	0.719839	2.28314	0.0224223	0.251901
mmu-miR-155-5p	73.7146	1.6315	0.643662	2.53471	0.011254	0.168575
mmu-miR-3968	136.628	1.62537	0.485782	3.34588	0.000820207	0.0310384
mmu-miR-34b-5p	92.0215	1.58771	0.699532	2.26967	0.0232276	0.25304
mmu-miR-7a-5p	550.23	1.5865	0.726996	2.18227	0.0290897	0.290493
mmu-miR-101a-3p	47210.7	1.55823	0.653195	2.38555	0.0170534	0.211654
mmu-miR-101c	47192.5	1.55784	0.653151	2.38512	0.0170736	0.211654
mmu-miR-101b-3p	10691.8	1.54357	0.661271	2.33425	0.0195825	0.230817
mmu-miR-136-3p	17945.5	1.50144	0.683117	2.19792	0.0279549	0.288197
mmu-miR-380-3p	1249.4	1.49233	0.681148	2.1909	0.028459	0.288197
mmu-miR-488-3p	6082.42	1.48203	0.655852	2.25971	0.0238395	0.25583
mmu-miR-376c-3p	283.852	1.47411	0.629956	2.34002	0.0192825	0.230817
mmu-miR-29c-3p	3761.29	1.43625	0.665595	2.15784	0.0309406	0.304744
mmu-miR-29a-5p	362.021	1.39021	0.681407	2.04021	0.0413293	0.366861
mmu-miR-384-3p	2393.98	1.36526	0.678595	2.01189	0.0442312	0.377439
mmu-miR-380-5p	105.67	1.36077	0.657409	2.0699	0.0384619	0.350052
mmu-miR-219a-5p	258.245	1.33778	0.678698	1.97109	0.0487136	0.39354
mmu-miR-7b-3p	310.495	1.32814	0.628252	2.11403	0.0345131	0.332122
mmu-miR-137-3p	1993.45	1.31889	0.600678	2.19567	0.0281153	0.288197
mmu-miR-340-5p	15931.1	1.30494	0.554837	2.35193	0.0186762	0.227597
mmu-miR-126a-5p	30933.2	1.29683	0.619488	2.09339	0.0363147	0.343556
mmu-miR-140-5p	255.075	1.29586	0.613427	2.11249	0.0346442	0.332122
mmu-miR-145a-3p	401.64	1.21517	0.534169	2.27489	0.0229128	0.25304
mmu-miR-540-5p	173.171	1.20119	0.608486	1.97406	0.0483748	0.39354
mmu-miR-29c-5p	562.176	1.19637	0.530995	2.25307	0.0242547	0.256458
mmu-miR-301b-3p	257.17	1.15156	0.573426	2.00821	0.0446207	0.377439
mmu-miR-10a-5p	4829.07	1.04111	0.523281	1.98957	0.046638	0.389915
mmu-miR-532-5p	5721.64	1.0334	0.512361	2.01694	0.0437017	0.377439
mmu-miR-9-5p	294684	0.992968	0.494029	2.00994	0.0444375	0.377439
mmu-miR-673-5p	2184.53	-1.09415	0.453513	-2.4126	0.015839	0.203361
mmu-miR-1306-5p	114.532	-1.42575	0.513235	-2.77797	0.00547003	0.115675
mmu-miR-871-3p	36.5596	-2.08631	0.692755	-3.01161	0.00259869	0.0812375
mmu-miR-12191-3p	51.9891	-2.18298	0.782519	-2.78969	0.0052759	0.114951
mmu-miR-6962-3p	16.302	-2.56917	0.99133	-2.59164	0.00955197	0.163521
mmu-miR-466h-3p	10.5128	-2.58109	1.11205	-2.32101	0.0202862	0.235255
mmu-miR-5617-3p	5.8578	-2.95845	1.46065	-2.02544	0.0428224	NA
mmu-miR-1193-5p	3.96818	-3.84721	1.87437	-2.05253	0.0401179	NA
mmu-miR-504-3p	4.98236	-4.20164	1.77244	-2.37054	0.0177622	NA
mmu-miR-5620-5p	3.27626	-4.62072	1.97278	-2.34223	0.0191689	NA

## Sheet: 07Days
	baseMean	log2FoldChange	lfcSE	stat	p-value	padj
mmu-miR-365-2-5p	11.1822	5.80053	1.72232	3.36786	0.000757532	0.0230346
mmu-miR-326-5p	4.56299	5.5058	2.52095	2.18402	0.0289609	0.205982
mmu-miR-219c-3p	3.36991	5.07182	2.16992	2.33733	0.019422	NA
mmu-miR-5100	47.9384	4.5887	0.739678	6.20365	5.5169e-10	4.97513e-08
mmu-miR-96-5p	199.211	4.51807	1.43515	3.14814	0.00164312	0.0435161
mmu-miR-7669-3p	4.466	4.46653	1.99275	2.24139	0.0250006	0.193636
mmu-miR-142a-3p	133.367	4.16794	0.673458	6.18887	6.05984e-10	4.97513e-08
mmu-miR-16-2-3p	3.52654	4.11253	2.03504	2.02086	0.0432942	NA
mmu-miR-10a-5p	23353.3	4.10014	0.441481	9.28723	1.58356e-20	1.3001e-17
mmu-miR-214-5p	15.8543	3.81423	1.38747	2.74905	0.00597676	0.0876235
mmu-miR-200c-3p	142.005	3.81305	1.33585	2.8544	0.00431184	0.076529
mmu-miR-183-5p	13067.1	3.79908	1.21248	3.13332	0.00172839	0.0443441
mmu-miR-21a-3p	593.581	3.68059	0.424488	8.67067	4.29603e-18	1.76352e-15
mmu-miR-223-5p	27.4798	3.6564	0.880814	4.15116	3.30793e-05	0.00150878
mmu-miR-2137	40.8444	3.61894	0.714598	5.0643	4.0991e-07	2.58874e-05
mmu-miR-182-5p	74959.1	3.58235	1.18618	3.02008	0.0025271	0.0506036
mmu-miR-155-5p	200.378	3.5138	0.465992	7.54047	4.68295e-14	1.28157e-11
mmu-miR-32-3p	9.27204	3.39724	1.47927	2.29656	0.021644	0.180222
mmu-miR-214-3p	282.402	3.39639	0.507279	6.69531	2.15214e-11	2.52415e-09
mmu-miR-199a-3p	2556.55	3.25686	0.447927	7.27098	3.56898e-13	5.86026e-11
mmu-miR-199b-3p	2556.55	3.25686	0.447927	7.27098	3.56898e-13	5.86026e-11
mmu-miR-21a-5p	43872.2	3.23136	0.458873	7.04197	1.89545e-12	2.59361e-10
mmu-miR-199a-5p	161.633	3.01613	0.527549	5.71725	1.08259e-08	8.08006e-07
mmu-miR-5126	94.6195	3.00078	0.652352	4.59995	4.22596e-06	0.000231301
mmu-miR-7083-5p	6.96489	2.93314	1.46417	2.00328	0.0451475	0.264984
mmu-miR-200a-3p	407.36	2.79483	0.671097	4.16456	3.11948e-05	0.00150652
mmu-miR-223-3p	353.992	2.79247	0.532414	5.24492	1.5635e-07	1.0697e-05
mmu-miR-200a-5p	53.6104	2.6976	0.810675	3.3276	0.00087599	0.0256853
mmu-miR-92a-1-5p	10.062	2.57301	1.17023	2.19872	0.0278977	0.205982
mmu-miR-199b-5p	23.8454	2.56054	0.902025	2.83866	0.00453035	0.0774116
mmu-miR-702-5p	18.8323	2.40702	1.06751	2.2548	0.024146	0.190614
mmu-miR-15b-3p	58.5709	2.28819	0.590291	3.87637	0.000106025	0.00435232
mmu-miR-410-5p	15.4749	2.20376	0.979102	2.2508	0.0243982	0.19077
mmu-miR-142a-5p	950.99	2.16126	0.453217	4.76872	1.85398e-06	0.000108723
mmu-miR-146a-5p	5569.45	2.15237	0.32387	6.64577	3.01629e-11	3.09547e-09
mmu-miR-1199-5p	23.6242	2.00338	0.786346	2.54771	0.0108432	0.125384
mmu-miR-450b-5p	25.1692	1.68518	0.783741	2.15017	0.0315418	0.219456
mmu-miR-34b-5p	77.441	1.62701	0.538308	3.02245	0.00250737	0.0506036
mmu-miR-1943-5p	85.6614	1.58254	0.573537	2.75926	0.00579321	0.0876235
mmu-miR-296-3p	136.269	1.56726	0.516939	3.03181	0.00243089	0.0506036
mmu-miR-152-3p	573.337	1.45283	0.416736	3.48622	0.000489893	0.0154693
mmu-miR-345-3p	657.362	1.35897	0.447321	3.03803	0.00238131	0.0506036
mmu-miR-669a-5p	58.4504	1.35822	0.570773	2.37962	0.0173306	0.167393
mmu-miR-669p-5p	58.4504	1.35822	0.570773	2.37962	0.0173306	0.167393
mmu-miR-8112	316.89	1.35372	0.484421	2.79451	0.00519789	0.0836758
mmu-miR-429-3p	116.894	1.31596	0.667937	1.97019	0.0488165	0.280268
mmu-miR-219a-5p	312.616	1.2777	0.583573	2.18944	0.0285651	0.205982
mmu-miR-455-5p	47.9964	1.24462	0.61625	2.01967	0.0434174	0.2621
mmu-miR-28a-3p	838.181	1.2045	0.432333	2.78605	0.00533545	0.0842386
mmu-miR-34c-5p	497.621	1.19513	0.421951	2.83239	0.00462018	0.0774116
mmu-miR-374b-5p	113.952	1.171	0.555616	2.10758	0.0350675	0.226913
mmu-miR-374c-5p	113.952	1.171	0.555616	2.10758	0.0350675	0.226913
mmu-miR-17-5p	344.424	1.10773	0.542892	2.04043	0.0413073	0.254987
mmu-miR-25-3p	16628.8	1.10174	0.423343	2.60247	0.00925554	0.114855
mmu-miR-34c-3p	131.348	1.09855	0.438354	2.50607	0.0122081	0.132105
mmu-miR-301b-3p	288.349	1.06783	0.477808	2.23484	0.0254275	0.195103
mmu-miR-107-3p	25333.3	1.05427	0.34072	3.09424	0.00197318	0.0449995
mmu-miR-152-5p	217.03	1.01747	0.508476	2.00102	0.0453902	0.264984
mmu-miR-98-5p	8094.61	0.965275	0.364993	2.64464	0.00817783	0.106571
mmu-miR-350-3p	549.893	0.936665	0.43909	2.13319	0.0329088	0.22329
mmu-miR-130a-3p	4338.18	0.914072	0.351818	2.59814	0.00937307	0.114855
mmu-miR-130b-3p	601.095	0.901855	0.362534	2.48764	0.0128593	0.135352
mmu-miR-7220-5p	226.179	0.894014	0.431431	2.07221	0.0382463	0.240201
mmu-miR-664-5p	754.866	0.89111	0.342148	2.60446	0.00920197	0.114855
mmu-miR-15b-5p	892.906	0.889901	0.418227	2.1278	0.033354	0.224456
mmu-miR-99a-5p	62426.8	0.881695	0.416448	2.11718	0.0342448	0.226733
mmu-miR-34b-3p	320.432	0.874861	0.395405	2.21257	0.0269274	0.204698
mmu-let-7f-5p	127128	0.8745	0.325737	2.68468	0.00725991	0.0982849
mmu-miR-19b-3p	347.149	0.872014	0.42099	2.07134	0.0383269	0.240201
mmu-miR-322-5p	256.976	0.846017	0.393447	2.15027	0.031534	0.219456
mmu-miR-28c	534.659	0.840166	0.384326	2.18608	0.0288101	0.205982
mmu-miR-28a-5p	539.143	0.837193	0.383378	2.18373	0.0289822	0.205982
mmu-let-7j	8418.22	0.742127	0.327521	2.26589	0.0234578	0.186979
mmu-miR-181b-5p	118446	0.659052	0.329539	1.99992	0.0455088	0.264984
mmu-miR-330-5p	3099.67	-0.725272	0.36224	-2.00219	0.0452648	0.264984
mmu-miR-133a-3p	605.366	-0.745792	0.353927	-2.10719	0.0351011	0.226913
mmu-miR-7a-2-3p	512.713	-0.762928	0.377036	-2.02349	0.043023	0.261644
mmu-miR-154-5p	1406.9	-0.776239	0.354497	-2.18969	0.0285467	0.205982
mmu-miR-666-5p	2119.53	-0.802773	0.408649	-1.96446	0.0494773	0.282089
mmu-miR-129-2-3p	35632.8	-0.80824	0.321008	-2.51782	0.0118085	0.132105
mmu-miR-29a-3p	37472.7	-0.816301	0.354843	-2.30046	0.0214224	0.180222
mmu-miR-331-3p	12748.5	-0.818906	0.340395	-2.40576	0.0161391	0.163582
mmu-miR-150-5p	7786.18	-0.851299	0.423381	-2.01072	0.0443554	0.264984
mmu-miR-409-3p	12953.3	-0.857074	0.408236	-2.09946	0.0357766	0.227694
mmu-miR-410-3p	246451	-0.857816	0.346518	-2.47553	0.0133038	0.138259
mmu-miR-181c-5p	36668.5	-0.864741	0.403215	-2.14461	0.0319839	0.2206
mmu-miR-665-3p	423.994	-0.895382	0.39308	-2.27786	0.0227347	0.186652
mmu-miR-935	1168.39	-0.900268	0.377438	-2.38521	0.0170695	0.167393
mmu-miR-130b-5p	217.642	-0.909657	0.46027	-1.97635	0.0481146	0.278184
mmu-miR-1843b-3p	2084.98	-0.932765	0.427465	-2.18208	0.0291034	0.205982
mmu-miR-29b-2-5p	225.005	-0.935462	0.400245	-2.33722	0.0194275	0.177264
mmu-miR-128-1-5p	24176.7	-0.947714	0.369413	-2.56546	0.010304	0.122602
mmu-miR-409-5p	17887.4	-0.949062	0.413531	-2.29502	0.021732	0.180222
mmu-miR-139-3p	974.257	-0.951901	0.398838	-2.38669	0.017001	0.167393
mmu-miR-346-5p	1837.65	-0.952076	0.376858	-2.52635	0.0115255	0.131423
mmu-miR-329-3p	890.533	-0.954479	0.413707	-2.30714	0.0210471	0.180222
mmu-miR-139-5p	34344.5	-0.963006	0.343306	-2.80509	0.00503023	0.0825964
mmu-miR-221-5p	1712.54	-0.964492	0.383684	-2.51377	0.0119449	0.132105
mmu-miR-431-5p	3273.11	-0.974553	0.41124	-2.36979	0.0177983	0.169911
mmu-miR-485-3p	5682.76	-0.985219	0.35802	-2.75186	0.00592586	0.0876235
mmu-miR-7019-3p	324.04	-0.994611	0.426478	-2.33215	0.0196927	0.177667
mmu-miR-496a-3p	1902.37	-0.997485	0.333829	-2.98801	0.002808	0.0536132
mmu-miR-667-3p	4288.28	-1.0626	0.426553	-2.49112	0.0127341	0.135352
mmu-miR-668-3p	3911.92	-1.07408	0.461753	-2.3261	0.0200131	0.178595
mmu-miR-344d-3p	6398.57	-1.08784	0.535018	-2.03328	0.0420247	0.25748
mmu-miR-129-1-3p	4226.65	-1.09074	0.330699	-3.2983	0.000972732	0.0275384
mmu-miR-127-3p	1.13354e+06	-1.09631	0.408654	-2.68272	0.00730253	0.0982849
mmu-miR-125b-5p	176152	-1.11156	0.471234	-2.35884	0.0183323	0.171032
mmu-miR-137-5p	82.1789	-1.11399	0.504463	-2.20828	0.0272251	0.205062
mmu-miR-669a-3p	156.648	-1.16633	0.514118	-2.2686	0.0232928	0.186979
mmu-miR-669o-3p	156.648	-1.16633	0.514118	-2.2686	0.0232928	0.186979
mmu-miR-671-3p	2006.15	-1.19969	0.583868	-2.05472	0.0399056	0.248201
mmu-miR-758-3p	656.86	-1.21356	0.484366	-2.50547	0.012229	0.132105
mmu-miR-652-3p	7526.05	-1.24054	0.349211	-3.5524	0.000381735	0.0125362
mmu-miR-323-5p	284.339	-1.24896	0.5287	-2.36232	0.0181611	0.171032
mmu-miR-3102-3p	2677.31	-1.24979	0.403601	-3.0966	0.00195753	0.0449995
mmu-miR-764-5p	188.899	-1.3086	0.478358	-2.73562	0.00622636	0.0881352
mmu-miR-125a-5p	132851	-1.37625	0.588862	-2.33714	0.0194321	0.177264
mmu-miR-673-5p	2843	-1.41289	0.550064	-2.56859	0.0102114	0.122602
mmu-miR-543-5p	261.448	-1.43192	0.579523	-2.47085	0.0134791	0.13833
mmu-miR-365-3p	902.99	-1.47482	0.479355	-3.07667	0.00209327	0.046448
mmu-miR-383-5p	4795.27	-1.50832	0.484867	-3.11079	0.00186587	0.0449995
mmu-miR-3572-3p	48.521	-1.55291	0.674457	-2.30246	0.0213093	0.180222
mmu-miR-744-5p	14923.4	-1.56235	0.613229	-2.54774	0.0108424	0.125384
mmu-miR-485-5p	1361.46	-1.58997	0.551621	-2.88237	0.00394701	0.072011
mmu-miR-299b-5p	330.565	-1.60954	0.448576	-3.58812	0.000333077	0.011394
mmu-miR-299a-5p	331.577	-1.6121	0.447123	-3.60549	0.000311566	0.0111215
mmu-miR-377-5p	1079.09	-1.63428	0.423794	-3.85631	0.000115109	0.00450022
mmu-miR-193b-3p	7726.33	-1.63434	0.379498	-4.30658	1.658e-05	0.000850762
mmu-miR-3078-5p	130.918	-1.6498	0.509089	-3.24069	0.00119239	0.0326317
mmu-miR-582-3p	3429.67	-1.77704	0.475573	-3.73662	0.000186508	0.00696012
mmu-miR-467d-5p	39.2718	-1.89526	0.695074	-2.7267	0.00639711	0.0890175
mmu-miR-6944-3p	194.835	-2.15139	0.718221	-2.99544	0.0027405	0.0535702
mmu-miR-146b-3p	15.5244	-2.29813	0.98997	-2.32142	0.0202642	0.178892
mmu-miR-3552	17.3024	-2.65075	0.96892	-2.73578	0.00622324	0.0881352
mmu-miR-6936-3p	7.98057	-3.06092	1.44436	-2.11923	0.034071	0.226733
mmu-miR-181d-3p	23.8446	-3.34981	1.12589	-2.97525	0.00292749	0.0546242
mmu-miR-6952-5p	5.70398	-3.59897	1.68068	-2.14138	0.0322437	0.2206
mmu-miR-7008-3p	5.74682	-3.59998	1.55966	-2.30818	0.0209889	0.180222
mmu-miR-365-1-5p	8.73787	-3.74699	1.35053	-2.77446	0.00552927	0.0856515
mmu-miR-7224-3p	40.3954	-3.82054	0.938124	-4.07253	4.65042e-05	0.00200947
mmu-miR-7044-3p	15.3269	-3.98878	1.28405	-3.1064	0.00189377	0.0449995
mmu-miR-1188-3p	3.58734	-4.40849	2.05006	-2.15042	0.031522	NA
mmu-miR-344g-3p	6.94617	-4.54357	1.714	-2.65086	0.00802878	0.106317
mmu-miR-5620-5p	4.19962	-4.63185	2.20165	-2.1038	0.0353955	0.227029
mmu-miR-3070-5p	3.40157	-5.34925	2.42536	-2.20555	0.0274155	NA
mmu-miR-3094-5p	3.41634	-5.37865	2.15371	-2.49738	0.0125113	NA
mmu-miR-7022-3p	3.90182	-5.54701	2.124	-2.61159	0.00901218	0.114855
mmu-miR-1970c-3p	4.32506	-5.70384	2.00181	-2.84933	0.00438107	0.076529

## Sheet: 14Days
	baseMean	log2FoldChange	lfcSE	stat	p-value	padj
mmu-miR-21b	5.44744	5.8399	1.71432	3.40654	0.000657912	0.0205127
mmu-miR-21c	5.44744	5.8399	1.71432	3.40654	0.000657912	0.0205127
mmu-miR-466i-5p	4.58626	5.57927	1.84598	3.02238	0.00250795	0.0591739
mmu-miR-7676-3p	4.17227	5.44522	1.94445	2.80039	0.00510407	0.0931381
mmu-miR-7661-3p	3.75309	5.28871	2.18877	2.41629	0.0156796	0.184656
mmu-miR-7053-3p	2.95768	4.94624	2.29574	2.15453	0.0311987	0.294251
mmu-miR-3079-5p	2.91535	4.93065	2.12624	2.31895	0.0203978	0.228298
mmu-miR-7061-5p	2.68689	4.80558	2.40368	1.99926	0.0455798	0.37188
mmu-miR-7677-3p	2.6249	4.77339	2.38282	2.00326	0.0451499	0.371848
mmu-miR-8094	2.56896	4.75963	2.41924	1.96741	0.0491364	0.386642
mmu-miR-6955-5p	2.42831	4.65946	2.25065	2.07027	0.0384267	NA
mmu-miR-7219-3p	3.78813	4.27506	1.8396	2.3239	0.0201307	0.228235
mmu-miR-10a-3p	3.67793	4.23805	2.04729	2.07008	0.0384449	0.342473
mmu-miR-1199-5p	12.4117	3.79671	1.04273	3.64111	0.000271466	0.0112852
mmu-miR-155-5p	276.039	3.78466	0.384643	9.8394	7.61632e-23	1.66226e-20
mmu-miR-214-3p	192.688	3.77037	0.49202	7.66305	1.81571e-14	1.58512e-12
mmu-miR-142a-3p	120.063	3.64644	0.42964	8.4872	2.11674e-17	3.69583e-15
mmu-miR-10a-5p	25805	3.58146	0.278949	12.8391	9.90237e-38	8.64477e-35
mmu-miR-21a-3p	545.095	3.44776	0.346929	9.93795	2.84633e-23	8.28281e-21
mmu-miR-7035-3p	17.4406	3.32935	0.956246	3.48169	0.000498267	0.0167303
mmu-miR-142a-5p	1784.34	2.95523	0.378781	7.80195	6.09568e-15	7.60218e-13
mmu-miR-7075-3p	10.8428	2.78018	1.05127	2.64459	0.00817889	0.125266
mmu-miR-18a-5p	12.1468	2.76505	0.952098	2.90417	0.00368232	0.0747597
mmu-miR-21a-5p	32107.1	2.6816	0.3206	8.36433	6.046e-17	8.79693e-15
mmu-miR-146a-5p	9758.45	2.58093	0.257149	10.0367	1.05139e-23	4.58931e-21
mmu-miR-1933-3p	8.64584	2.57731	1.20307	2.14229	0.0321705	0.298775
mmu-miR-199a-5p	141.233	2.49092	0.516152	4.82593	1.39349e-06	9.35779e-05
mmu-miR-2137	9.29581	2.44871	1.10918	2.20767	0.0272675	0.280053
mmu-miR-216a-3p	9.96571	2.44418	1.24247	1.9672	0.0491607	0.386642
mmu-miR-223-3p	416.444	2.20468	0.442742	4.9796	6.37175e-07	4.63545e-05
mmu-miR-16-1-3p	22.9726	2.16216	0.768896	2.81203	0.00492306	0.0931381
mmu-miR-483-3p	41.272	2.0467	0.528408	3.87333	0.000107357	0.00585766
mmu-miR-199a-3p	1607.14	1.93407	0.252109	7.67154	1.69949e-14	1.58512e-12
mmu-miR-199b-3p	1607.14	1.93407	0.252109	7.67154	1.69949e-14	1.58512e-12
mmu-miR-511-3p	13.1853	1.86201	0.858067	2.17	0.0300066	0.294251
mmu-miR-27a-5p	26.3555	1.71346	0.647304	2.64708	0.00811908	0.125266
mmu-miR-483-5p	19.9283	1.5431	0.755616	2.04217	0.0411345	0.352063
mmu-miR-34c-5p	560.491	1.49848	0.347275	4.31497	1.59626e-05	0.000995385
mmu-miR-15b-3p	45.552	1.33665	0.47103	2.83771	0.00454384	0.0881505
mmu-miR-7688-5p	29.0841	1.28078	0.58948	2.17273	0.0298009	0.294251
mmu-miR-152-3p	510.899	1.1641	0.27986	4.15959	3.18815e-05	0.00185551
mmu-miR-15b-5p	880.741	1.13093	0.31866	3.54902	0.000386664	0.0146731
mmu-miR-17-5p	224.422	1.10301	0.345676	3.19088	0.00141839	0.0375227
mmu-miR-339-5p	879.171	1.07503	0.305249	3.5218	0.000428625	0.0149676
mmu-miR-8114	329.482	1.07371	0.30349	3.53786	0.000403384	0.0146731
mmu-miR-296-3p	102.389	1.03288	0.379233	2.72361	0.00645722	0.102494
mmu-miR-20a-5p	96.1821	0.9882	0.453078	2.18108	0.0291775	0.294251
mmu-miR-574-5p	183.644	0.956808	0.366275	2.61226	0.0089945	0.135383
mmu-miR-152-5p	206.055	0.923853	0.378573	2.44036	0.0146728	0.184656
mmu-miR-145a-3p	435.352	0.918648	0.290996	3.1569	0.00159454	0.0409422
mmu-miR-378d	339.563	0.8877	0.298514	2.97373	0.00294205	0.0642103
mmu-miR-106b-5p	244.115	0.884192	0.36553	2.41893	0.0155662	0.184656
mmu-miR-339-3p	441.893	0.858401	0.308812	2.77969	0.00544106	0.0931381
mmu-miR-92a-3p	22114.1	0.817123	0.265281	3.08022	0.00206847	0.0515936
mmu-miR-146b-5p	24066.5	0.814334	0.213901	3.80705	0.000140633	0.00684403
mmu-miR-181a-2-3p	5096.63	0.793644	0.216399	3.66751	0.000244926	0.010691
mmu-miR-322-5p	200.969	0.743248	0.335327	2.21649	0.0266583	0.277056
mmu-miR-28a-3p	719.586	0.734879	0.24637	2.98283	0.002856	0.0639305
mmu-miR-425-3p	697.735	0.716668	0.257387	2.7844	0.00536276	0.0931381
mmu-miR-8112	244.961	0.706984	0.272069	2.59855	0.00936187	0.138524
mmu-miR-5099	959.298	0.688723	0.300239	2.29392	0.0217952	0.237841
mmu-miR-203-3p	1430.07	0.681082	0.271735	2.50642	0.0121961	0.163803
mmu-miR-34b-3p	364.894	0.671481	0.341185	1.96809	0.0490581	0.386642
mmu-miR-219a-2-3p	7732.64	0.666543	0.225811	2.95178	0.00315946	0.0664573
mmu-miR-423-3p	665.434	0.661311	0.26195	2.52457	0.0115841	0.163112
mmu-miR-93-5p	2864.56	0.659726	0.260859	2.52905	0.0114371	0.163112
mmu-miR-574-3p	1132.32	0.655713	0.229738	2.85418	0.00431484	0.0856103
mmu-miR-143-3p	475943	0.60569	0.20545	2.94811	0.00319726	0.0664573
mmu-miR-15a-5p	1060.42	0.595093	0.293398	2.02828	0.0425318	0.357022
mmu-miR-125b-1-3p	831.597	0.593688	0.264234	2.24683	0.024651	0.259281
mmu-miR-664-5p	600.407	0.57394	0.286255	2.005	0.0449633	0.371848
mmu-miR-195a-5p	2394.96	0.559297	0.247514	2.25965	0.0238428	0.253839
mmu-miR-378c	6531.55	0.553714	0.216	2.56349	0.0103624	0.150773
mmu-miR-27b-3p	114999	0.51003	0.221981	2.29763	0.0215828	0.237841
mmu-miR-298-5p	1267.95	0.502234	0.220098	2.28186	0.0224975	0.242473
mmu-miR-301a-3p	1022.78	0.464752	0.225219	2.06356	0.0390596	0.344434
mmu-miR-124-3p	81878.7	-0.41752	0.212176	-1.9678	0.0490913	0.386642
mmu-miR-664-3p	4639	-0.440561	0.20414	-2.15814	0.0309173	0.294251
mmu-miR-3086-5p	638.626	-0.526381	0.257353	-2.04537	0.0408188	0.352063
mmu-miR-138-1-3p	641.911	-0.536442	0.263597	-2.03508	0.0418427	0.354647
mmu-miR-1843b-3p	1752.42	-0.564413	0.226472	-2.49219	0.0126957	0.167929
mmu-miR-496a-3p	1960.92	-0.567077	0.262309	-2.16187	0.0306282	0.294251
mmu-miR-668-3p	2803.46	-0.593852	0.216174	-2.74711	0.00601236	0.0983257
mmu-miR-139-5p	32516.3	-0.595585	0.213333	-2.79181	0.00524141	0.0931381
mmu-miR-29c-5p	417.621	-0.603095	0.249254	-2.4196	0.0155377	0.184656
mmu-miR-187-3p	1154.32	-0.605404	0.220344	-2.74754	0.00600446	0.0983257
mmu-miR-598-3p	9035.53	-0.609168	0.243002	-2.50685	0.0121812	0.163803
mmu-miR-324-5p	12109.2	-0.639472	0.295937	-2.16084	0.0307076	0.294251
mmu-miR-665-3p	450.771	-0.696548	0.288009	-2.41849	0.0155849	0.184656
mmu-miR-128-2-5p	1378.11	-0.701384	0.289338	-2.42409	0.0153466	0.184656
mmu-miR-129-1-3p	4692.84	-0.71656	0.297077	-2.41203	0.0158639	0.184656
mmu-miR-337-5p	2296.23	-0.718409	0.215341	-3.33614	0.000849503	0.0247205
mmu-miR-139-3p	926.583	-0.734062	0.291901	-2.51477	0.0119112	0.163803
mmu-miR-433-3p	28648.4	-0.761379	0.272657	-2.79245	0.00523109	0.0931381
mmu-miR-485-3p	5981.03	-0.762174	0.203901	-3.73796	0.000185519	0.00852412
mmu-miR-337-3p	524.834	-0.766212	0.309357	-2.47679	0.0132572	0.172739
mmu-miR-764-5p	163.84	-0.767232	0.36466	-2.10396	0.0353815	0.325137
mmu-miR-128-1-5p	22605.8	-0.80297	0.210963	-3.80621	0.000141114	0.00684403
mmu-let-7i-3p	1131.85	-0.8098	0.244797	-3.30804	0.000939509	0.0264578
mmu-miR-3078-5p	98.4025	-0.84195	0.359556	-2.34164	0.0191993	0.220539
mmu-miR-299a-5p	476.162	-0.843052	0.280604	-3.00442	0.00266092	0.0611311
mmu-miR-7047-3p	518.283	-0.843464	0.250655	-3.36504	0.000765334	0.0230392
mmu-miR-299b-5p	475.422	-0.849328	0.280006	-3.03325	0.00241933	0.0586687
mmu-miR-377-5p	1252.55	-1.01736	0.310488	-3.27664	0.0010505	0.028659
mmu-miR-449a-5p	39.5333	-1.10374	0.531065	-2.07836	0.0376766	0.339089
mmu-miR-505-5p	37.3477	-1.1204	0.545391	-2.05431	0.0399452	0.348722
mmu-miR-193b-3p	9741.51	-1.58835	0.209359	-7.58674	3.28064e-14	2.60364e-12
mmu-miR-344c-3p	17.2028	-1.93804	0.784454	-2.47056	0.0134902	0.17319
mmu-miR-1927	5.90981	-2.77729	1.32927	-2.08934	0.0366776	0.333537
mmu-miR-6769b-3p	8.95048	-3.15252	1.14916	-2.74333	0.006082	0.0983257
mmu-miR-504-3p	4.948	-3.94548	1.83285	-2.15265	0.0313463	0.294251
mmu-miR-144-5p	13.3042	-4.01375	1.10952	-3.61756	0.000297389	0.0118009

## Sheet: 28Days
	baseMean	log2FoldChange	lfcSE	stat	p-value	padj
mmu-miR-7668-3p	5.43066	5.9727	1.71299	3.48671	0.000489006	0.0191731
mmu-miR-5107-5p	4.03851	5.52683	1.9232	2.87377	0.00405609	0.0954195
mmu-miR-511-5p	3.21722	5.24105	2.23744	2.34243	0.0191586	0.261279
mmu-miR-3079-5p	2.722	4.9936	2.31424	2.15777	0.0309457	0.334712
mmu-miR-5114	10.484	4.98754	1.36175	3.66258	0.000249685	0.0138208
mmu-miR-3473e	2.47348	4.81999	2.39056	2.01626	0.0437731	0.433584
mmu-miR-10a-3p	4.46546	4.65669	1.81328	2.56811	0.0102255	0.183098
mmu-miR-1956	2.06045	4.59384	2.29521	2.00149	0.0453397	NA
mmu-miR-6236	2.8127	3.97451	1.97709	2.01029	0.0444009	0.435221
mmu-miR-10a-5p	27464.4	3.80217	0.505477	7.52194	5.39675e-14	1.69278e-11
mmu-miR-1199-5p	26.4132	3.7439	0.770396	4.85972	1.17554e-06	0.000100562
mmu-miR-155-5p	237.582	3.67994	0.405597	9.07288	1.15907e-19	5.45341e-17
mmu-miR-214-3p	159.826	3.40467	0.49223	6.91683	4.61852e-12	1.08651e-09
mmu-miR-6997-5p	5.37118	3.37877	1.39114	2.42877	0.01515	0.226289
mmu-miR-142a-5p	2398.76	3.05153	0.472219	6.46212	1.03247e-10	1.9431e-08
mmu-miR-5122	16.5005	2.79549	0.908166	3.07818	0.00208271	0.0612448
mmu-miR-142a-3p	78.884	2.55518	0.496369	5.14774	2.63645e-07	3.54414e-05
mmu-miR-200c-3p	30.6924	2.21234	0.642319	3.4443	0.000572536	0.0215502
mmu-miR-483-3p	42.2433	2.20708	0.610053	3.61785	0.00029706	0.0147123
mmu-miR-199a-5p	98.0729	2.17328	0.530871	4.0938	4.24359e-05	0.00300727
mmu-miR-483-5p	46.9033	2.04063	0.563165	3.62349	0.000290649	0.0147123
mmu-miR-146a-5p	9047.94	2.02371	0.316728	6.38943	1.66501e-10	2.6113e-08
mmu-miR-1247-5p	149.205	2.00051	0.56384	3.54801	0.000388154	0.0175285
mmu-miR-3074-5p	16.9684	1.87633	0.7899	2.37541	0.0175296	0.255081
mmu-miR-21a-3p	296.798	1.86142	0.387384	4.8051	1.54671e-06	0.000121288
mmu-miR-92b-3p	132105	1.85948	0.524394	3.54597	0.000391177	0.0175285
mmu-miR-211-5p	631.021	1.81474	0.358758	5.05838	4.22826e-07	4.42088e-05
mmu-miR-223-3p	292.033	1.81049	0.445336	4.06546	4.79374e-05	0.00300727
mmu-miR-542-5p	27.8425	1.7952	0.827757	2.16875	0.0301019	0.334712
mmu-miR-7224-3p	45.5236	1.75937	0.762886	2.3062	0.0210994	0.268424
mmu-miR-363-3p	15.7237	1.67735	0.798879	2.09963	0.0357618	0.37391
mmu-miR-141-3p	22.1403	1.66368	0.666121	2.49757	0.0125049	0.202882
mmu-miR-96-5p	43.2767	1.59073	0.653203	2.43528	0.0148803	0.225844
mmu-miR-429-3p	57.5005	1.44742	0.547481	2.64378	0.00819851	0.157445
mmu-miR-21a-5p	19560.9	1.44007	0.388023	3.7113	0.0002062	0.0121271
mmu-miR-15b-5p	1152.7	1.40922	0.419998	3.3553	0.000792786	0.0270223
mmu-miR-181a-2-3p	9258.71	1.33554	0.380068	3.51396	0.000441476	0.0188831
mmu-miR-205-5p	45.6147	1.31563	0.579688	2.26956	0.0232346	0.273297
mmu-miR-8112	335.113	1.31076	0.403186	3.251	0.00115	0.0360717
mmu-miR-455-3p	679.418	1.30708	0.457325	2.8581	0.00426183	0.0978142
mmu-miR-574-5p	204.24	1.23193	0.353207	3.48784	0.000486945	0.0191731
mmu-miR-339-3p	569.384	1.18611	0.406561	2.91741	0.00352949	0.0923542
mmu-miR-423-3p	1281.35	1.12269	0.483161	2.32364	0.0201449	0.264384
mmu-miR-145a-3p	475.753	1.10263	0.405387	2.71994	0.00652933	0.139639
mmu-miR-199a-3p	962.789	1.08485	0.405105	2.67794	0.00740756	0.148309
mmu-miR-199b-3p	962.789	1.08485	0.405105	2.67794	0.00740756	0.148309
mmu-miR-8114	399.565	1.06991	0.354276	3.01998	0.00252793	0.0699642
mmu-miR-125b-1-3p	1339.56	1.00382	0.436305	2.30073	0.0214067	0.268583
mmu-miR-3968	131.168	0.997318	0.388793	2.56517	0.0103126	0.183098
mmu-miR-744-5p	19857.3	0.948005	0.481665	1.96818	0.0490468	0.46519
mmu-miR-339-5p	932.348	0.922978	0.328036	2.81365	0.00489832	0.109746
mmu-miR-200b-3p	455.946	0.917968	0.425412	2.15783	0.0309411	0.334712
mmu-miR-5099	1184.87	0.888717	0.334971	2.65312	0.00797527	0.156348
mmu-miR-3057-5p	373.667	0.871258	0.419507	2.07686	0.0378142	0.382614
mmu-miR-30c-1-3p	300.16	0.737444	0.341681	2.15828	0.0309058	0.334712
mmu-miR-145a-5p	6089.43	0.721704	0.304877	2.36719	0.0179236	0.255547
mmu-miR-496a-3p	2159.18	-0.609941	0.281826	-2.16424	0.0304456	0.334712
mmu-miR-124-3p	64935	-0.626141	0.304027	-2.0595	0.0394468	0.394887
mmu-miR-488-3p	2775.52	-0.643957	0.321832	-2.00091	0.0454018	0.440444
mmu-miR-1839-3p	1754.08	-0.661099	0.315777	-2.09356	0.0362988	0.375353
mmu-miR-31-5p	1964.7	-0.712712	0.300277	-2.37351	0.0176198	0.255081
mmu-miR-154-5p	1482.13	-0.730666	0.319001	-2.29048	0.0219935	0.270166
mmu-miR-139-3p	977.792	-0.749038	0.322234	-2.32452	0.0200978	0.264384
mmu-miR-218-5p	20817.5	-0.761055	0.336848	-2.25934	0.0238624	0.277216
mmu-miR-129-1-3p	4798.06	-0.761243	0.334541	-2.27549	0.0228768	0.273297
mmu-miR-493-5p	364.04	-0.766472	0.313133	-2.44775	0.014375	0.221752
mmu-miR-1839-5p	4940.49	-0.767957	0.327762	-2.34303	0.0191276	0.261279
mmu-miR-212-3p	6087.34	-0.772328	0.308364	-2.5046	0.0122591	0.202383
mmu-miR-103-3p	74277.3	-0.78137	0.355586	-2.19742	0.0279905	0.321209
mmu-miR-376c-3p	168.207	-0.816339	0.351557	-2.32207	0.0202292	0.264384
mmu-miR-128-1-5p	25320.4	-0.837442	0.331871	-2.5234	0.0116227	0.198854
mmu-miR-379-5p	1543.24	-0.864275	0.407313	-2.1219	0.0338464	0.361926
mmu-miR-665-3p	393.882	-0.886789	0.390337	-2.27185	0.0230954	0.273297
mmu-miR-24-3p	29176.6	-0.894037	0.390661	-2.28852	0.0221071	0.270166
mmu-miR-187-3p	1222.55	-0.894852	0.34192	-2.61714	0.00886699	0.163605
mmu-miR-370-5p	1242.37	-0.914102	0.314283	-2.90853	0.00363135	0.0923542
mmu-miR-148b-3p	15382.2	-0.919732	0.436818	-2.10553	0.0352454	0.372651
mmu-miR-344-3p	1499.21	-0.924381	0.36898	-2.50523	0.0122371	0.202383
mmu-miR-344b-3p	609.974	-0.931041	0.403742	-2.30603	0.0211088	0.268424
mmu-miR-124-5p	674.965	-0.938184	0.344424	-2.72392	0.00645117	0.139639
mmu-miR-3535	253.663	-1.00404	0.483149	-2.07811	0.0376995	0.382614
mmu-miR-362-5p	63.2882	-1.03055	0.524501	-1.96481	0.0494357	0.46519
mmu-miR-592-5p	1050.24	-1.07059	0.454845	-2.35375	0.0185852	0.261025
mmu-miR-219a-5p	186.942	-1.10255	0.559203	-1.97165	0.0486493	0.46519
mmu-miR-33-3p	113.182	-1.13133	0.444328	-2.54616	0.0108915	0.189794
mmu-miR-337-5p	2106.18	-1.16382	0.348275	-3.34166	0.00083278	0.0270223
mmu-miR-299a-3p	268.163	-1.17948	0.409085	-2.88322	0.00393638	0.0949777
mmu-miR-299b-3p	268.04	-1.18169	0.409293	-2.88714	0.00388755	0.0949777
mmu-miR-299b-5p	452.661	-1.21259	0.362796	-3.34234	0.000830743	0.0270223
mmu-miR-299a-5p	453.631	-1.21701	0.362017	-3.36176	0.000774463	0.0270223
mmu-miR-324-5p	10635.9	-1.32152	0.504667	-2.6186	0.00882918	0.163605
mmu-miR-501-5p	74.14	-1.32715	0.536298	-2.47465	0.0133368	0.212711
mmu-miR-598-3p	10072.4	-1.39543	0.478553	-2.91594	0.00354624	0.0923542
mmu-let-7i-3p	1011.94	-1.39656	0.451719	-3.09166	0.00199042	0.0604188
mmu-miR-31-3p	75.813	-1.42239	0.52643	-2.70195	0.00689347	0.14415
mmu-miR-193b-3p	8502.15	-1.71561	0.342119	-5.01467	5.31247e-07	4.99903e-05
mmu-miR-494-3p	23.1961	-1.80655	0.735477	-2.45629	0.0140378	0.22016
mmu-miR-383-3p	48.5016	-1.88596	0.6153	-3.06512	0.00217586	0.062045
mmu-miR-144-3p	16.1592	-4.04127	0.993894	-4.0661	4.78062e-05	0.00300727
mmu-miR-451a	1405.8	-5.23111	0.405525	-12.8996	4.52288e-38	4.25603e-35
mmu-miR-144-5p	23.5774	-6.12449	1.19938	-5.10639	3.28377e-07	3.86253e-05
