# Supplementary material for: Transcriptome Sequencing Unravels Potential Biomarkers at Different Stages of Cerebral Ischemic Stroke
Source: Front Genet. 2019 Sep 24;10:814. doi: 10.3389/fgene.2019.00814 (PMC6798056; doi:10.3389/fgene.2019.00814)
Supplement: Supplementary Table 3 — List of 28 time-dependent DEmiRNAs identified by maSigPro. [file Table_3.xlsx]

## Sheet: Sheet1
miRNA	p_value
mmu-miR-107-3p	2.01e-25
mmu-miR-128-3p	1.84e-11
mmu-miR-2137	3.9e-138
mmu-miR-3085-3p	1.98e-22
mmu-miR-3470b	3.86e-39
mmu-miR-5099	4.22e-22
mmu-miR-5126	1.03e-65
mmu-miR-6240	2.27e-42
mmu-miR-6538	7.99e-24
mmu-miR-874-5p	2.53e-17
mmu-miR-10a-5p	1.24e-42
mmu-miR-199a-5p	3.84e-19
mmu-miR-199a-3p	1.4e-14
mmu-miR-199b-3p	1.4e-14
mmu-miR-214-3p	1.31e-25
mmu-miR-21a-5p	6.96e-33
mmu-miR-21a-3p	9.31e-72
mmu-miR-223-3p	1.5e-19
mmu-miR-142a-5p	6.43e-40
mmu-miR-142a-3p	2.47e-39
mmu-miR-146a-5p	1.17e-83
mmu-miR-155-5p	2.14e-75
mmu-miR-8114	9.87e-18
mmu-miR-145a-3p	2.09e-11
mmu-miR-211-5p	1.56e-15
mmu-miR-92a-3p	1.09e-12
mmu-miR-92b-3p	2.05e-13
mmu-miR-668-3p	3.64e-13
